# Supplementary material for: Gene expression profiles responses to aphid feeding in chrysanthemum (Chrysanthemum morifolium)
Source: BMC Genomics. 2014 Dec 2;15(1):1050. doi: 10.1186/1471-2164-15-1050 (PMC4265409; doi:10.1186/1471-2164-15-1050)
Supplement: Supplementary file 2 — Additional file 2: Table S1: Differentially expressed genes (DEGs) in the comparison between libraries CK and Y. CK: control; Y: aphid infestation treatment. The criteria used for assigning significance were: P-value < 0.05, FDR ≤ 0.001, and estimated absolute |log2Ratio(Y/CK)| ≥ 1. Genes listed in descending order of absolute |log2Ratio(Y/CK)|. GeneIDs got from the Chrysanthemum Reference Sequence Database. Annotation of unigene sequences performed using BlastX (E < 10). The “GeneLength” column gives the length of exon sequence. CK- and Y-expression: frequency of unigene transcripts in libraries CK and Y, respectively. CK- and Y-RPKM: reads per kb per million reads for each unigene in libraries CK and Y, respectively. Log2Ratio(Y/CK): the ratio between the RPKM in Y and the RPKM in CK. KEGG: annotation according to the KEGG database by BLAST. Blast nr: identification of homologues in GenBank. GO Component, GO Function and Go Process: ontology information of Cellular Components, Molecular Function and Biological Processes of Gene-corresponding GO terms. “-”: no hit. (XLS 459 KB) [file 12864_2014_6725_MOESM2_ESM.xls]

## Sheet: Additional file 2 Table S1-CK-V
GeneID	Gene_length	CK-Expression	Y-Expression	CK-RPKM	Y-RPKM	log2 Ratio(Y/CK)	Up-Down-Regulation(Y/CK)	P-value	FDR	KEGG Orthology	GO Component	GO Function	GO Process	Blast nr
Unigene35656_All	267	0	34	0.01	25.1503	11.2964	Up	2.82e-11	1.41e-09	-	-	-	-	-
Unigene4871_All	278	0	24	0.01	17.0507	10.7356	Up	3.55e-08	1.32e-06	-	-	-	-	-
Unigene53679_All	495	0	19	0.01	7.58097	9.56624	Up	1.26e-06	3.84e-05	K00422|1|6e-25|111|vvi:100256583|polyphenol oxidase [EC:1.10.3.1]	-	-	-	gi|399769475|emb|CCA94610.1|/8.3943e-36/polyphenol oxidase precursor (chloroplast) [Taraxacum officinale]
CL2483	521	1	25	0.363843	9.47716	4.70307	Up	2.48e-07	8.35e-06	-	-	-	-	-
Unigene16689_All	395	1	24	0.479905	12.0002	4.64417	Up	4.88e-07	1.58e-05	-	-	-	-	gi|224126187|ref|XP_002329612.1|/6.01734e-12/predicted protein [Populus trichocarpa]
Unigene35983_All	243	1	23	0.780092	18.6938	4.58277	Up	9.6e-07	2.98e-05	-	-	-	-	-
Unigene10539_All	233	2	45	1.62715	38.1446	4.55106	Up	3.35e-12	1.82e-10	-	-	-	-	-
Unigene35954_All	279	1	22	0.679435	15.5738	4.51864	Up	1.88e-06	5.62e-05	K13495|1|4e-09|57.8|pop:POPTR_808453|cis-zeatin O-glucosyltransferase [EC:2.4.1.215]	-	GO:0016757//transferase activity, transferring glycosyl groups	-	gi|224138074|ref|XP_002322723.1|/5.25931e-08/predicted protein [Populus trichocarpa]
Unigene27468_All	806	1	21	0.235189	5.14589	4.45153	Up	3.69e-06	0.000104556	-	-	-	GO:0050896//response to stimulus	gi|15787895|gb|AAL07539.1|/9.20611e-48/resistance gene analog NBS4 [Helianthus annuus]
CL9318	832	1	19	0.227839	4.51031	4.30714	Up	1.41e-05	0.000367063	-	-	-	-	-
Unigene33745_All	202	2	37	1.87686	36.1765	4.26866	Up	7.06e-10	3.14e-08	-	GO:0005789//endoplasmic reticulum membrane	GO:0008375//acetylglucosaminyltransferase activity	-	gi|255584380|ref|XP_002532924.1|/7.83761e-28/transferase, transferring glycosyl groups, putative [Ricinus communis]
Unigene56002_All	203	1	18	0.933805	17.5127	4.22913	Up	2.75e-05	0.000678103	-	-	-	-	-
Unigene4488_All	360	1	18	0.526562	9.87521	4.22913	Up	2.75e-05	0.000677806	-	-	-	-	-
Unigene41647_All	233	4	67	3.25429	56.793	4.1253	Up	1.22e-16	8.87e-15	K13412|1|2e-06|48.5|rcu:RCOM_1577820|calcium-dependent protein kinase [EC:2.7.11.1]	-	-	-	gi|224090238|ref|XP_002308958.1|/4.97853e-06/calcium dependent protein kinase 8 [Populus trichocarpa]
Unigene11800_All	705	34	477	9.14202	133.63	3.86959	Up	2.29e-105	1.25e-102	K13464|1|3e-22|103|vvi:100262641|jasmonate ZIM domain-containing protein	-	-	GO:0006952//defense response;GO:0009719;GO:0009607//response to biotic stimulus;GO:0010033//response to organic substance;GO:0007275//multicellular organismal development;GO:0050789//regulation of biological process	gi|225425136|ref|XP_002262750.1|/3.35325e-21/PREDICTED: protein TIFY 9 [Vitis vinifera]
Unigene21705_All	314	3	42	1.81111	26.4177	3.86656	Up	2.01e-10	9.33e-09	-	-	-	-	gi|356532646|ref|XP_003534882.1|/6.82409e-16/PREDICTED: uncharacterized protein LOC100813731 [Glycine max]
Unigene21684_All	441	2	27	0.859694	12.0921	3.8141	Up	5.05e-07	1.63e-05	K13414|1|3e-08|55.5|aly:ARALYDRAFT_489755|mitogen-activated protein kinase kinase kinase 1, plant [EC:2.7.11.25];K11228|3|2e-07|53.1|ota:Ot13g01170|mitogen-activated protein kinase kinase kinase [EC:2.7.11.1];K13413|4|3e-07|52.0|vvi:100258699|mitogen-activated protein kinase kinase 4/5, plant [EC:2.7.12.2]	-	GO:0016301//kinase activity	-	gi|224131610|ref|XP_002321133.1|/1.75559e-27/predicted protein [Populus trichocarpa]
Unigene7140_All	415	6	81	2.74066	38.549	3.8141	Up	7.76e-19	6.51e-17	-	-	-	-	gi|255548906|ref|XP_002515509.1|/3.22036e-18/conserved hypothetical protein [Ricinus communis]
CL14412	788	41	508	9.86302	127.325	3.69034	Up	5.18e-108	3.01e-105	-	-	-	-	-
Unigene32529_All	251	2	22	1.51046	17.3111	3.51864	Up	1.25e-05	0.000328859	-	GO:0043231//intracellular membrane-bounded organelle	-	GO:0010035//response to inorganic substance;GO:0006950//response to stress;GO:0009987//cellular process;GO:0042126//nitrate metabolic process	gi|356574499|ref|XP_003555384.1|/1.32395e-19/PREDICTED: protein NLP6-like [Glycine max]
Unigene43616_All	211	2	21	1.7968	19.6568	3.45153	Up	2.36e-05	0.000588076	-	-	GO:0005488//binding	-	gi|170522968|gb|ACB20696.1|/3.5128e-12/putative cold-inducible protein [Camellia sinensis]
Unigene941_All	347	4	42	2.18516	23.9054	3.45153	Up	1.23e-09	5.34e-08	K00279|1|3e-11|64.7|vvi:100267760|cytokinin dehydrogenase [EC:1.5.99.12]	-	-	-	gi|302142560|emb|CBI19763.3|/1.91711e-10/unnamed protein product [Vitis vinifera]
Unigene13883_All	328	7	73	4.04554	43.9567	3.44168	Up	7.84e-16	5.47e-14	-	-	-	-	-
Unigene35666_All	250	7	73	5.30775	57.6712	3.44168	Up	7.84e-16	5.46e-14	-	-	-	-	-
Unigene27469_All	594	6	62	1.91477	20.6149	3.42844	Up	1.36e-13	8.1e-12	-	GO:0043231//intracellular membrane-bounded organelle	GO:0008194//UDP-glycosyltransferase activity	GO:0009832//plant-type cell wall biogenesis;GO:0010413//glucuronoxylan metabolic process	gi|255565439|ref|XP_002523710.1|/1.51559e-84/transferase, putative [Ricinus communis]
Unigene7301_All	238	3	30	2.38944	24.8955	3.38114	Up	4.26e-07	1.39e-05	-	-	-	-	-
Unigene22344_All	285	4	40	2.66053	27.7199	3.38114	Up	4.31e-09	1.76e-07	-	-	-	-	gi|147852577|emb|CAN80650.1|/2.59293e-07/hypothetical protein VITISV_022906 [Vitis vinifera]
CL7755	1045	8	80	1.4512	15.1199	3.38114	Up	5.52e-17	4.14e-15	-	-	-	-	-
Unigene7789_All	317	4	40	2.39196	24.9217	3.38114	Up	4.31e-09	1.76e-07	K04733|1|3e-18|88.2|smo:SELMODRAFT_159261|interleukin-1 receptor-associated kinase 4 [EC:2.7.11.1];K00924|3|3e-17|84.7|ath:AT1G28440|[EC:2.7.1.-];K08286|5|4e-16|80.9|aly:ARALYDRAFT_491919|protein-serine/threonine kinase [EC:2.7.11.-]	-	GO:0004713//protein tyrosine kinase activity;GO:0032559	GO:0006464//cellular protein modification process	gi|359488166|ref|XP_003633713.1|/2.6496e-44/PREDICTED: probable serine/threonine-protein kinase At1g18390-like [Vitis vinifera]
Unigene26682_All	548	34	335	11.7612	120.737	3.35976	Up	2.56e-66	8.19e-64	-	-	-	-	gi|225448138|ref|XP_002263444.1|/2.11295e-15/PREDICTED: uncharacterized protein LOC100266411 [Vitis vinifera]
CL10173	252	6	57	4.51339	44.6735	3.30714	Up	3.05e-12	1.67e-10	-	-	-	-	-
Unigene22350_All	291	4	37	2.60567	25.1122	3.26866	Up	2.78e-08	1.05e-06	K00279|1|2e-38|155|vvi:100267760|cytokinin dehydrogenase [EC:1.5.99.12]	-	GO:0016645//oxidoreductase activity, acting on the CH-NH group of donors;GO:0050662//coenzyme binding	GO:0009690//cytokinin metabolic process	gi|302142560|emb|CBI19763.3|/2.38051e-37/unnamed protein product [Vitis vinifera]
Unigene54909_All	299	3	27	1.90196	17.8348	3.22913	Up	2.75e-06	7.97e-05	-	-	-	-	-
Unigene41976_All	258	4	36	2.93895	27.5587	3.22913	Up	5.14e-08	1.88e-06	-	-	-	-	-
Unigene33597_All	372	7	63	3.56704	33.4483	3.22913	Up	3.84e-13	2.23e-11	-	-	-	-	gi|255566448|ref|XP_002524209.1|/7.76259e-28/ESC, putative [Ricinus communis]
CL11800	528	7	63	2.51314	23.5658	3.22913	Up	3.84e-13	2.23e-11	-	-	-	-	-
Unigene26775_All	430	4	36	1.76337	16.5352	3.22913	Up	5.14e-08	1.88e-06	-	-	-	-	gi|332322087|emb|CCA65979.1|/3.37284e-07/hypothetical protein [Beta vulgaris subsp. vulgaris]
Unigene15432_All	961	27	241	5.3259	49.5302	3.21721	Up	2.58e-46	5.4e-44	-	GO:0005618//cell wall	-	-	gi|224084630|ref|XP_002307366.1|/4.72328e-108/predicted protein [Populus trichocarpa]
Unigene28214_All	356	4	34	2.12992	18.8628	3.14667	Up	1.75e-07	6.03e-06	K01674|1|2e-18|88.6|rcu:RCOM_1353440|carbonic anhydrase [EC:4.2.1.1]	GO:0031410//cytoplasmic vesicle	GO:0046914//transition metal ion binding;GO:0016836//hydro-lyase activity	GO:0044237//cellular metabolic process	gi|255556850|ref|XP_002519458.1|/2.73248e-17/carbonic anhydrase, putative [Ricinus communis]
Unigene11769_All	849	8	67	1.78622	15.5863	3.1253	Up	1.61e-13	9.49e-12	K13692|1|5e-71|265|vvi:100252177|UDP-glucose:(indol-3-yl)acetate beta-D-glucosyltransferase [EC:2.4.1.121]	-	GO:0035251//UDP-glucosyltransferase activity	-	gi|225428920|ref|XP_002285408.1|/5.43777e-70/PREDICTED: UDP-glycosyltransferase 84B1 [Vitis vinifera]
Unigene9312_All	2007	4	33	0.377803	3.24745	3.1036	Up	3.22e-07	1.07e-05	K12891|1|8e-06|50.8|smo:SELMODRAFT_134332|splicing factor, arginine/serine-rich 2	-	GO:0005488//binding	-	gi|224111292|ref|XP_002332951.1|/7.30982e-15/predicted protein [Populus trichocarpa]
Unigene5872_All	377	4	33	2.01127	17.2882	3.1036	Up	3.22e-07	1.07e-05	-	-	-	-	gi|12003388|gb|AAG43551.1|AF211533_1/6.56263e-19/Avr9/Cf-9 rapidly elicited protein 146 [Nicotiana tabacum]
Unigene25423_All	306	3	24	1.85846	15.4905	3.05921	Up	1.73e-05	0.00044308	K13496|1|1e-19|92.4|ath:AT2G36780|UDP-glucosyl transferase 73C [EC:2.4.1.-]	-	GO:0016758//transferase activity, transferring hexosyl groups	-	gi|37993663|gb|AAR06917.1|/1.53232e-23/UDP-glycosyltransferase 73E1 [Stevia rebaudiana]
Unigene25045_All	579	13	101	4.25615	34.4524	3.01698	Up	4.2e-19	3.58e-17	-	-	-	-	gi|356494914|ref|XP_003516326.1|/1.05129e-87/PREDICTED: DUF246 domain-containing protein At1g04910-like [Glycine max]
Unigene37956_All	206	11	85	10.1223	81.4944	3.00917	Up	3e-16	2.13e-14	-	-	-	-	-
Unigene51933_All	288	7	54	4.60742	37.032	3.00674	Up	8.91e-11	4.24e-09	K13535|1|2e-36|148|gmx:100789925|cardiolipin-specific phospholipase [EC:3.1.1.-]	-	GO:0071617//lysophospholipid acyltransferase activity;GO:0004091//carboxylesterase activity	GO:0055088//lipid homeostasis	gi|302142598|emb|CBI19801.3|/7.66575e-44/unnamed protein product [Vitis vinifera]
Unigene56364_All	212	3	23	2.68249	21.4273	2.99781	Up	3.17e-05	0.000771085	K06617|1|9e-32|132|vvi:100242394|raffinose synthase [EC:2.4.1.82]	-	GO:0008378//galactosyltransferase activity	-	gi|225452378|ref|XP_002275628.1|/1.27999e-30/PREDICTED: galactinol--sucrose galactosyltransferase [Vitis vinifera]
Unigene15197_All	638	24	184	7.13088	56.9604	2.99781	Up	1.92e-33	2.81e-31	K01674|1|4e-60|228|pop:POPTR_589499|carbonic anhydrase [EC:4.2.1.1]	-	GO:0046914//transition metal ion binding;GO:0016836//hydro-lyase activity	GO:0044237//cellular metabolic process	gi|224068829|ref|XP_002326210.1|/4.39909e-59/predicted protein [Populus trichocarpa]
Unigene48944_All	290	8	60	5.22931	40.8629	2.9661	Up	1.07e-11	5.52e-10	-	-	GO:0046872//metal ion binding	-	gi|225426659|ref|XP_002281372.1|/6.54993e-11/PREDICTED: zinc finger A20 and AN1 domain-containing stress-associated protein 1-like [Vitis vinifera]
Unigene51404_All	251	9	66	6.79706	51.9333	2.93368	Up	1.29e-12	7.23e-11	-	-	-	-	-
Unigene36378_All	200	14	101	13.2694	99.7396	2.91007	Up	1.79e-18	1.47e-16	-	-	-	-	-
Unigene37022_All	308	13	91	8.00101	58.3535	2.86656	Up	1.53e-16	1.11e-14	-	GO:0031225//anchored to membrane;GO:0043231//intracellular membrane-bounded organelle	GO:0043167//ion binding;GO:0008422//beta-glucosidase activity	GO:0044238//primary metabolic process	gi|224102835|ref|XP_002312820.1|/2.59283e-39/predicted protein [Populus trichocarpa]
Unigene23846_All	615	10	70	3.08232	22.4801	2.86656	Up	5.03e-13	2.9e-11	-	-	-	-	gi|255538988|ref|XP_002510559.1|/7.23705e-32/calcium lipid binding protein, putative [Ricinus communis]
Unigene36723_All	218	7	49	6.08687	44.3931	2.86656	Up	1.72e-09	7.37e-08	-	-	GO:0016757//transferase activity, transferring glycosyl groups	-	gi|37993661|gb|AAR06916.1|/2.32901e-16/UDP-glycosyltransferase 85C2 [Stevia rebaudiana]
CL7264	469	8	56	3.23347	23.5826	2.86656	Up	1.13e-10	5.35e-09	-	-	-	-	-
CL9638	1069	30	209	5.31981	38.614	2.85968	Up	4.49e-36	7.1e-34	-	-	-	-	-
Unigene3822_All	340	13	90	7.24798	52.2805	2.85062	Up	2.75e-16	1.97e-14	-	-	-	-	gi|147815968|emb|CAN72579.1|/1.32472e-43/hypothetical protein VITISV_001137 [Vitis vinifera]
Unigene32162_All	201	7	48	6.60168	47.1652	2.83682	Up	3.09e-09	1.3e-07	-	-	-	-	-
Unigene17506_All	350	6	41	3.24964	23.1362	2.8318	Up	4.74e-08	1.74e-06	-	-	GO:0032559;GO:0042623//ATPase activity, coupled	-	gi|357128360|ref|XP_003565841.1|/8.2863e-14/PREDICTED: uncharacterized protein LOC100831422 [Brachypodium distachyon]
CL6472	1005	223	1506	42.0621	295.961	2.81482	Up	1.49e-245	3.64e-242	-	-	-	-	-
CL13878	740	4	27	1.02466	7.20623	2.8141	Up	1.16e-05	0.000307651	-	-	-	-	-
Unigene3919_All	370	4	27	2.04932	14.4125	2.8141	Up	1.16e-05	0.000307507	K04121|1|4e-15|77.8|sbi:SORBI_06g028220|ent-kaurene synthase [EC:4.2.3.19];K14038|2|8e-15|76.6|osa:4329728|ent-pimara-8(14),15-diene synthase [EC:4.2.3.30];K16082|5|3e-14|74.7|osa:4329729|ent-isokaurene synthase [EC:4.2.3.103]	-	GO:0016829//lyase activity	-	gi|226290819|gb|ACO40485.1|/1.16151e-31/terpene synthase [Actinidia deliciosa]
Unigene13398_All	242	5	33	3.91658	26.9324	2.78168	Up	1.32e-06	4.01e-05	-	-	GO:0004871//signal transducer activity;GO:0004672//protein kinase activity	GO:0043170	gi|297735221|emb|CBI17583.3|/6.64952e-11/unnamed protein product [Vitis vinifera]
Unigene31402_All	381	62	408	30.8474	211.5	2.77744	Up	7.13e-67	2.33e-64	-	GO:0005618//cell wall	-	GO:0009725//response to hormone stimulus	gi|356552906|ref|XP_003544803.1|/8.20273e-30/PREDICTED: uncharacterized protein LOC100791695 [Glycine max]
CL12416	1019	27	204	5.83602	39.5396	2.76024	Up	1.15e-36	1.86e-34	-	-	-	-	-
Unigene41955_All	242	4	26	3.13326	21.2194	2.75965	Up	2.09e-05	0.000528364	-	-	-	-	-
Unigene24795_All	277	4	26	2.73736	18.5383	2.75965	Up	2.09e-05	0.000528127	K00422|1|8e-10|60.1|vvi:100256583|polyphenol oxidase [EC:1.10.3.1]	-	-	-	gi|399769475|emb|CCA94610.1|/6.00936e-20/polyphenol oxidase precursor (chloroplast) [Taraxacum officinale]
Unigene45968_All	385	9	58	4.43133	29.7539	2.74727	Up	1.37e-10	6.45e-09	-	-	-	-	gi|359481061|ref|XP_003632563.1|/1.53768e-36/PREDICTED: uncharacterized protein LOC100254761 isoform 3 [Vitis vinifera]
Unigene10227_All	368	14	90	7.21162	48.3026	2.74371	Up	1.06e-15	7.36e-14	-	-	-	-	gi|356540701|ref|XP_003538824.1|/1.24837e-25/PREDICTED: probable disease resistance protein At5g66900-like [Glycine max]
Unigene13527_All	264	5	32	3.5902	23.9399	2.73728	Up	2.36e-06	6.92e-05	K13535|1|3e-10|61.6|gmx:100789925|cardiolipin-specific phospholipase [EC:3.1.1.-]	-	-	-	gi|225458085|ref|XP_002280655.1|/1.7756e-11/PREDICTED: abhydrolase domain-containing protein 4-like [Vitis vinifera]
Unigene9169_All	804	18	115	4.24394	28.25	2.73477	Up	1.28e-19	1.13e-17	K04733|1|6e-64|242|smo:SELMODRAFT_159261|interleukin-1 receptor-associated kinase 4 [EC:2.7.11.1];K13430|4|1e-36|151|pop:POPTR_548061|serine/threonine-protein kinase PBS1 [EC:2.7.11.1]	GO:0016020//membrane;GO:0009536//plastid	GO:0004702//receptor signaling protein serine/threonine kinase activity;GO:0032559;GO:0005198//structural molecule activity	GO:0006464//cellular protein modification process	gi|255546929|ref|XP_002514522.1|/8.79362e-91/ATP binding protein, putative [Ricinus communis]
CL10691	1793	48	306	5.07473	33.7068	2.73163	Up	1.09e-49	2.4e-47	-	-	-	-	-
Unigene16113_All	666	22	140	6.26182	41.5174	2.72906	Up	1.58e-23	1.66e-21	K09422|1|2e-31|134|vvi:100245492|myb proto-oncogene protein, plant	-	-	-	gi|225468618|ref|XP_002266049.1|/1.59368e-30/PREDICTED: uncharacterized protein LOC100245492 [Vitis vinifera]
Unigene19581_All	285	9	57	5.98618	39.5008	2.72217	Up	2.44e-10	1.12e-08	-	-	GO:0003676//nucleic acid binding;GO:0046914//transition metal ion binding	-	gi|222423788|dbj|BAH19860.1|/1.31806e-27/AT4G12040 [Arabidopsis thaliana]
Unigene57080_All	214	6	38	5.31484	35.0708	2.72217	Up	2.71e-07	9.08e-06	-	-	-	-	-
Unigene1719_All	439	6	38	2.59083	17.096	2.72217	Up	2.71e-07	9.08e-06	K04733|1|4e-23|104|smo:SELMODRAFT_159261|interleukin-1 receptor-associated kinase 4 [EC:2.7.11.1];K13415|3|1e-14|76.6|pop:POPTR_650846|protein brassinosteroid insensitive 1 [EC:2.7.10.1 2.7.11.1]	GO:0016020//membrane	GO:0004672//protein kinase activity;GO:0000166//nucleotide binding	-	gi|225423802|ref|XP_002277905.1|/7.59757e-39/PREDICTED: proline-rich receptor-like protein kinase PERK9 [Vitis vinifera]
Unigene21631_All	550	4	25	1.37864	8.97746	2.70307	Up	3.74e-05	0.000896036	-	-	GO:0004091//carboxylesterase activity	GO:0044238//primary metabolic process	gi|357437791|ref|XP_003589171.1|/3.51108e-42/Feruloyl esterase A [Medicago truncatula]
CL9064	708	17	105	4.55164	29.2909	2.68599	Up	1.04e-17	8.1e-16	-	-	-	-	-
Unigene22131_All	338	54	333	30.2851	194.582	2.6837	Up	6.25e-53	1.53e-50	-	-	-	-	-
Unigene20430_All	749	44	270	11.1358	71.1964	2.67659	Up	4.27e-43	8.31e-41	K09286|1|1e-30|131|ath:AT4G17500|EREBP-like factor;K14517|2|1e-28|124|ath:AT5G47220|ethylene-responsive transcription factor 2	-	-	GO:0006351//transcription, DNA-dependent	gi|17385636|dbj|BAA87068.2|/6.62064e-58/ethylene-responsive element binding protein1 homolog [Matricaria chamomilla]
CL3677	896	97	591	20.5218	130.273	2.66631	Up	5.41e-92	2.47e-89	-	-	-	-	-
CL719	3307	206	1245	11.8082	74.3552	2.65464	Up	7.24e-191	1.1e-187	-	-	-	-	-
Unigene2863_All	414	28	168	12.8206	80.1466	2.64417	Up	4.83e-27	5.78e-25	-	GO:0005618//cell wall	-	GO:0009725//response to hormone stimulus	gi|255545766|ref|XP_002513943.1|/4.9453e-35/conserved hypothetical protein [Ricinus communis]
CL8454	401	8	48	3.78179	23.6414	2.64417	Up	1.15e-08	4.49e-07	-	-	-	-	-
Unigene43358_All	224	5	30	4.2313	26.4514	2.64417	Up	7.47e-06	0.00020243	-	-	-	-	-
Unigene7032_All	880	12	71	2.58494	15.935	2.62399	Up	3.97e-12	2.13e-10	K08332|1|1e-20|98.6|vcn:VOLCADRAFT_41528|vacuolar protein 8	-	GO:0003824//catalytic activity	-	gi|356564127|ref|XP_003550308.1|/1.84798e-108/PREDICTED: U-box domain-containing protein 4-like [Glycine max]
Unigene51534_All	436	9	53	3.91299	24.0085	2.6172	Up	2.38e-09	1.01e-07	-	-	-	-	gi|189096591|gb|ACD76094.1|/2.54461e-31/VRP1-2 [Vitis hybrid cultivar]
CL7172	1362	103	605	14.3355	87.7313	2.6135	Up	4.33e-92	2e-89	-	-	-	-	-
Unigene4055_All	518	13	76	4.75736	28.9774	2.6067	Up	8.31e-13	4.72e-11	K00279|1|5e-79|291|vvi:100267760|cytokinin dehydrogenase [EC:1.5.99.12]	GO:0031410//cytoplasmic vesicle	GO:0016645//oxidoreductase activity, acting on the CH-NH group of donors;GO:0050662//coenzyme binding	GO:0009690//cytokinin metabolic process;GO:0006091//generation of precursor metabolites and energy	gi|383212272|dbj|BAM09006.1|/1.37705e-79/cytokinin oxidase/dehydrogenase-like [Solanum lycopersicum]
Unigene1539_All	840	28	163	6.31875	38.3252	2.60058	Up	7.93e-26	9.11e-24	K10144|1|6e-86|315|pop:POPTR_558319|RING finger and CHY zinc finger domain-containing protein 1 [EC:6.3.2.19]	-	GO:0046914//transition metal ion binding	-	gi|224106846|ref|XP_002314304.1|/5.87213e-85/predicted protein [Populus trichocarpa]
Unigene22508_All	247	5	29	3.8373	23.1887	2.59526	Up	1.32e-05	0.000345159	K13418|1|3e-06|48.1|ath:AT1G71830|somatic embryogenesis receptor kinase 1 [EC:2.7.10.1 2.7.11.1];K13416|2|4e-06|47.8|ath:AT4G33430|brassinosteroid insensitive 1-associated receptor kinase 1 [EC:2.7.10.1 2.7.11.1];K13429|5|7e-06|47.0|rcu:RCOM_1115620|chitin elicitor receptor kinase 1	-	GO:0004672//protein kinase activity;GO:0000166//nucleotide binding	GO:0009753//response to jasmonic acid stimulus;GO:0006950//response to stress;GO:0009751//response to salicylic acid stimulus;GO:0009987//cellular process;GO:0051707//response to other organism;GO:0008152//metabolic process	gi|224055897|ref|XP_002298697.1|/4.57963e-20/predicted protein [Populus trichocarpa]
Unigene15002_All	2319	246	1426	20.1088	121.449	2.59445	Up	7.83e-213	1.47e-209	-	GO:0043231//intracellular membrane-bounded organelle	-	GO:0010035//response to inorganic substance;GO:0006950//response to stress;GO:0009987//cellular process;GO:0042126//nitrate metabolic process	gi|28973727|gb|AAO64180.1|/2.08067e-77/unknown protein [Arabidopsis thaliana]
Unigene11271_All	775	14	81	3.42435	20.6424	2.5917	Up	1.74e-13	1.03e-11	K00968|1|2e-54|210|rcu:RCOM_0060990|choline-phosphate cytidylyltransferase [EC:2.7.7.15]	-	GO:0070567	GO:0006656//phosphatidylcholine biosynthetic process	gi|255585453|ref|XP_002533420.1|/2.3311e-53/cholinephosphate cytidylyltransferase, putative [Ricinus communis]
CL10546	1101	43	246	7.40344	44.129	2.57546	Up	8.22e-38	1.38e-35	-	-	-	-	-
Unigene664_All	1508	15	85	1.88557	11.1325	2.56171	Up	6.4e-14	3.89e-12	K13495|1|1e-124|445|rcu:RCOM_1099970|cis-zeatin O-glucosyltransferase [EC:2.4.1.215]	-	GO:0016757//transferase activity, transferring glycosyl groups	-	gi|356500519|ref|XP_003519079.1|/6.6927e-124/PREDICTED: zeatin O-glucosyltransferase-like [Glycine max]
Unigene17087_All	652	72	405	20.9333	122.683	2.55106	Up	1.42e-60	3.95e-58	K01537|1|2e-88|322|aly:ARALYDRAFT_490855|Ca2+-transporting ATPase [EC:3.6.3.8]	GO:0031224//intrinsic to membrane;GO:0043231//intracellular membrane-bounded organelle;GO:0031090//organelle membrane	GO:0046914//transition metal ion binding;GO:0046873//metal ion transmembrane transporter activity;GO:0019829//cation-transporting ATPase activity;GO:0005515//protein binding;GO:0032559;GO:0016836//hydro-lyase activity	GO:0010035//response to inorganic substance;GO:0009206;GO:0006816//calcium ion transport	gi|297798108|ref|XP_002866938.1|/2.32424e-87/hypothetical protein ARALYDRAFT_490855 [Arabidopsis lyrata subsp. lyrata]
Unigene55750_All	289	13	73	8.52703	49.8886	2.54859	Up	4.44e-12	2.38e-10	-	GO:0016020//membrane	GO:0016740//transferase activity	GO:0009798//axis specification;GO:0003006//developmental process involved in reproduction;GO:0044237//cellular metabolic process;GO:0006950//response to stress;GO:0009790//embryo development	gi|255542014|ref|XP_002512071.1|/7.47673e-15/protein with unknown function [Ricinus communis]
Unigene38035_All	233	15	84	12.2036	71.2032	2.54464	Up	1.11e-13	6.67e-12	-	-	-	-	-
CL7320	316	5	28	2.99941	17.5004	2.54464	Up	2.32e-05	0.000580244	-	-	-	-	-
Unigene36273_All	214	5	28	4.42903	25.8417	2.54464	Up	2.32e-05	0.000579986	-	-	-	-	gi|357444879|ref|XP_003592717.1|/5.19262e-24/hypothetical protein MTR_1g114270 [Medicago truncatula]
Unigene14378_All	480	49	274	19.3512	112.742	2.54253	Up	2.37e-41	4.41e-39	K13426|1|7e-12|67.8|ath:AT4G23550|WRKY transcription factor 29;K13425|4|1e-08|57.4|aly:ARALYDRAFT_490447|WRKY transcription factor 22	-	GO:0001071//nucleic acid binding transcription factor activity;GO:0003677//DNA binding	GO:0009719;GO:0009743//response to carbohydrate stimulus;GO:0002218//activation of innate immune response;GO:0009627//systemic acquired resistance;GO:0006351//transcription, DNA-dependent	gi|17385638|dbj|BAA87069.2|/9.83623e-68/elicitor-induced DNA-binding protein homolog [Matricaria chamomilla]
Unigene49088_All	282	19	106	12.7719	74.2391	2.5392	Up	7.18e-17	5.32e-15	K05658|1|6e-10|60.5|vvi:100262734|ATP-binding cassette, subfamily B (MDR/TAP), member 1;K14500|2|1e-08|56.2|sbi:SORBI_01g048160|BR-signaling kinase [EC:2.7.11.1]	-	GO:0004672//protein kinase activity;GO:0000166//nucleotide binding	-	gi|356558419|ref|XP_003547504.1|/3.73924e-22/PREDICTED: serine/threonine-protein kinase At5g01020-like [Glycine max]
Unigene17053_All	808	7	39	1.64225	9.53299	2.53726	Up	5.35e-07	1.72e-05	-	-	-	-	gi|225425086|ref|XP_002271879.1|/5.62315e-45/PREDICTED: uncharacterized protein LOC100247873 [Vitis vinifera]
Unigene44099_All	466	16	89	6.50858	37.7207	2.53494	Up	2.34e-14	1.47e-12	K04079|1|2e-79|292|gmx:100807416|molecular chaperone HtpG	GO:0044424//intracellular part	GO:0005515//protein binding;GO:0032559	GO:0044267//cellular protein metabolic process;GO:0050896//response to stimulus	gi|356552478|ref|XP_003544594.1|/1.47691e-78/PREDICTED: heat shock cognate protein 80-like [Glycine max]
Unigene11537_All	471	9	50	3.62221	20.9665	2.53314	Up	1.28e-08	4.97e-07	K02154|1|4e-57|218|vvi:100258865|V-type H+-transporting ATPase subunit I [EC:3.6.3.14]	GO:0016469//proton-transporting two-sector ATPase complex	GO:0015077//monovalent inorganic cation transmembrane transporter activity;GO:0003824//catalytic activity	GO:0015988//energy coupled proton transmembrane transport, against electrochemical gradient	gi|225427716|ref|XP_002265086.1|/3.7084e-56/PREDICTED: vacuolar proton translocating ATPase 100 kDa subunit [Vitis vinifera]
Unigene7437_All	235	9	50	7.25984	42.0221	2.53314	Up	1.28e-08	4.96e-07	-	-	-	-	-
Unigene4523_All	236	13	72	10.442	60.2555	2.52869	Up	7.73e-12	4.04e-10	-	-	-	-	-
Unigene24890_All	310	75	415	45.8619	264.401	2.52736	Up	2.19e-61	6.17e-59	-	GO:0016020//membrane	GO:0005216//ion channel activity	-	gi|147225285|dbj|BAF62469.1|/6.19329e-17/hypothetical protein [Nicotiana tabacum]
Unigene46087_All	214	6	33	5.31484	30.4562	2.51864	Up	4.63e-06	0.00012938	K13420|1|2e-09|58.5|aly:ARALYDRAFT_356368|LRR receptor-like serine/threonine-protein kinase FLS2 [EC:2.7.11.1]	GO:0044464//cell part	GO:0016772//transferase activity, transferring phosphorus-containing groups	GO:0023052//signaling	gi|15228969|ref|NP_188953.1|/1.67429e-14/receptor like protein 38 [Arabidopsis thaliana]
Unigene25621_All	295	9	49	5.78326	32.8058	2.50399	Up	2.22e-08	8.49e-07	-	-	-	-	gi|224114075|ref|XP_002316660.1|/5.30998e-21/predicted protein [Populus trichocarpa]
Unigene19217_All	436	27	146	11.739	66.1367	2.49415	Up	2.84e-22	2.85e-20	-	-	GO:0043167//ion binding;GO:0008422//beta-glucosidase activity	GO:0044238//primary metabolic process	gi|363806788|ref|NP_001242282.1|/1.1343e-55/uncharacterized protein LOC100786020 precursor [Glycine max]
Unigene30836_All	252	5	27	3.76116	21.1612	2.49217	Up	4.07e-05	0.000966429	-	-	-	-	-
Unigene51389_All	301	5	27	3.14888	17.7163	2.49217	Up	4.07e-05	0.000966022	K00924|1|3e-09|58.2|osa:4337593|[EC:2.7.1.-]	GO:0044464//cell part	GO:0005488//binding;GO:0004674//protein serine/threonine kinase activity	GO:0006464//cellular protein modification process	gi|15219134|ref|NP_173064.1|/6.24226e-25/wall-associated receptor kinase-like 2 [Arabidopsis thaliana]
Unigene18088_All	924	161	866	33.0298	185.107	2.48652	Up	6.97e-124	5.16e-121	-	GO:0043231//intracellular membrane-bounded organelle	-	GO:0010035//response to inorganic substance;GO:0006950//response to stress;GO:0009987//cellular process;GO:0042126//nitrate metabolic process	gi|359473951|ref|XP_003631380.1|/6.7783e-08/PREDICTED: LOW QUALITY PROTEIN: protein NLP7-like [Vitis vinifera]
Unigene35166_All	233	8	43	6.50858	36.4493	2.48547	Up	1.89e-07	6.48e-06	-	-	-	-	gi|147798869|emb|CAN61630.1|/2.91869e-06/hypothetical protein VITISV_003191 [Vitis vinifera]
Unigene29359_All	664	69	370	19.6985	110.055	2.48207	Up	8.32e-54	2.05e-51	-	GO:0005887//integral to plasma membrane	GO:0005267//potassium channel activity	GO:0030001//metal ion transport	gi|147225285|dbj|BAF62469.1|/3.99671e-82/hypothetical protein [Nicotiana tabacum]
Unigene12178_All	1924	67	356	6.60119	36.5444	2.46885	Up	1.6e-51	3.79e-49	-	-	GO:0016787//hydrolase activity	-	gi|255548495|ref|XP_002515304.1|/0/triacylglycerol lipase, putative [Ricinus communis]
Unigene56659_All	254	11	58	8.2094	45.0994	2.45776	Up	1.63e-09	7e-08	K02183|1|5e-17|84.0|smo:SELMODRAFT_166784|calmodulin	-	-	-	gi|296089750|emb|CBI39569.3|/5.54451e-18/unnamed protein product [Vitis vinifera]
Unigene51376_All	202	11	58	10.3227	56.7091	2.45776	Up	1.63e-09	7.01e-08	-	-	-	-	-
Unigene10561_All	588	9	47	2.90147	15.7869	2.44387	Up	6.69e-08	2.4e-06	-	-	-	-	gi|60476116|gb|AAX21199.1|/5.10238e-69/putative protein [Nicotiana sylvestris]
CL11908	1545	9	47	1.10425	6.00822	2.44387	Up	6.69e-08	2.4e-06	-	-	-	-	-
Unigene25266_All	423	6	31	2.68883	14.4743	2.42844	Up	1.4e-05	0.000365604	-	-	-	-	gi|302142134|emb|CBI19337.3|/7.5549e-15/unnamed protein product [Vitis vinifera]
Unigene6200_All	979	19	98	3.67894	19.7706	2.42599	Up	5.72e-15	3.74e-13	K00770|1|6e-48|189|rcu:RCOM_1180270|1,4-beta-D-xylan synthase [EC:2.4.2.24]	GO:0031228//intrinsic to Golgi membrane	GO:0016759//cellulose synthase activity	GO:0045229//external encapsulating structure organization;GO:0048588//developmental cell growth;GO:0009250//glucan biosynthetic process;GO:0042546//cell wall biogenesis;GO:0006950//response to stress	gi|356497399|ref|XP_003517548.1|/6.10127e-103/PREDICTED: cellulose synthase-like protein D3-like [Glycine max]
Unigene10578_All	460	13	67	5.3572	28.7669	2.42486	Up	1.2e-10	5.65e-09	K10760|1|1e-27|119|vvi:100247527|adenylate isopentenyltransferase (cytokinin synthase);K14759|2|4e-06|48.5|vvi:100241089|isochorismate synthase / 2-succinyl-5-enolpyruvyl-6-hydroxy-3-cyclohexene-1-carboxylate synthase / 2-succinyl-6-hydroxy-2,4-cyclohexadiene-1-carboxylate synthase / O-succinylbenzoate synthase [EC:5.4.4.2 2.2.1.9 4.2.99.20 4.2.1.113]	-	-	-	gi|62701868|gb|AAX92941.1|/9.46968e-46/retrotransposon protein, putative, Ty1-copia sub-class [Oryza sativa Japonica Group]
Unigene7795_All	293	7	36	4.5288	24.2667	2.42178	Up	2.81e-06	8.13e-05	-	-	-	-	-
Unigene50386_All	217	37	190	32.3217	172.93	2.41961	Up	1.33e-27	1.65e-25	-	-	-	GO:0042742//defense response to bacterium;GO:0010033//response to organic substance	gi|297736638|emb|CBI25509.3|/2.17484e-22/unnamed protein product [Vitis vinifera]
CL12794	383	37	190	18.3128	97.9785	2.41961	Up	1.33e-27	1.66e-25	-	-	-	-	-
CL6827	1544	408	2094	50.0916	267.859	2.41883	Up	2e-287	8.05e-284	-	-	-	-	-
Unigene28284_All	486	8	41	3.12037	16.6619	2.41676	Up	5.68e-07	1.82e-05	K14638|1|7e-29|124|smo:SELMODRAFT_97812|solute carrier family 15 (peptide/histidine transporter), member 3/4	GO:0044464//cell part	GO:0015198//oligopeptide transporter activity	GO:0009725//response to hormone stimulus;GO:0043200//response to amino acid stimulus;GO:0006952//defense response;GO:0006857//oligopeptide transport;GO:0006972//hyperosmotic response	gi|147806162|emb|CAN63331.1|/2.43892e-61/hypothetical protein VITISV_015576 [Vitis vinifera]
Unigene12398_All	1018	122	623	22.7177	120.869	2.41156	Up	1.62e-86	7e-84	-	GO:0005618//cell wall	-	-	gi|171854681|dbj|BAG16530.1|/1.17527e-128/putative phosphate-induced protein [Capsicum chinense]
Unigene50618_All	345	32	163	17.5826	93.3135	2.40794	Up	9.17e-24	9.76e-22	-	-	GO:0005488//binding	-	gi|356536294|ref|XP_003536674.1|/2.66599e-36/PREDICTED: uncharacterized protein LOC100810724 [Glycine max]
Unigene41996_All	207	130	657	119.049	626.861	2.39659	Up	1.75e-90	7.88e-88	K08235|1|2e-20|95.5|gmx:100782104|xyloglucan:xyloglucosyl transferase [EC:2.4.1.207];K14504|2|3e-18|87.8|aly:ARALYDRAFT_918931|xyloglucan:xyloglucosyl transferase TCH4 [EC:2.4.1.207]	-	GO:0016740//transferase activity	-	gi|356547513|ref|XP_003542156.1|/2.27867e-19/PREDICTED: probable xyloglucan endotransglucosylase/hydrolase protein 23-like [Glycine max]
Unigene1201_All	498	33	166	12.5614	65.8347	2.38985	Up	5.67e-24	6.09e-22	-	-	-	-	-
Unigene4248_All	326	8	40	4.65184	24.2336	2.38114	Up	9.79e-07	3.04e-05	-	-	-	-	-
Unigene37772_All	210	8	40	7.22143	37.6198	2.38114	Up	9.79e-07	3.04e-05	K09422|1|8e-23|103|osa:4346379|myb proto-oncogene protein, plant	GO:0043231//intracellular membrane-bounded organelle	GO:0003676//nucleic acid binding	-	gi|9954116|gb|AAG08961.1|AF122053_1/3.49655e-28/tuber-specific and sucrose-responsive element binding factor [Solanum tuberosum]
Unigene43558_All	272	12	60	8.36305	43.5671	2.38114	Up	1.71e-09	7.34e-08	K07195|1|2e-26|115|pop:POPTR_561517|exocyst complex component 7	GO:0043234//protein complex	-	GO:0016192//vesicle-mediated transport	gi|359479007|ref|XP_002281519.2|/1.93502e-26/PREDICTED: uncharacterized protein LOC100248374 [Vitis vinifera]
Unigene44910_All	205	16	80	14.7951	77.0748	2.38114	Up	3.17e-12	1.73e-10	-	-	GO:0016787//hydrolase activity	-	gi|255550093|ref|XP_002516097.1|/1.16488e-31/conserved hypothetical protein [Ricinus communis]
Unigene3819_All	271	6	30	4.19695	21.8639	2.38114	Up	2.43e-05	0.000604508	-	-	-	-	-
Unigene46346_All	842	6	30	1.3508	7.03696	2.38114	Up	2.43e-05	0.000604775	K07213|1|4e-06|50.1|gmx:547569|copper chaperone	-	-	-	gi|22327990|ref|NP_200888.2|/1.9232e-43/heavy metal transport/detoxification domain-containing protein [Arabidopsis thaliana]
Unigene14680_All	486	49	244	19.1123	99.1584	2.37524	Up	2.75e-34	4.13e-32	K02370|1|1e-13|73.6|ppp:PHYPADRAFT_146391|alpha-1,4-N-acetylglucosaminyltransferase EXTL3 [EC:2.4.1.223 2.4.1.224]	GO:0005789//endoplasmic reticulum membrane	GO:0008375//acetylglucosaminyltransferase activity	-	gi|255584380|ref|XP_002532924.1|/3.01397e-64/transferase, transferring glycosyl groups, putative [Ricinus communis]
Unigene11326_All	1588	141	697	16.8314	86.6879	2.36467	Up	2.19e-94	1.05e-91	-	GO:0031225//anchored to membrane;GO:0043231//intracellular membrane-bounded organelle	-	GO:0048764	gi|225431865|ref|XP_002275330.1|/0/PREDICTED: COBRA-like protein 7 [Vitis vinifera]
Unigene6575_All	584	71	350	23.0461	118.367	2.36067	Up	3.8e-48	8.14e-46	K09422|1|9e-54|207|pop:POPTR_574574|myb proto-oncogene protein, plant	GO:0043231//intracellular membrane-bounded organelle	GO:0003676//nucleic acid binding	-	gi|23307803|gb|AAN17830.1|/9.2222e-55/Myb-like protein P [Saussurea medusa]
Unigene17252_All	1251	41	202	6.21268	31.8911	2.35987	Up	1.94e-28	2.48e-26	K04733|1|2e-106|384|aly:ARALYDRAFT_916421|interleukin-1 receptor-associated kinase 4 [EC:2.7.11.1];K00924|3|1e-65|248|osa:4333525|[EC:2.7.1.-]	GO:0016020//membrane	GO:0004672//protein kinase activity;GO:0032559	GO:0006468//protein phosphorylation;GO:0043401//steroid hormone mediated signaling pathway;GO:0001558//regulation of cell growth;GO:0000902//cell morphogenesis;GO:0007275//multicellular organismal development	gi|359493687|ref|XP_003634651.1|/0/PREDICTED: receptor-like protein kinase THESEUS 1-like [Vitis vinifera]
CL11148	1266	228	1119	34.1392	174.571	2.35431	Up	1.22e-149	1.18e-146	-	-	-	-	-
Unigene34658_All	212	9	44	8.04746	40.9914	2.34872	Up	3.41e-07	1.13e-05	-	-	-	-	-
Unigene34030_All	211	71	347	63.7864	324.805	2.34825	Up	1.86e-47	3.96e-45	-	-	-	-	-
CL11547	414	8	39	3.66304	18.6055	2.34461	Up	1.68e-06	5.06e-05	-	-	-	-	-
CL13934	471	8	39	3.21974	16.3538	2.34461	Up	1.68e-06	5.05e-05	-	-	-	-	-
CL12502	1095	14	68	2.42363	12.2651	2.33932	Up	2.14e-10	9.91e-09	-	-	-	-	-
Unigene32423_All	263	123	597	88.6547	448.327	2.33828	Up	4.97e-80	1.92e-77	K09843|1|3e-44|174|mtr:MTR_8g072260|(+)-abscisic acid 8'-hydroxylase [EC:1.14.13.93]	-	GO:0016491//oxidoreductase activity;GO:0005506//iron ion binding	GO:0008152//metabolic process	gi|169659105|dbj|BAG12743.1|/3.09809e-48/ABA 8-oxidase [Lactuca sativa]
Unigene8470_All	454	97	470	40.5012	204.465	2.33581	Up	2.72e-63	8.05e-61	-	-	-	-	-
Unigene25636_All	370	24	116	12.2959	61.9202	2.33223	Up	9.86e-17	7.2e-15	K08486|1|1e-39|159|aly:ARALYDRAFT_897385|syntaxin 1B/2/3	GO:0043234//protein complex;GO:0016020//membrane	GO:0005515//protein binding	GO:0051707//response to other organism;GO:0009725//response to hormone stimulus;GO:0009626//plant-type hypersensitive response;GO:0010185;GO:0016044//cellular membrane organization;GO:0006605//protein targeting;GO:0007165//signal transduction	gi|4206787|gb|AAD11808.1|/1.04811e-40/syntaxin-related protein Nt-syr1 [Nicotiana tabacum]
Unigene24046_All	1085	56	268	9.78387	48.7844	2.31794	Up	1.83e-36	2.94e-34	-	-	-	-	gi|359479633|ref|XP_003632309.1|/1.67399e-136/PREDICTED: F-box/kelch-repeat protein SKIP30-like isoform 1 [Vitis vinifera]
Unigene26987_All	1136	32	152	5.33979	26.4266	2.30714	Up	3.19e-21	3.05e-19	-	-	-	-	gi|225438797|ref|XP_002283187.1|/7.08974e-117/PREDICTED: uncharacterized protein LOC100259508 [Vitis vinifera]
Unigene15675_All	387	10	47	4.89825	23.9863	2.29187	Up	2.03e-07	6.91e-06	-	-	-	-	gi|388510176|gb|AFK43154.1|/3.89222e-56/unknown [Medicago truncatula]
Unigene40171_All	572	16	75	5.30245	25.8965	2.28803	Up	4.53e-11	2.25e-09	K00422|1|3e-35|145|vvi:100256583|polyphenol oxidase [EC:1.10.3.1]	GO:0044424//intracellular part	-	-	gi|399769475|emb|CCA94610.1|/9.64426e-62/polyphenol oxidase precursor (chloroplast) [Taraxacum officinale]
CL12647	2012	475	2223	44.7526	218.217	2.28572	Up	5.63e-285	2.11e-281	-	-	-	-	-
Unigene39734_All	242	9	42	7.04984	34.2776	2.2816	Up	9.94e-07	3.07e-05	-	-	-	-	-
Unigene41026_All	446	14	65	5.95039	28.7842	2.27422	Up	1.05e-09	4.58e-08	-	-	-	-	gi|15226210|ref|NP_180334.1|/1.02589e-11/cysteine/histidine-rich C1 domain-containing protein [Arabidopsis thaliana]
Unigene9617_All	624	58	269	17.6196	85.142	2.27269	Up	9.19e-36	1.44e-33	K04125|1|1e-61|233|pop:POPTR_822902|gibberellin 2-oxidase [EC:1.14.11.13]	-	GO:0016706//oxidoreductase activity, acting on paired donors, with incorporation or reduction of molecular oxygen, 2-oxoglutarate as one donor, and incorporation of one atom each of oxygen into both donors	GO:0008152//metabolic process	gi|213032421|emb|CAS03784.1|/1.76139e-73/gibberellin 2-oxidase1 [Helianthus annuus]
Unigene29928_All	347	11	51	6.00918	29.028	2.2722	Up	7.05e-08	2.53e-06	K00224|1|1e-26|115|aly:ARALYDRAFT_476671|[EC:1.3.1.-];K13081|5|3e-12|68.2|vvi:100233112|leucoanthocyanidin reductase [EC:1.17.1.3]	-	-	-	gi|356496731|ref|XP_003517219.1|/8.27734e-30/PREDICTED: isoflavone reductase homolog A622-like [Glycine max]
Unigene17020_All	565	194	893	65.0887	312.161	2.26181	Up	3.68e-114	2.3e-111	-	-	-	-	gi|357462411|ref|XP_003601487.1|/3.75537e-10/hypothetical protein MTR_3g082210 [Medicago truncatula]
CL4016	908	20	92	4.17538	20.0114	2.26084	Up	4.17e-13	2.42e-11	-	-	-	-	-
Unigene2751_All	605	62	285	19.4262	93.0391	2.25983	Up	1.52e-37	2.53e-35	K04079|1|2e-78|289|gmx:100807416|molecular chaperone HtpG	GO:0044424//intracellular part	GO:0005515//protein binding;GO:0032559	GO:0044267//cellular protein metabolic process;GO:0050896//response to stimulus	gi|402746927|gb|AFQ94045.1|/2.01308e-79/heat shock protein 90 [Lactuca sativa]
Unigene6095_All	1433	202	928	26.7213	127.902	2.25898	Up	2.21e-118	1.48e-115	-	GO:0043231//intracellular membrane-bounded organelle	-	-	gi|224054554|ref|XP_002298318.1|/7.93803e-127/predicted protein [Populus trichocarpa]
Unigene54393_All	254	17	78	12.6873	60.6509	2.25715	Up	2.7e-11	1.36e-09	-	-	-	-	gi|255586787|ref|XP_002534010.1|/4.68284e-25/ARF GTPase activator, putative [Ricinus communis]
Unigene15402_All	584	65	297	21.0986	100.443	2.25116	Up	7.01e-39	1.2e-36	K13993|1|8e-44|174|vvi:100268056|HSP20 family protein	-	-	-	gi|269838638|gb|ACZ48684.1|/2.51728e-44/small heat shock protein 17.4 kDa [Vitis vinifera]
Unigene35501_All	237	9	41	7.19857	34.1674	2.24684	Up	1.69e-06	5.07e-05	K00279|1|2e-27|118|pop:POPTR_559778|cytokinin dehydrogenase [EC:1.5.99.12]	-	GO:0016645//oxidoreductase activity, acting on the CH-NH group of donors;GO:0050662//coenzyme binding	GO:0009690//cytokinin metabolic process	gi|224085728|ref|XP_002307681.1|/2.53115e-26/cytokinin oxidase [Populus trichocarpa]
Unigene5789_All	620	29	132	8.86663	42.0493	2.24562	Up	4.61e-18	3.67e-16	-	GO:0031224//intrinsic to membrane	-	GO:0006810//transport;GO:0050801//ion homeostasis	gi|359490578|ref|XP_002275623.2|/1.04002e-86/PREDICTED: S-type anion channel SLAH3-like [Vitis vinifera]
CL4488	622	50	227	15.2381	72.0795	2.2419	Up	6.09e-30	8.25e-28	-	-	-	-	-
Unigene10679_All	290	13	59	8.49763	40.1819	2.24141	Up	8.57e-09	3.39e-07	-	-	-	-	gi|224096492|ref|XP_002310631.1|/5.69824e-31/predicted protein [Populus trichocarpa]
Unigene23639_All	495	28	126	10.7227	50.2738	2.22913	Up	3.66e-17	2.76e-15	K04733|1|1e-34|143|smo:SELMODRAFT_230241|interleukin-1 receptor-associated kinase 4 [EC:2.7.11.1]	-	GO:0004713//protein tyrosine kinase activity;GO:0032559	GO:0006464//cellular protein modification process	gi|297734240|emb|CBI15487.3|/1.23703e-79/unnamed protein product [Vitis vinifera]
Unigene23751_All	640	84	375	24.8801	115.725	2.21764	Up	8.46e-48	1.8e-45	-	-	-	-	gi|225468805|ref|XP_002263365.1|/3.1526e-57/PREDICTED: GEM-like protein 5 [Vitis vinifera]
Unigene27379_All	976	41	183	7.96318	37.032	2.21736	Up	4.03e-24	4.35e-22	-	-	-	GO:0042221//response to chemical stimulus	gi|297611600|ref|NP_001067652.2|/1.2578e-07/Os11g0264300 [Oryza sativa Japonica Group]
Unigene30324_All	2325	7	31	0.570726	2.63339	2.20605	Up	4.13e-05	0.000979919	K04079|1|0.0|1095|ath:AT5G56030|molecular chaperone HtpG	GO:0031981//nuclear lumen;GO:0016020//membrane;GO:0030312//external encapsulating structure;GO:0044444//cytoplasmic part	GO:0005515//protein binding;GO:0017111//nucleoside-triphosphatase activity;GO:0032559	GO:0031647//regulation of protein stability;GO:0048827//phyllome development;GO:0051592//response to calcium ion;GO:0009791//post-embryonic development;GO:0044267//cellular protein metabolic process;GO:0042742//defense response to bacterium;GO:0009207;GO:0006970//response to osmotic stress;GO:0009408//response to heat	gi|402746927|gb|AFQ94045.1|/0/heat shock protein 90 [Lactuca sativa]
Unigene994_All	322	77	341	45.3302	209.158	2.20605	Up	2.44e-43	4.81e-41	K01530|1|3e-43|171|vvi:100256123|phospholipid-translocating ATPase [EC:3.6.3.1]	GO:0031224//intrinsic to membrane	GO:0042625//ATPase activity, coupled to transmembrane movement of ions;GO:0046872//metal ion binding;GO:0005548//phospholipid transporter activity;GO:0005515//protein binding;GO:0032559	GO:0009206;GO:0006869//lipid transport	gi|225423808|ref|XP_002280467.1|/4.20105e-42/PREDICTED: putative phospholipid-transporting ATPase 9-like isoform 2 [Vitis vinifera]
Unigene48057_All	230	41	181	33.7916	155.427	2.2015	Up	1.12e-23	1.19e-21	-	-	-	-	gi|225448453|ref|XP_002269430.1|/1.65871e-09/PREDICTED: zinc finger CCCH domain-containing protein 29-like [Vitis vinifera]
Unigene16393_All	370	20	88	10.2466	46.9739	2.19671	Up	3.33e-12	1.81e-10	-	GO:0016020//membrane;GO:0031410//cytoplasmic vesicle	-	-	gi|359494388|ref|XP_002267637.2|/4.72186e-41/PREDICTED: C2 domain-containing protein At1g53590-like [Vitis vinifera]
Unigene23409_All	405	21	92	9.82916	44.8651	2.19045	Up	1.17e-12	6.59e-11	-	-	-	-	gi|186517021|ref|NP_001119129.1|/1.24063e-09/uncharacerized protein [Arabidopsis thaliana]
Unigene16107_All	441	16	70	6.87755	31.3499	2.18849	Up	6.15e-10	2.74e-08	K07088|1|3e-45|178|rcu:RCOM_0875040|	GO:0031224//intrinsic to membrane;GO:0031410//cytoplasmic vesicle	-	GO:0060918//auxin transport	gi|255561457|ref|XP_002521739.1|/2.68538e-44/auxin:hydrogen symporter, putative [Ricinus communis]
Unigene6450_All	959	40	175	7.90667	36.0409	2.18849	Up	8.81e-23	9.03e-21	K14487|1|1e-155|547|rcu:RCOM_0174110|auxin responsive GH3 gene family	-	-	-	gi|41393668|gb|AAS02074.1|/3.92323e-155/auxin and ethylene responsive GH3-like protein [Capsicum chinense]
CL6142	709	35	153	9.35781	42.6208	2.18731	Up	4.33e-20	3.93e-18	-	-	-	-	-
CL11336	1822	533	2325	55.4538	252.029	2.18423	Up	1.1e-281	3.65e-278	-	-	-	-	-
CL15272	556	17	74	5.79597	26.2865	2.1812	Up	2.15e-10	9.94e-09	-	-	-	-	-
Unigene17606_All	458	20	87	8.27784	37.5172	2.18022	Up	5.56e-12	2.95e-10	K03627|1|5e-43|171|vvi:100249249|putative transcription factor	GO:0031981//nuclear lumen	GO:0003712//transcription cofactor activity;GO:0001071//nucleic acid binding transcription factor activity;GO:0003677//DNA binding	GO:0000160//two-component signal transduction system (phosphorelay);GO:0009725//response to hormone stimulus;GO:0006355//regulation of transcription, DNA-dependent;GO:0006950//response to stress	gi|19225065|gb|AAL32037.2|AF439278_1/1.02146e-44/ethylene-responsive transciptional coactivator-like protein [Retama raetam]
CL3510	577	12	52	3.94237	17.7993	2.17469	Up	1.17e-07	4.09e-06	-	-	-	-	-
Unigene7997_All	898	37	160	7.81048	35.19	2.17168	Up	9.08e-21	8.48e-19	K14504|1|2e-129|460|rcu:RCOM_1630040|xyloglucan:xyloglucosyl transferase TCH4 [EC:2.4.1.207];K08235|2|2e-128|456|gmx:100782104|xyloglucan:xyloglucosyl transferase [EC:2.4.1.207]	GO:0005576//extracellular region;GO:0030312//external encapsulating structure	GO:0016798//hydrolase activity, acting on glycosyl bonds;GO:0016758//transferase activity, transferring hexosyl groups	GO:0044042//glucan metabolic process	gi|255570543|ref|XP_002526229.1|/1.63851e-128/conserved hypothetical protein [Ricinus communis]
Unigene49573_All	250	13	56	9.85725	44.2409	2.16612	Up	4.07e-08	1.5e-06	K08515|1|4e-20|94.4|pop:POPTR_830952|vesicle-associated membrane protein 7;K08511|2|4e-20|94.4|ath:AT1G04760|vesicle-associated membrane protein 72	GO:0031224//intrinsic to membrane;GO:0009536//plastid	-	GO:0006810//transport	gi|33347409|gb|AAQ15287.1|/2.67625e-20/synptobrevin-related protein [Pyrus pyrifolia]
Unigene35897_All	206	13	56	11.9627	53.6904	2.16612	Up	4.07e-08	1.5e-06	-	-	-	-	-
Unigene21755_All	394	20	86	9.62246	43.11	2.16355	Up	9.28e-12	4.81e-10	K14494|1|3e-20|95.1|rcu:RCOM_0826140|DELLA protein	-	-	-	gi|294721049|gb|ADF32606.1|/1.51256e-55/putative scarecrow regulator 1 [Helianthus annuus]
Unigene16198_All	253	84	361	62.9377	281.814	2.16275	Up	1.06e-44	2.18e-42	-	GO:0043231//intracellular membrane-bounded organelle	-	-	gi|8778875|gb|AAF79874.1|AC000348_27/1.73314e-11/T7N9.16 [Arabidopsis thaliana]
Unigene11536_All	352	28	120	15.0788	67.3309	2.15874	Up	7.95e-16	5.53e-14	-	GO:0016020//membrane	GO:0004672//protein kinase activity;GO:0000166//nucleotide binding	GO:0006468//protein phosphorylation;GO:0043401//steroid hormone mediated signaling pathway;GO:0001558//regulation of cell growth;GO:0000902//cell morphogenesis;GO:0007275//multicellular organismal development	gi|356543264|ref|XP_003540082.1|/5.32713e-29/PREDICTED: receptor-like protein kinase THESEUS 1-like [Glycine max]
Unigene476_All	967	76	325	14.8984	66.3794	2.15558	Up	3.05e-40	5.46e-38	-	-	-	-	gi|224088031|ref|XP_002308298.1|/1.47029e-24/predicted protein [Populus trichocarpa]
Unigene43011_All	377	44	188	22.124	98.4901	2.15437	Up	6.46e-24	6.93e-22	-	GO:0031090//organelle membrane;GO:0009536//plastid	GO:0016787//hydrolase activity	-	gi|255550093|ref|XP_002516097.1|/1.26308e-62/conserved hypothetical protein [Ricinus communis]
CL3700	828	44	188	10.0734	44.8439	2.15437	Up	6.46e-24	6.91e-22	-	-	-	-	-
Unigene42541_All	250	11	47	8.34075	37.1308	2.15437	Up	5.68e-07	1.82e-05	K13412|1|3e-33|137|vvi:100258857|calcium-dependent protein kinase [EC:2.7.11.1]	GO:0016020//membrane	GO:0046872//metal ion binding;GO:0004674//protein serine/threonine kinase activity;GO:0032559	GO:0006464//cellular protein modification process	gi|343126682|gb|AEL88279.1|/2.32617e-32/calcium-dependent protein kinase [Dimocarpus longan]
Unigene26865_All	1456	66	282	8.5928	38.2529	2.15437	Up	4.18e-35	6.43e-33	-	-	-	-	gi|255581570|ref|XP_002531590.1|/1.66872e-140/calmodulin binding protein, putative [Ricinus communis]
Unigene12209_All	786	86	367	20.7409	92.2188	2.15258	Up	3.73e-45	7.69e-43	K13424|1|3e-08|44.3|zma:100281160|WRKY transcription factor 33	-	GO:0001071//nucleic acid binding transcription factor activity;GO:0043565//sequence-specific DNA binding	GO:0009267//cellular response to starvation;GO:0009743//response to carbohydrate stimulus;GO:0006355//regulation of transcription, DNA-dependent	gi|383282325|gb|AFH01342.1|/1.95185e-34/WRKY4 transcription factor, partial [Gossypium hirsutum]
Unigene23619_All	723	49	209	12.8472	57.0932	2.15186	Up	2.21e-26	2.59e-24	K14494|1|1e-18|91.7|smo:SELMODRAFT_437369|DELLA protein	GO:0043231//intracellular membrane-bounded organelle;GO:0044444//cytoplasmic part	-	GO:0042221//response to chemical stimulus	gi|224106455|ref|XP_002314172.1|/5.60375e-67/GRAS family transcription factor [Populus trichocarpa]
Unigene26578_All	694	19	81	5.18975	23.0516	2.15113	Up	4.41e-11	2.19e-09	K02154|1|4e-110|395|vvi:100255659|V-type H+-transporting ATPase subunit I [EC:3.6.3.14]	GO:0000325//plant-type vacuole;GO:0009536//plastid;GO:0031090//organelle membrane;GO:0016469//proton-transporting two-sector ATPase complex	GO:0015077//monovalent inorganic cation transmembrane transporter activity;GO:0015405;GO:0003824//catalytic activity	GO:0009651//response to salt stress;GO:0031667//response to nutrient levels;GO:0006754//ATP biosynthetic process;GO:0015988//energy coupled proton transmembrane transport, against electrochemical gradient	gi|302142583|emb|CBI19786.3|/4.1738e-109/unnamed protein product [Vitis vinifera]
CL5029	530	62	264	22.1752	98.3794	2.14941	Up	7.13e-33	1.03e-30	-	-	-	-	-
Unigene24335_All	1064	63	268	11.2241	49.7473	2.14802	Up	2.54e-33	3.71e-31	K00924|1|2e-92|337|ath:AT2G01450|[EC:2.7.1.-];K04371|2|7e-32|136|gmx:100801339|extracellular signal-regulated kinase 1/2 [EC:2.7.11.24]	GO:0043231//intracellular membrane-bounded organelle;GO:0044444//cytoplasmic part	GO:0004674//protein serine/threonine kinase activity;GO:0000166//nucleotide binding	GO:0009755//hormone-mediated signaling pathway	gi|399106776|gb|AFP20221.1|/3.10393e-119/MAP kinase [Nicotiana tabacum]
CL5474	865	52	220	11.3957	50.2323	2.14013	Up	1.64e-27	2.03e-25	-	-	-	-	-
Unigene44150_All	952	26	110	5.17713	22.8209	2.14013	Up	1.76e-14	1.11e-12	-	GO:0043231//intracellular membrane-bounded organelle	-	GO:0010035//response to inorganic substance;GO:0006950//response to stress;GO:0009987//cellular process;GO:0042126//nitrate metabolic process	gi|356574499|ref|XP_003555384.1|/2.42668e-32/PREDICTED: protein NLP6-like [Glycine max]
Unigene5424_All	567	51	215	17.0506	74.8913	2.13498	Up	7.66e-27	9.11e-25	-	-	-	-	gi|225440562|ref|XP_002276542.1|/5.98208e-64/PREDICTED: uncharacterized protein LOC100246012 [Vitis vinifera]
Unigene19974_All	768	104	437	25.6699	112.382	2.13026	Up	9.06e-53	2.2e-50	K13464|1|7e-26|115|rcu:RCOM_0684970|jasmonate ZIM domain-containing protein	-	-	GO:0009719;GO:0007275//multicellular organismal development	gi|255576619|ref|XP_002529200.1|/7.70024e-25/conserved hypothetical protein [Ricinus communis]
Unigene11157_All	793	82	344	19.6017	85.6764	2.12792	Up	7.8e-42	1.47e-39	-	-	-	-	gi|302142368|emb|CBI19571.3|/6.46282e-22/unnamed protein product [Vitis vinifera]
Unigene22507_All	219	11	46	9.5214	41.4849	2.12334	Up	9.48e-07	2.95e-05	K01530|1|7e-11|63.5|ath:AT1G13210|phospholipid-translocating ATPase [EC:3.6.3.1];K14802|5|1e-08|56.2|vvi:100247431|phospholipid-transporting ATPase [EC:3.6.3.1]	GO:0031224//intrinsic to membrane	GO:0042625//ATPase activity, coupled to transmembrane movement of ions;GO:0046872//metal ion binding;GO:0005548//phospholipid transporter activity;GO:0005515//protein binding;GO:0032559	GO:0009206;GO:0006869//lipid transport	gi|297849704|ref|XP_002892733.1|/9.47763e-10/hypothetical protein ARALYDRAFT_471476 [Arabidopsis lyrata subsp. lyrata]
Unigene26743_All	473	91	380	36.4697	158.671	2.12127	Up	7.28e-46	1.51e-43	K01537|1|2e-48|189|vvi:100247373|Ca2+-transporting ATPase [EC:3.6.3.8]	GO:0009532//plastid stroma;GO:0031224//intrinsic to membrane;GO:0009528//plastid inner membrane	GO:0046914//transition metal ion binding;GO:0005515//protein binding;GO:0019829//cation-transporting ATPase activity;GO:0046873//metal ion transmembrane transporter activity;GO:0005261//cation channel activity;GO:0032559;GO:0016836//hydro-lyase activity	GO:0006816//calcium ion transport;GO:0010035//response to inorganic substance;GO:0009206	gi|359480619|ref|XP_003632502.1|/4.85456e-48/PREDICTED: calcium-transporting ATPase 2, plasma membrane-type-like [Vitis vinifera]
Unigene15146_All	951	12	50	2.39196	10.384	2.1181	Up	3.27e-07	1.08e-05	-	GO:0016020//membrane	GO:0015301//anion:anion antiporter activity	-	gi|225430194|ref|XP_002282436.1|/3.4736e-79/PREDICTED: boron transporter 4 [Vitis vinifera]
Unigene12226_All	1621	278	1154	32.5098	140.604	2.1127	Up	4.92e-135	3.95e-132	-	-	GO:0016740//transferase activity	-	gi|357509679|ref|XP_003625128.1|/3.355e-169/Glycosyltransferase [Medicago truncatula]
Unigene28992_All	855	151	626	33.4783	144.605	2.11082	Up	5.35e-74	1.87e-71	K01090|1|2e-15|81.3|sbi:SORBI_01g038410|protein phosphatase [EC:3.1.3.16];K14497|2|4e-15|80.1|sbi:SORBI_09g029080|protein phosphatase 2C [EC:3.1.3.16]	GO:0043234//protein complex;GO:0043231//intracellular membrane-bounded organelle	GO:0043169//cation binding;GO:0004721//phosphoprotein phosphatase activity	GO:0006464//cellular protein modification process	gi|255573107|ref|XP_002527483.1|/8.20159e-98/protein phosphatase 2c, putative [Ricinus communis]
Unigene23569_All	373	38	157	19.312	83.1318	2.1059	Up	1.1e-19	9.78e-18	K14489|1|1e-08|55.8|vvi:100263145|arabidopsis histidine kinase 2/3/4 (cytokinin receptor) [EC:2.7.13.3]	GO:0031410//cytoplasmic vesicle	GO:0043167//ion binding;GO:0008422//beta-glucosidase activity	GO:0044238//primary metabolic process	gi|255580059|ref|XP_002530863.1|/4.11608e-29/Glucan endo-1,3-beta-glucosidase precursor, putative [Ricinus communis]
Unigene28696_All	335	8	33	4.52686	19.4556	2.1036	Up	3.96e-05	0.000941402	K14157|1|1e-49|192|rcu:RCOM_0708300|alpha-aminoadipic semialdehyde synthase [EC:1.5.1.8 1.5.1.9]	-	GO:0004753//saccharopine dehydrogenase activity	GO:0008152//metabolic process	gi|255550269|ref|XP_002516185.1|/1.79886e-48/aminoadipic semialdehyde synthase, putative [Ricinus communis]
Unigene12869_All	316	8	33	4.79905	20.6254	2.1036	Up	3.96e-05	0.000941004	K13448|1|4e-10|61.2|pop:POPTR_231748|calcium-binding protein CML	GO:0043231//intracellular membrane-bounded organelle	GO:0046872//metal ion binding;GO:0016491//oxidoreductase activity	GO:0048588//developmental cell growth;GO:0006950//response to stress	gi|358347228|ref|XP_003637661.1|/1.28256e-14/Calcium-binding pollen allergen [Medicago truncatula]
Unigene2081_All	692	24	99	6.57442	28.2556	2.1036	Up	6.46e-13	3.7e-11	-	-	-	-	-
Unigene36082_All	365	251	1034	130.357	559.505	2.10169	Up	2.17e-120	1.47e-117	-	-	-	-	gi|356575621|ref|XP_003555937.1|/1.92847e-34/PREDICTED: uncharacterized protein LOC100792170 [Glycine max]
Unigene38044_All	220	47	193	40.4974	173.265	2.09708	Up	9.75e-24	1.04e-21	-	-	-	-	gi|224056180|ref|XP_002298742.1|/3.13067e-21/predicted protein [Populus trichocarpa]
Unigene14547_All	336	49	201	27.6445	118.15	2.09555	Up	1.23e-24	1.36e-22	-	-	-	-	gi|584825|sp|P37707.1|B2_DAUCA/1.52636e-39/RecName: Full=B2 protein
Unigene41938_All	330	75	307	43.0824	183.739	2.09249	Up	9.59e-37	1.56e-34	K13424|1|2e-21|99.0|rcu:RCOM_0664190|WRKY transcription factor 33	-	-	-	gi|193884353|dbj|BAE46417.2|/1.10664e-21/double WRKY type transfactor [Solanum tuberosum]
Unigene22169_All	573	55	225	18.1953	77.554	2.09163	Up	2.46e-27	3.01e-25	K13457|1|5e-11|65.5|osa:4342596|disease resistance protein RPM1;K13459|2|3e-10|63.2|ath:AT4G26090|disease resistance protein RPS2	-	GO:0000166//nucleotide binding	-	gi|359480461|ref|XP_002268207.2|/7.15232e-57/PREDICTED: probable disease resistance protein At5g66900-like [Vitis vinifera]
Unigene25665_All	532	122	499	43.4711	185.253	2.09137	Up	1.18e-58	3.22e-56	K01530|1|4e-75|278|vvi:100256123|phospholipid-translocating ATPase [EC:3.6.3.1]	GO:0031224//intrinsic to membrane	GO:0042625//ATPase activity, coupled to transmembrane movement of ions;GO:0046872//metal ion binding;GO:0005548//phospholipid transporter activity;GO:0005515//protein binding;GO:0032559	GO:0009206;GO:0006869//lipid transport	gi|225423808|ref|XP_002280467.1|/4.15303e-74/PREDICTED: putative phospholipid-transporting ATPase 9-like isoform 2 [Vitis vinifera]
Unigene5949_All	798	12	49	2.85056	12.1274	2.08896	Up	5.43e-07	1.74e-05	K01723|1|6e-69|258|mtr:MTR_4g068550|hydroperoxide dehydratase [EC:4.2.1.92]	-	GO:0005506//iron ion binding;GO:0003824//catalytic activity	-	gi|350539693|ref|NP_001234502.1|/7.58145e-71/cytochrome P450 CYP74C4 [Solanum lycopersicum]
Unigene32329_All	274	15	61	10.3775	43.9699	2.08306	Up	2.25e-08	8.6e-07	-	-	GO:0005488//binding	GO:0006952//defense response;GO:0051707//response to other organism;GO:0050789//regulation of biological process	gi|297842781|ref|XP_002889272.1|/2.61879e-07/WRKY DNA-binding protein 40 [Arabidopsis lyrata subsp. lyrata]
Unigene11738_All	631	17	69	5.10707	21.5971	2.08027	Up	2.73e-09	1.15e-07	K01058|1|4e-06|49.7|rcu:RCOM_1607830|phospholipase A1 [EC:3.1.1.32]	-	GO:0004091//carboxylesterase activity	GO:0044238//primary metabolic process	gi|225458637|ref|XP_002282810.1|/3.39566e-72/PREDICTED: uncharacterized protein LOC100252216 [Vitis vinifera]
Unigene25356_All	240	37	150	29.2242	123.44	2.07857	Up	1.39e-18	1.15e-16	-	-	-	-	gi|307136124|gb|ADN33970.1|/8.15439e-09/lipase [Cucumis melo subsp. melo]
Unigene43762_All	208	21	85	19.1385	80.7108	2.07628	Up	4.07e-11	2.02e-09	-	-	-	-	-
Unigene17019_All	579	127	514	41.5793	175.332	2.07615	Up	8.13e-60	2.24e-57	-	-	GO:0046914//transition metal ion binding	-	gi|88683126|emb|CAJ77497.1|/2.15295e-32/putative dicyanin blue copper protein precursor [Solanum tuberosum]
Unigene23348_All	528	171	691	61.3924	258.476	2.0739	Up	1.05e-79	3.94e-77	-	-	-	-	gi|359473294|ref|XP_002274433.2|/2.26238e-40/PREDICTED: uncharacterized protein LOC100257102 [Vitis vinifera]
Unigene3633_All	771	187	755	45.9769	193.405	2.07265	Up	7.42e-87	3.24e-84	-	-	-	-	gi|224096812|ref|XP_002310746.1|/9.96396e-57/nbs-lrr resistance protein [Populus trichocarpa]
Unigene19441_All	264	44	176	31.5937	131.669	2.05921	Up	2.62e-21	2.54e-19	-	-	-	-	-
Unigene2445_All	585	26	104	8.425	35.1118	2.05921	Up	3.57e-13	2.08e-11	K05666|1|6e-10|62.0|olu:OSTLU_35503|ATP-binding cassette, subfamily C (CFTR/MRP), member 2	-	GO:0042626//ATPase activity, coupled to transmembrane movement of substances;GO:0000166//nucleotide binding	GO:0009987//cellular process;GO:0006810//transport	gi|359494293|ref|XP_003634755.1|/1.68068e-56/PREDICTED: ABC transporter C family member 3-like [Vitis vinifera]
Unigene5318_All	1507	250	993	31.447	130.14	2.04907	Up	5.19e-112	3.21e-109	K01051|1|2e-110|397|vvi:100251413|pectinesterase [EC:3.1.1.11]	GO:0005618//cell wall;GO:0031090//organelle membrane	GO:0004091//carboxylesterase activity;GO:0004857//enzyme inhibitor activity	GO:0071555//cell wall organization	gi|224074107|ref|XP_002304256.1|/0/predicted protein [Populus trichocarpa]
Unigene45678_All	1227	242	957	37.3872	154.044	2.04272	Up	1.38e-107	7.9e-105	K00454|1|0.0|648|pop:POPTR_828417|lipoxygenase [EC:1.13.11.12]	-	GO:0046914//transition metal ion binding;GO:0016702//oxidoreductase activity, acting on single donors with incorporation of molecular oxygen, incorporation of two atoms of oxygen	GO:0006633//fatty acid biosynthetic process;GO:0006950//response to stress;GO:0042221//response to chemical stimulus;GO:0051707//response to other organism	gi|32454714|gb|AAP83138.1|/0/lipoxygenase [Nicotiana attenuata]
Unigene37023_All	286	42	166	27.8378	114.635	2.04193	Up	5.6e-20	5.05e-18	K01058|1|2e-14|75.5|gmx:100800549|phospholipase A1 [EC:3.1.1.32]	-	GO:0004091//carboxylesterase activity	GO:0044238//primary metabolic process	gi|359483651|ref|XP_003632993.1|/2.40449e-37/PREDICTED: LOW QUALITY PROTEIN: phospholipase A1-Igamma1, chloroplastic-like [Vitis vinifera]
Unigene5868_All	661	87	342	24.95	102.188	2.03412	Up	2.42e-39	4.21e-37	K01530|1|6e-82|301|rcu:RCOM_1464220|phospholipid-translocating ATPase [EC:3.6.3.1]	GO:0031224//intrinsic to membrane;GO:0009526//plastid envelope	GO:0042625//ATPase activity, coupled to transmembrane movement of ions;GO:0046872//metal ion binding;GO:0005548//phospholipid transporter activity;GO:0032559	GO:0009206;GO:0006869//lipid transport	gi|255546923|ref|XP_002514519.1|/5.65808e-81/Phospholipid-transporting ATPase, putative [Ricinus communis]
Unigene36834_All	253	13	51	9.74036	39.8131	2.03119	Up	5.12e-07	1.65e-05	K10576|1|1e-09|59.7|vvi:100250088|ubiquitin-conjugating enzyme E2 H [EC:6.3.2.19];K13415|2|9e-09|56.6|osa:4324691|protein brassinosteroid insensitive 1 [EC:2.7.10.1 2.7.11.1]	GO:0031224//intrinsic to membrane	GO:0016301//kinase activity;GO:0032559	GO:0006464//cellular protein modification process	gi|224135907|ref|XP_002327333.1|/6.31438e-30/predicted protein [Populus trichocarpa]
CL6300	1687	510	1993	57.307	233.329	2.02558	Up	1.43e-219	2.77e-216	-	-	-	-	-
Unigene34821_All	210	10	39	9.02678	36.6793	2.02268	Up	1.26e-05	0.000330852	-	-	-	-	gi|356555449|ref|XP_003546044.1|/7.57981e-07/PREDICTED: U-box domain-containing protein 17-like [Glycine max]
Unigene10297_All	283	128	499	85.7385	348.249	2.02211	Up	3.24e-56	8.4e-54	-	-	-	-	gi|211909307|gb|ACJ12926.1|/5.01368e-35/WRKY transcription factor 1 [Artemisia annua]
Unigene37645_All	318	9	35	5.36498	21.7379	2.01857	Up	3.7e-05	0.000887493	-	-	GO:0016874//ligase activity	GO:0009743//response to carbohydrate stimulus	gi|297737715|emb|CBI26916.3|/3.04563e-24/unnamed protein product [Vitis vinifera]
Unigene27247_All	1311	98	381	14.1702	57.3982	2.01815	Up	3.28e-43	6.43e-41	K07297|1|7e-125|445|vvi:100262689|adiponectin receptor	GO:0016020//membrane	-	GO:0006970//response to osmotic stress;GO:0009719;GO:0034285	gi|225446239|ref|XP_002263728.1|/7.2523e-124/PREDICTED: ADIPOR-like receptor CG5315-like [Vitis vinifera]
CL9238	929	25	97	5.10125	20.6221	2.01527	Up	4.47e-12	2.39e-10	-	-	-	-	-
Unigene22490_All	223	32	124	27.2018	109.823	2.01341	Up	4.9e-15	3.21e-13	K08679|1|4e-39|157|zma:100274751|UDP-glucuronate 4-epimerase [EC:5.1.3.6]	-	GO:0048037//cofactor binding;GO:0016857//racemase and epimerase activity, acting on carbohydrates and derivatives	GO:0006139//nucleobase-containing compound metabolic process	gi|226505638|ref|NP_001142515.1|/4.79254e-38/uncharacterized protein LOC100274751 [Zea mays]
Unigene35349_All	285	16	62	10.6421	42.9658	2.01341	Up	3.49e-08	1.3e-06	K00924|1|3e-07|51.6|aly:ARALYDRAFT_313416|[EC:2.7.1.-];K04733|2|1e-06|49.7|smo:SELMODRAFT_230241|interleukin-1 receptor-associated kinase 4 [EC:2.7.11.1]	-	GO:0004672//protein kinase activity;GO:0032559	GO:0009753//response to jasmonic acid stimulus;GO:0006464//cellular protein modification process;GO:0006950//response to stress;GO:0009751//response to salicylic acid stimulus;GO:0051707//response to other organism	gi|298205260|emb|CBI17319.3|/2.32894e-32/unnamed protein product [Vitis vinifera]
Unigene27491_All	1380	23	89	3.15937	12.7376	2.01138	Up	3.63e-11	1.81e-09	-	-	-	-	gi|224064862|ref|XP_002301588.1|/2.60782e-111/f-box family protein [Populus trichocarpa]
Unigene14538_All	455	45	174	18.7479	75.529	2.0103	Up	1.76e-20	1.62e-18	-	GO:0016020//membrane	-	-	gi|357514321|ref|XP_003627449.1|/2.39256e-14/Pectinesterase [Medicago truncatula]
Unigene14278_All	1174	187	723	30.1944	121.632	2.01017	Up	4.65e-80	1.81e-77	-	-	GO:0016758//transferase activity, transferring hexosyl groups	GO:0006665//sphingolipid metabolic process	gi|356496124|ref|XP_003516920.1|/1.70405e-129/PREDICTED: uncharacterized protein LOC100814250 [Glycine max]
Unigene10037_All	281	18	69	12.1428	48.4974	1.99781	Up	6.93e-09	2.77e-07	-	-	-	-	-
Unigene49929_All	446	12	46	5.10034	20.3704	1.99781	Up	2.44e-06	7.12e-05	-	-	-	-	gi|224142191|ref|XP_002324442.1|/8.60451e-43/predicted protein [Populus trichocarpa]
Unigene2874_All	462	18	69	7.38555	29.4974	1.99781	Up	6.93e-09	2.77e-07	K14487|1|3e-77|284|rcu:RCOM_0174110|auxin responsive GH3 gene family	-	GO:0016881//acid-amino acid ligase activity	GO:0009725//response to hormone stimulus;GO:0048878//chemical homeostasis	gi|255573073|ref|XP_002527466.1|/3.01816e-76/Indole-3-acetic acid-amido synthetase GH3.3, putative [Ricinus communis]
Unigene37863_All	499	225	860	85.4741	340.388	1.99362	Up	7.04e-94	3.33e-91	-	-	-	-	gi|211909307|gb|ACJ12926.1|/7.89336e-18/WRKY transcription factor 1 [Artemisia annua]
Unigene4509_All	249	39	149	29.6905	118.185	1.99298	Up	1.45e-17	1.13e-15	-	-	GO:0046914//transition metal ion binding;GO:0001071//nucleic acid binding transcription factor activity	GO:0006351//transcription, DNA-dependent	gi|373839318|gb|AEY76110.1|/1.96922e-31/Cys2/His2-type zinc finger protein [Chrysanthemum x morifolium]
CL14037	727	11	42	2.86821	11.4101	1.9921	Up	7.1e-06	0.000193558	-	-	-	-	-
Unigene22184_All	455	16	61	6.66593	26.4786	1.98995	Up	5.72e-08	2.07e-06	-	-	GO:0016740//transferase activity	-	gi|255546311|ref|XP_002514215.1|/7.38591e-40/ceramide glucosyltransferase, putative [Ricinus communis]
CL10952	755	37	141	9.28982	36.8849	1.98931	Up	1.16e-16	8.47e-15	-	-	-	-	-
Unigene2621_All	424	10	38	4.47081	17.7008	1.98521	Up	2.07e-05	0.00052467	-	-	GO:0016874//ligase activity	-	gi|224107933|ref|XP_002314659.1|/6.8015e-32/predicted protein [Populus trichocarpa]
Unigene17488_All	419	10	38	4.52416	17.9121	1.98521	Up	2.07e-05	0.000524906	-	GO:0030529//ribonucleoprotein complex	GO:0008324//cation transmembrane transporter activity;GO:0005198//structural molecule activity	GO:0010467//gene expression;GO:0006812//cation transport	gi|225429226|ref|XP_002263383.1|/1.20147e-52/PREDICTED: uncharacterized protein LOC100256074 [Vitis vinifera]
Unigene23443_All	361	80	304	42.0083	166.319	1.98521	Up	4.29e-34	6.38e-32	-	-	-	-	-
Unigene3720_All	406	10	38	4.66903	18.4856	1.98521	Up	2.07e-05	0.000525142	K09561|1|4e-06|48.1|vcn:VOLCADRAFT_67840|STIP1 homology and U-box containing protein 1 [EC:6.3.2.19]	GO:0043234//protein complex;GO:0043231//intracellular membrane-bounded organelle	GO:0004672//protein kinase activity;GO:0019787//small conjugating protein ligase activity;GO:0032559	GO:0050896//response to stimulus;GO:0032446//protein modification by small protein conjugation	gi|255546081|ref|XP_002514100.1|/4.83359e-38/ATP binding protein, putative [Ricinus communis]
Unigene8358_All	1260	1667	6312	250.794	989.401	1.98005	Up	0	0	-	-	-	-	gi|357514961|ref|XP_003627769.1|/4.86062e-69/Pierisin [Medicago truncatula]
Unigene36178_All	243	14	53	10.9213	43.077	1.97977	Up	4.75e-07	1.54e-05	-	GO:0043234//protein complex;GO:0043231//intracellular membrane-bounded organelle	GO:0043169//cation binding;GO:0004721//phosphoprotein phosphatase activity	GO:0006464//cellular protein modification process	gi|224060690|ref|XP_002300254.1|/3.63183e-25/predicted protein [Populus trichocarpa]
Unigene24342_All	513	64	242	23.6491	93.1696	1.97807	Up	2.44e-27	2.99e-25	K14652|1|3e-58|222|pop:POPTR_1069506|3,4-dihydroxy 2-butanone 4-phosphate synthase / GTP cyclohydrolase II [EC:4.1.99.12 3.5.4.25]	GO:0043231//intracellular membrane-bounded organelle	GO:0003933//GTP cyclohydrolase activity;GO:0046914//transition metal ion binding;GO:0016830//carbon-carbon lyase activity	GO:0006771//riboflavin metabolic process	gi|224055964|ref|XP_002298707.1|/2.43842e-57/predicted protein [Populus trichocarpa]
Unigene17932_All	565	28	105	9.39425	36.7043	1.9661	Up	1.37e-12	7.64e-11	K00517|1|2e-56|216|ath:AT4G37340|[EC:1.14.-.-]	-	GO:0004497//monooxygenase activity;GO:0005506//iron ion binding	-	gi|3059129|emb|CAA04116.1|/4.80335e-82/cytochrome P450 [Helianthus tuberosus]
Unigene5428_All	375	16	60	8.088	31.6007	1.9661	Up	9.33e-08	3.29e-06	-	-	-	-	gi|359495276|ref|XP_002276447.2|/2.42429e-13/PREDICTED: TMV resistance protein N-like [Vitis vinifera]
Unigene31107_All	220	50	187	43.0824	167.878	1.96225	Up	2.93e-21	2.82e-19	-	GO:0031224//intrinsic to membrane	GO:0017111//nucleoside-triphosphatase activity;GO:0032559	GO:0051234//establishment of localization;GO:0009207	gi|359482993|ref|XP_002285178.2|/1.49795e-31/PREDICTED: pleiotropic drug resistance protein 1 isoform 1 [Vitis vinifera]
Unigene38108_All	312	11	41	6.68329	25.9541	1.95733	Up	1.16e-05	0.000307025	-	-	-	-	gi|17385638|dbj|BAA87069.2|/5.78331e-23/elicitor-induced DNA-binding protein homolog [Matricaria chamomilla]
CL10928	339	79	293	44.1753	170.704	1.95019	Up	3.46e-32	4.93e-30	-	-	-	-	-
Unigene3496_All	870	124	459	27.0181	104.2	1.94736	Up	2.08e-49	4.55e-47	-	-	-	GO:0006950//response to stress	gi|5821136|dbj|BAA83710.1|/6.70447e-71/heat shock factor [Nicotiana tabacum]
Unigene25462_All	262	10	37	7.23521	27.8918	1.94673	Up	3.4e-05	0.00082064	-	-	-	-	-
Unigene43866_All	259	10	37	7.31901	28.2149	1.94673	Up	3.4e-05	0.000820288	-	-	-	-	gi|147855295|emb|CAN83887.1|/1.50853e-07/hypothetical protein VITISV_001638 [Vitis vinifera]
Unigene38589_All	230	10	37	8.24185	31.7724	1.94673	Up	3.4e-05	0.000819936	-	-	-	-	-
Unigene37590_All	281	13	48	8.76979	33.7374	1.94373	Up	2.24e-06	6.6e-05	-	-	-	-	-
Unigene36164_All	230	100	369	82.4185	316.865	1.94283	Up	6.32e-40	1.11e-37	-	-	-	-	gi|439489|dbj|BAA05077.1|/2.92791e-06/zinc-finger DNA binding protein [Petunia x hybrida]
Unigene49837_All	292	19	70	12.3345	47.3469	1.94056	Up	1.04e-08	4.09e-07	K15104|1|4e-20|94.4|vvi:100266307|solute carrier family 25 (mitochondrial oxoglutarate transporter), member 11	GO:0043227//membrane-bounded organelle;GO:0043229//intracellular organelle;GO:0016020//membrane	GO:0046943//carboxylic acid transmembrane transporter activity	GO:0046907//intracellular transport;GO:0046942//carboxylic acid transport	gi|225469774|ref|XP_002274117.1|/5.00349e-19/PREDICTED: probable mitochondrial 2-oxoglutarate/malate carrier protein [Vitis vinifera]
Unigene10478_All	256	12	44	8.88574	33.946	1.93368	Up	6.51e-06	0.000178352	-	-	-	-	gi|224118064|ref|XP_002317723.1|/2.10011e-17/predicted protein [Populus trichocarpa]
Unigene43363_All	223	18	66	15.301	58.4541	1.93368	Up	2.98e-08	1.12e-06	K04733|1|9e-06|46.6|ath:AT5G38990|interleukin-1 receptor-associated kinase 4 [EC:2.7.11.1]	GO:0044463;GO:0044459//plasma membrane part	GO:0016301//kinase activity	GO:0000904//cell morphogenesis involved in differentiation	gi|356528188|ref|XP_003532687.1|/1.50369e-07/PREDICTED: receptor-like protein kinase FERONIA-like [Glycine max]
Unigene14095_All	737	205	751	52.7277	201.256	1.9324	Up	6.15e-79	2.26e-76	-	-	-	-	gi|296088854|emb|CBI38318.3|/1.82902e-12/unnamed protein product [Vitis vinifera]
CL13243	1679	593	2169	66.9509	255.144	1.93014	Up	4.4e-224	9.17e-221	-	-	-	-	-
Unigene27371_All	541	102	373	35.7401	136.172	1.92982	Up	5.4e-40	9.55e-38	-	-	-	-	gi|23307803|gb|AAN17830.1|/5.22249e-11/Myb-like protein P [Saussurea medusa]
Unigene26514_All	329	37	135	21.3186	81.0427	1.92657	Up	2.08e-15	1.4e-13	K13424|1|7e-33|136|vvi:100243352|WRKY transcription factor 33	-	-	-	gi|183979108|emb|CAP08303.1|/6.91549e-32/DNA-binding protein [Vitis thunbergii]
CL13844	1276	67	244	9.95351	37.7672	1.92386	Up	1.31e-26	1.55e-24	-	-	-	-	-
Unigene23819_All	554	11	40	3.76388	14.2602	1.92171	Up	1.89e-05	0.00048244	-	-	-	-	gi|224108778|ref|XP_002314965.1|/5.37455e-06/predicted protein [Populus trichocarpa]
Unigene7564_All	376	43	156	21.6787	81.9432	1.91835	Up	1.73e-17	1.33e-15	K13030|1|1e-19|92.8|sbi:SORBI_01g001220|cyanohydrin beta-glucosyltransferase [EC:2.4.1.85]	-	GO:0016757//transferase activity, transferring glycosyl groups	-	gi|37993661|gb|AAR06916.1|/6.51712e-43/UDP-glycosyltransferase 85C2 [Stevia rebaudiana]
Unigene30864_All	419	13	47	5.88141	22.1544	1.91336	Up	3.64e-06	0.000103203	K08237|1|4e-08|55.1|vvi:100246482|hydroquinone glucosyltransferase [EC:2.4.1.218]	-	GO:0016740//transferase activity	-	gi|37993657|gb|AAR06914.1|/3.49574e-52/UDP-glycosyltransferase 71E1 [Stevia rebaudiana]
Unigene3262_All	1264	13	47	1.94961	7.3439	1.91336	Up	3.64e-06	0.000103099	-	-	-	-	gi|147853302|emb|CAN78544.1|/1.7868e-79/hypothetical protein VITISV_028082 [Vitis vinifera]
Unigene14595_All	472	13	47	5.221	19.6667	1.91336	Up	3.64e-06	0.000103151	K13495|1|1e-25|113|rcu:RCOM_1099970|cis-zeatin O-glucosyltransferase [EC:2.4.1.215]	-	GO:0016758//transferase activity, transferring hexosyl groups	-	gi|342306012|dbj|BAK55742.1|/1.51962e-25/UDP-glucose glucosyltransferase [Gardenia jasminoides]
Unigene4090_All	454	136	491	56.7852	213.6	1.91133	Up	1.8e-51	4.23e-49	-	-	-	-	gi|359472678|ref|XP_002279572.2|/2.82624e-15/PREDICTED: uncharacterized protein LOC100245576 [Vitis vinifera]
CL13569	965	248	895	48.7166	183.177	1.91076	Up	2.4e-92	1.12e-89	-	-	-	-	-
Unigene38300_All	300	54	194	34.1212	127.719	1.90423	Up	3.4e-21	3.25e-19	-	-	-	-	gi|255571859|ref|XP_002526872.1|/3.00383e-27/conserved hypothetical protein [Ricinus communis]
Unigene50087_All	256	57	204	42.2073	157.386	1.89874	Up	3.96e-22	3.93e-20	K01365|1|2e-12|68.6|rcu:RCOM_1043080|cathepsin L [EC:3.4.22.15]	-	GO:0016628//oxidoreductase activity, acting on the CH-CH group of donors, NAD or NADP as acceptor;GO:0004175//endopeptidase activity	GO:0019538//protein metabolic process	gi|319826926|gb|ADV74756.1|/1.45437e-18/cysteine protease [Lactuca sativa]
CL2102	423	19	68	8.51463	31.7501	1.89874	Up	2.72e-08	1.03e-06	-	-	-	-	-
Unigene36350_All	205	19	68	17.5692	65.5136	1.89874	Up	2.72e-08	1.03e-06	K08486|1|3e-13|71.2|aly:ARALYDRAFT_485608|syntaxin 1B/2/3	GO:0043234//protein complex;GO:0016020//membrane	GO:0005515//protein binding	GO:0051707//response to other organism;GO:0009725//response to hormone stimulus;GO:0009626//plant-type hypersensitive response;GO:0010185;GO:0016044//cellular membrane organization;GO:0006605//protein targeting;GO:0007165//signal transduction	gi|4206787|gb|AAD11808.1|/4.17518e-13/syntaxin-related protein Nt-syr1 [Nicotiana tabacum]
CL540	2657	223	797	15.9098	59.2438	1.89675	Up	1.24e-81	4.93e-79	-	-	-	-	-
Unigene16648_All	317	35	125	20.9296	77.8802	1.89571	Up	4.28e-14	2.65e-12	-	-	-	-	-
Unigene33512_All	274	14	50	9.68567	36.0409	1.89571	Up	2.04e-06	6.03e-05	-	-	-	-	gi|189096590|gb|ACD76093.1|/2.06539e-20/VRP1-1 [Vitis hybrid cultivar]
Unigene3162_All	1636	134	478	15.5265	57.706	1.89399	Up	1.46e-49	3.2e-47	K06617|1|0.0|699|rcu:RCOM_0272270|raffinose synthase [EC:2.4.1.82]	GO:0009536//plastid	GO:0008378//galactosyltransferase activity	GO:0006950//response to stress;GO:0009628//response to abiotic stimulus	gi|255582335|ref|XP_002531958.1|/0/hydrolase, hydrolyzing O-glycosyl compounds, putative [Ricinus communis]
Unigene26681_All	631	39	139	11.7162	43.5072	1.89275	Up	1.74e-15	1.18e-13	-	-	-	-	gi|255541152|ref|XP_002511640.1|/1.37634e-41/conserved hypothetical protein [Ricinus communis]
Unigene8690_All	465	16	57	6.52258	24.2102	1.8921	Up	3.97e-07	1.3e-05	K01184|1|2e-16|83.2|ath:AT5G17200|polygalacturonase [EC:3.2.1.15]	GO:0043231//intracellular membrane-bounded organelle	GO:0004553//hydrolase activity, hydrolyzing O-glycosyl compounds	GO:0044238//primary metabolic process;GO:0045229//external encapsulating structure organization	gi|224083446|ref|XP_002307030.1|/1.37914e-84/predicted protein [Populus trichocarpa]
CL9650	720	100	356	26.3281	97.6548	1.89109	Up	2.93e-37	4.8e-35	-	-	-	-	-
CL6726	411	43	153	19.8326	73.5234	1.89033	Up	7.13e-17	5.3e-15	-	-	-	-	-
Unigene24337_All	439	56	199	24.1811	89.5292	1.88848	Up	1.77e-21	1.73e-19	K06617|1|9e-72|266|vvi:100268134|raffinose synthase [EC:2.4.1.82]	GO:0009536//plastid	GO:0008378//galactosyltransferase activity	GO:0006950//response to stress;GO:0009628//response to abiotic stimulus	gi|359484223|ref|XP_002285418.2|/7.52742e-71/PREDICTED: probable galactinol--sucrose galactosyltransferase 6-like [Vitis vinifera]
CL495	1791	172	611	18.2048	67.3786	1.88797	Up	1.3e-62	3.79e-60	-	-	-	-	-
Unigene11562_All	493	11	39	4.22959	15.6241	1.88518	Up	3.07e-05	0.000749937	K07195|1|4e-68|254|pop:POPTR_785947|exocyst complex component 7	GO:0044444//cytoplasmic part;GO:0043234//protein complex;GO:0043231//intracellular membrane-bounded organelle	-	GO:0006887//exocytosis	gi|224119604|ref|XP_002331201.1|/3.96571e-67/predicted protein [Populus trichocarpa]
Unigene33966_All	293	11	39	7.11668	26.2889	1.88518	Up	3.07e-05	0.000750262	K14802|1|2e-37|151|osa:4324268|phospholipid-transporting ATPase [EC:3.6.3.1];K01530|2|1e-28|122|sbi:SORBI_01g036200|phospholipid-translocating ATPase [EC:3.6.3.1]	GO:0031224//intrinsic to membrane	GO:0042625//ATPase activity, coupled to transmembrane movement of ions;GO:0046872//metal ion binding;GO:0005548//phospholipid transporter activity;GO:0032559	GO:0009206;GO:0006869//lipid transport	gi|224110076|ref|XP_002315406.1|/4.95216e-43/aminophospholipid ATPase [Populus trichocarpa]
CL15252	1612	277	982	32.5737	120.316	1.88505	Up	2.43e-99	1.22e-96	-	-	-	-	-
CL11225	1632	13	46	1.51	5.5669	1.88233	Up	5.89e-06	0.000162732	-	-	-	-	-
Unigene11490_All	462	13	46	5.33401	19.6649	1.88233	Up	5.89e-06	0.000162652	-	GO:0043231//intracellular membrane-bounded organelle	GO:0003824//catalytic activity	-	gi|255538398|ref|XP_002510264.1|/9.82234e-35/hydrolase, putative [Ricinus communis]
CL15205	1417	26	92	3.47821	12.8231	1.88233	Up	1.2e-10	5.65e-09	-	-	-	-	-
Unigene362_All	611	76	267	23.579	86.307	1.87198	Up	5.61e-28	7.08e-26	-	-	-	-	gi|111073733|dbj|BAF02555.1|/1.7939e-43/hypothetical protein [Nicotiana benthamiana]
Unigene20540_All	901	117	411	24.6158	90.0934	1.87184	Up	3.38e-42	6.43e-40	-	-	-	GO:0006351//transcription, DNA-dependent	gi|312282767|dbj|BAJ34249.1|/4.01424e-50/unnamed protein product [Thellungiella halophila]
Unigene17132_All	394	45	158	21.6505	79.2022	1.87114	Up	3.69e-17	2.78e-15	-	-	-	-	gi|225439414|ref|XP_002263907.1|/4.9225e-14/PREDICTED: uncharacterized protein LOC100247091 [Vitis vinifera]
Unigene26473_All	306	49	172	30.3548	111.015	1.87076	Up	1.51e-18	1.25e-16	-	GO:0044464//cell part	-	-	gi|242071797|ref|XP_002451175.1|/9.64249e-10/hypothetical protein SORBIDRAFT_05g025380 [Sorghum bicolor]
Unigene51397_All	378	36	126	18.0536	65.8347	1.86656	Up	6.23e-14	3.79e-12	K01183|1|3e-63|237|pop:POPTR_1116414|chitinase [EC:3.2.1.14]	GO:0030312//external encapsulating structure	GO:0004553//hydrolase activity, hydrolyzing O-glycosyl compounds;GO:0030247//polysaccharide binding	GO:0009793//embryo development ending in seed dormancy;GO:0033554//cellular response to stress;GO:0006026	gi|116109611|gb|ABJ74186.1|/4.78857e-70/chitinase-like protein [Artemisia annua]
Unigene22799_All	330	12	42	6.89318	25.1369	1.86656	Up	1.71e-05	0.000437891	K00799|1|3e-19|91.3|pop:POPTR_730647|glutathione S-transferase [EC:2.5.1.18]	-	GO:0016765//transferase activity, transferring alkyl or aryl (other than methyl) groups	GO:0009755//hormone-mediated signaling pathway	gi|75756064|gb|ABA27083.1|/1.00091e-22/TO115-2rc [Taraxacum officinale]
Unigene4292_All	570	14	49	4.65592	16.9784	1.86656	Up	3.29e-06	9.38e-05	-	GO:0016020//membrane	-	-	gi|225458647|ref|XP_002284845.1|/4.37694e-38/PREDICTED: uncharacterized protein LOC100254049 [Vitis vinifera]
Unigene3477_All	686	31	108	8.56623	31.0939	1.8599	Up	4.35e-12	2.33e-10	K14652|1|2e-59|226|rcu:RCOM_0338130|3,4-dihydroxy 2-butanone 4-phosphate synthase / GTP cyclohydrolase II [EC:4.1.99.12 3.5.4.25]	GO:0009536//plastid	GO:0003933//GTP cyclohydrolase activity;GO:0046914//transition metal ion binding;GO:0016830//carbon-carbon lyase activity	GO:0006771//riboflavin metabolic process	gi|298561264|dbj|BAJ09646.1|/1.02367e-59/GTP cyclohydrolase II/3,4-dihydroxy-2-butanone 4-phosphate synthase [Nicotiana benthamiana]
CL1815	1082	279	971	48.8798	177.243	1.85842	Up	2.13e-96	1.04e-93	-	-	-	-	-
Unigene18536_All	2048	25	87	2.31399	8.39007	1.8583	Up	5.45e-10	2.44e-08	K01953|1|0.0|1030|vvi:100241610|asparagine synthase (glutamine-hydrolysing) [EC:6.3.5.4]	-	GO:0016884//carbon-nitrogen ligase activity, with glutamine as amido-N-donor;GO:0032559	GO:0009064//glutamine family amino acid metabolic process;GO:0006528//asparagine metabolic process	gi|6049841|gb|AAF02775.1|AF190728_1/0/asparagine synthetase [Helianthus annuus]
Unigene3336_All	936	50	174	10.1262	36.7155	1.8583	Up	1.37e-18	1.14e-16	K12655|1|6e-10|63.2|bdi:100823428|OTU domain-containing protein 5 [EC:3.1.2.15];K13717|2|6e-09|59.7|sbi:SORBI_06g032350|OTU domain-containing protein 3	-	-	-	gi|297741626|emb|CBI32758.3|/1.60318e-105/unnamed protein product [Vitis vinifera]
Unigene15036_All	1296	23	80	3.36415	12.1916	1.85758	Up	2.74e-09	1.15e-07	K05356|1|1e-24|112|sbi:SORBI_0011s005450|all-trans-nonaprenyl-diphosphate synthase [EC:2.5.1.84 2.5.1.85];K10760|2|6e-20|97.1|vvi:100247527|adenylate isopentenyltransferase (cytokinin synthase)	-	-	-	gi|111146936|gb|ABH07409.1|/9.61273e-169/putative pol polyprotein [Brassica oleracea var. botrytis]
Unigene22742_All	371	606	2107	309.636	1121.67	1.85701	Up	9.9e-207	1.8e-203	-	-	-	-	-
Unigene56527_All	303	37	128	23.1479	83.4341	1.84976	Up	5.63e-14	3.45e-12	K05857|1|4e-38|154|gmx:100037460|phosphatidylinositol phospholipase C, delta [EC:3.1.4.11]	-	GO:0046872//metal ion binding;GO:0004629//phospholipase C activity;GO:0060089	GO:0044238//primary metabolic process;GO:0007165//signal transduction	gi|1771381|emb|CAA65127.1|/2.61048e-39/phosphoinositide-specific phospholipase C [Nicotiana rustica]
Unigene20571_All	493	53	183	20.3789	73.3129	1.84699	Up	2.52e-19	2.19e-17	K13424|1|1e-38|156|pop:POPTR_663578|WRKY transcription factor 33	-	-	-	gi|283131248|dbj|BAI63296.1|/1.44932e-40/double WRKY type transfactor [Nicotiana benthamiana]
Unigene4188_All	329	426	1470	245.452	882.465	1.8461	Up	1.12e-143	1.02e-140	-	-	-	-	gi|45533925|gb|AAS67334.1|/1.49914e-10/hin1-like protein [Solanum tuberosum]
Unigene13125_All	316	83	285	49.7901	178.129	1.83899	Up	4.4e-29	5.76e-27	-	-	-	-	gi|363806694|ref|NP_001242010.1|/2.33737e-16/uncharacterized protein LOC100796450 [Glycine max]
Unigene12304_All	436	37	127	16.0867	57.5299	1.83844	Up	8.96e-14	5.39e-12	-	-	-	-	-
Unigene37259_All	296	28	96	17.9316	64.0554	1.83682	Up	9.77e-11	4.64e-09	K13424|1|5e-17|84.0|vvi:100243352|WRKY transcription factor 33	-	-	-	gi|324106110|gb|ADY18304.1|/1.35346e-16/WRKYP2 [Cucumis sativus]
Unigene25922_All	582	21	72	6.83988	24.4335	1.83682	Up	2.21e-08	8.44e-07	K00770|1|2e-97|352|gmx:100797597|1,4-beta-D-xylan synthase [EC:2.4.2.24]	GO:0031228//intrinsic to Golgi membrane	GO:0016759//cellulose synthase activity	GO:0045229//external encapsulating structure organization;GO:0048588//developmental cell growth;GO:0009250//glucan biosynthetic process;GO:0042546//cell wall biogenesis;GO:0006950//response to stress	gi|356497399|ref|XP_003517548.1|/2.55708e-105/PREDICTED: cellulose synthase-like protein D3-like [Glycine max]
Unigene31022_All	328	71	243	41.0333	146.322	1.83427	Up	6.05e-25	6.84e-23	K03013|1|2e-06|48.9|vvi:100258335|DNA-directed RNA polymerases I, II, and III subunit RPABC1	-	-	-	gi|359496922|ref|XP_003635372.1|/7.66372e-23/PREDICTED: probable disease resistance protein At5g66900-like [Vitis vinifera]
Unigene28528_All	359	19	65	10.0326	35.7598	1.83365	Up	1.12e-07	3.91e-06	K00517|1|1e-18|89.4|osa:4334183|[EC:1.14.-.-]	-	GO:0016491//oxidoreductase activity;GO:0005506//iron ion binding	GO:0008152//metabolic process	gi|225458768|ref|XP_002285105.1|/7.38114e-34/PREDICTED: isoflavone 2'-hydroxylase-like [Vitis vinifera]
CL6990	764	31	106	7.69167	27.4024	1.83293	Up	1.1e-11	5.67e-10	-	-	-	-	-
Unigene14259_All	1144	117	400	19.3871	69.0574	1.8327	Up	5.46e-40	9.63e-38	-	-	-	-	gi|296086141|emb|CBI31582.3|/3.77956e-25/unnamed protein product [Vitis vinifera]
Unigene56231_All	322	79	270	46.5076	165.609	1.83224	Up	1.67e-27	2.05e-25	-	GO:0044424//intracellular part;GO:0016020//membrane	-	-	gi|359488563|ref|XP_002275111.2|/5.53788e-10/PREDICTED: uncharacterized protein At2g33490-like [Vitis vinifera]
Unigene4136_All	379	39	133	19.5064	69.3088	1.82909	Up	2.87e-14	1.79e-12	-	GO:0005773//vacuole;GO:0031090//organelle membrane	GO:0046872//metal ion binding	-	gi|297847712|ref|XP_002891737.1|/6.75068e-24/sodium/calcium exchanger family protein [Arabidopsis lyrata subsp. lyrata]
Unigene21921_All	440	65	221	28.0035	99.2009	1.82474	Up	1.13e-22	1.15e-20	-	-	-	-	-
Unigene11171_All	883	188	638	40.3598	142.704	1.82203	Up	2.74e-62	7.95e-60	K13496|1|3e-38|157|ath:AT2G36750|UDP-glucosyl transferase 73C [EC:2.4.1.-]	-	GO:0035251//UDP-glucosyltransferase activity	-	gi|171906260|gb|ACB56927.1|/1.28129e-125/glycosyltransferase UGT95A1 [Hieracium pilosella]
Unigene7627_All	273	23	78	15.9705	56.4297	1.82105	Up	6.97e-09	2.79e-07	-	-	-	-	-
Unigene8419_All	395	87	295	41.7517	147.503	1.82084	Up	1.16e-29	1.54e-27	K13076|1|2e-34|141|vvi:100265385|delta8-fatty-acid desaturase [EC:1.14.19.4]	-	GO:0005506//iron ion binding;GO:0016705//oxidoreductase activity, acting on paired donors, with incorporation or reduction of molecular oxygen	GO:0006631//fatty acid metabolic process	gi|75319741|sp|Q43469.1|SLD1_HELAN/2.12042e-41/RecName: Full=Delta(8)-fatty-acid desaturase; AltName: Full=Delta(8)-sphingolipid desaturase
CL6056	1084	324	1097	56.6589	199.873	1.81871	Up	1.51e-105	8.35e-103	-	-	-	-	-
Unigene17876_All	531	47	159	16.7786	59.1396	1.8175	Up	1.2e-16	8.76e-15	-	GO:0005618//cell wall	-	GO:0023052//signaling;GO:0009987//cellular process	gi|224123582|ref|XP_002330157.1|/2.64387e-20/predicted protein [Populus trichocarpa]
Unigene37869_All	340	481	1627	268.175	945.115	1.81731	Up	1.85e-155	2e-152	-	-	-	-	gi|211909307|gb|ACJ12926.1|/1.36769e-48/WRKY transcription factor 1 [Artemisia annua]
Unigene22546_All	355	19	64	10.1456	35.6064	1.81128	Up	1.79e-07	6.13e-06	-	-	-	-	-
CL4092	777	57	192	13.9061	48.8041	1.81128	Up	1.04e-19	9.24e-18	-	-	-	-	-
Unigene11510_All	515	36	121	13.251	46.4039	1.80815	Up	6.33e-13	3.63e-11	-	-	-	-	gi|356498365|ref|XP_003518023.1|/2.5059e-25/PREDICTED: uncharacterized protein LOC100795798 [Glycine max]
Unigene4592_All	244	14	47	10.8765	38.0438	1.80644	Up	8.44e-06	0.000227465	-	-	-	-	-
Unigene7440_All	425	17	57	7.5825	26.4888	1.80464	Up	9.12e-07	2.85e-05	-	-	-	-	gi|356529105|ref|XP_003533137.1|/5.9861e-12/PREDICTED: uncharacterized protein LOC100778592 [Glycine max]
Unigene37636_All	208	35	117	31.8975	111.096	1.80029	Up	1.77e-12	9.88e-11	-	GO:0044424//intracellular part	GO:0005319//lipid transporter activity;GO:0008289//lipid binding	GO:0006869//lipid transport	gi|255576457|ref|XP_002529120.1|/3.18701e-13/conserved hypothetical protein [Ricinus communis]
Unigene10700_All	297	82	274	52.3371	182.209	1.79969	Up	3.01e-27	3.66e-25	-	-	-	GO:0006950//response to stress;GO:0042221//response to chemical stimulus	gi|255571859|ref|XP_002526872.1|/2.38908e-13/conserved hypothetical protein [Ricinus communis]
Unigene9200_All	1617	131	437	15.3573	53.3762	1.79728	Up	2.01e-42	3.85e-40	K11446|1|5e-26|117|pop:POPTR_413516|histone demethylase JARID1 [EC:1.14.11.-]	-	-	GO:0009743//response to carbohydrate stimulus	gi|225427118|ref|XP_002276932.1|/1.02854e-109/PREDICTED: uncharacterized protein LOC100266131 [Vitis vinifera]
Unigene20861_All	667	195	650	55.4193	192.47	1.79617	Up	3.2e-62	9.18e-60	K08486|1|2e-50|197|aly:ARALYDRAFT_897385|syntaxin 1B/2/3	GO:0043234//protein complex;GO:0016020//membrane	GO:0005515//protein binding	GO:0051707//response to other organism;GO:0009725//response to hormone stimulus;GO:0009626//plant-type hypersensitive response;GO:0010185;GO:0016044//cellular membrane organization;GO:0006605//protein targeting;GO:0007165//signal transduction	gi|4206787|gb|AAD11808.1|/3.11175e-58/syntaxin-related protein Nt-syr1 [Nicotiana tabacum]
Unigene45737_All	811	61	203	14.2581	49.4369	1.79381	Up	1.69e-20	1.56e-18	-	GO:0043231//intracellular membrane-bounded organelle	-	GO:0010035//response to inorganic substance;GO:0006950//response to stress;GO:0009987//cellular process;GO:0042126//nitrate metabolic process	gi|224072246|ref|XP_002303671.1|/5.15604e-22/predicted protein [Populus trichocarpa]
Unigene17386_All	532	101	336	35.9884	124.739	1.79332	Up	6.7e-33	9.69e-31	-	-	GO:0043169//cation binding	GO:0006812//cation transport	gi|225426154|ref|XP_002278542.1|/3.27728e-26/PREDICTED: uncharacterized protein LOC100258716 [Vitis vinifera]
Unigene2724_All	529	49	163	17.5587	60.8567	1.79323	Up	9.64e-17	7.04e-15	-	GO:0031225//anchored to membrane	-	-	gi|356568809|ref|XP_003552600.1|/2.61946e-52/PREDICTED: protein COBRA-like [Glycine max]
Unigene1968_All	807	43	143	10.1006	34.9976	1.79282	Up	7.34e-15	4.72e-13	-	-	-	-	gi|255587677|ref|XP_002534353.1|/8.34591e-41/conserved hypothetical protein [Ricinus communis]
Unigene18434_All	1041	62	206	11.29	39.0834	1.79151	Up	9.6e-21	8.95e-19	K07513|1|1e-50|198|pop:POPTR_797159|acetyl-CoA acyltransferase 1 [EC:2.3.1.16]	-	GO:0016408	-	gi|257815407|gb|ACV70032.1|/5.04248e-50/3-ketoacyl CoA thiolase 1 [Petunia x hybrida]
Unigene13804_All	331	38	126	21.7625	75.1828	1.78856	Up	3.18e-13	1.86e-11	-	GO:0043231//intracellular membrane-bounded organelle	-	GO:0006970//response to osmotic stress	gi|225458824|ref|XP_002285282.1|/2.00046e-39/PREDICTED: interferon-related developmental regulator 1 [Vitis vinifera]
Unigene454_All	782	54	179	13.09	45.2087	1.78814	Up	3.55e-18	2.85e-16	-	-	GO:0005488//binding	-	gi|224057660|ref|XP_002299291.1|/3.54243e-41/predicted protein [Populus trichocarpa]
Unigene32598_All	258	13	43	9.5516	32.9174	1.78503	Up	2.43e-05	0.00060435	K00924|1|3e-13|71.2|osa:4333912|[EC:2.7.1.-];K13430|5|6e-12|67.0|zma:100283091|serine/threonine-protein kinase PBS1 [EC:2.7.11.1]	GO:0016020//membrane	GO:0004672//protein kinase activity;GO:0000166//nucleotide binding	-	gi|116831407|gb|ABK28656.1|/1.27409e-14/unknown [Arabidopsis thaliana]
Unigene49355_All	228	26	86	21.6168	74.4972	1.78503	Up	1.96e-09	8.36e-08	K09286|1|6e-15|77.0|ath:AT5G25810|EREBP-like factor	-	-	GO:0016049//cell growth	gi|356547379|ref|XP_003542090.1|/7.4221e-15/PREDICTED: dehydration-responsive element-binding protein 3-like [Glycine max]
Unigene19954_All	653	85	281	24.6751	84.9903	1.78424	Up	1.36e-27	1.69e-25	K13448|1|4e-45|179|vvi:100251912|calcium-binding protein CML	-	GO:0046872//metal ion binding	GO:0000904//cell morphogenesis involved in differentiation;GO:0010038//response to metal ion	gi|1168782|sp|Q09011.1|CAST_SOLTU/8.36301e-45/RecName: Full=Calcium-binding protein CAST
Unigene33772_All	259	46	152	33.6675	115.91	1.78357	Up	1.32e-15	9.07e-14	K09286|1|2e-18|88.6|aly:ARALYDRAFT_470149|EREBP-like factor	GO:0043231//intracellular membrane-bounded organelle	GO:0003676//nucleic acid binding;GO:0001071//nucleic acid binding transcription factor activity	GO:0006351//transcription, DNA-dependent;GO:0006950//response to stress	gi|292668889|gb|ADE41099.1|/5.891e-28/AP2 domain class transcription factor [Malus x domestica]
Unigene247_All	1414	92	304	12.3336	42.462	1.78357	Up	1.05e-29	1.4e-27	-	-	-	-	-
Unigene32015_All	377	104	343	52.2931	179.692	1.78083	Up	3.03e-33	4.41e-31	-	-	-	-	gi|255567218|ref|XP_002524590.1|/2.75721e-17/metal ion binding protein, putative [Ricinus communis]
Unigene3981_All	539	44	145	15.4745	53.1319	1.77969	Up	6.54e-15	4.23e-13	K10775|1|2e-47|186|pop:POPTR_667815|phenylalanine ammonia-lyase [EC:4.3.1.24]	GO:0044424//intracellular part	GO:0016840	GO:0006558//L-phenylalanine metabolic process	gi|18001007|gb|AAL55242.1|AF299330_1/6.41338e-54/phenylalanine ammonia-lyase [Lactuca sativa]
Unigene5811_All	489	24	79	9.30368	31.9076	1.77803	Up	9.83e-09	3.87e-07	K05666|1|2e-11|66.6|olu:OSTLU_35503|ATP-binding cassette, subfamily C (CFTR/MRP), member 2	GO:0031224//intrinsic to membrane	GO:0042626//ATPase activity, coupled to transmembrane movement of substances;GO:0032559	GO:0006810//transport;GO:0009207	gi|357494883|ref|XP_003617730.1|/4.38461e-66/Multidrug resistance protein ABC transporter family [Medicago truncatula]
Unigene23213_All	1423	114	375	15.1863	52.0478	1.77707	Up	4.29e-36	6.8e-34	K00942|1|1e-145|514|vvi:100241746|guanylate kinase [EC:2.7.4.8]	-	GO:0016776//phosphotransferase activity, phosphate group as acceptor	GO:0009117//nucleotide metabolic process;GO:0006796//phosphate-containing compound metabolic process	gi|297739682|emb|CBI29864.3|/1.4235e-144/unnamed protein product [Vitis vinifera]
CL1700	920	274	901	56.4566	193.425	1.77656	Up	2.71e-84	1.12e-81	-	-	-	-	-
Unigene18151_All	343	14	46	7.73724	26.4874	1.77542	Up	1.34e-05	0.0003506	-	-	-	-	-
Unigene43757_All	239	25	82	19.8287	67.7629	1.77291	Up	5.51e-09	2.23e-07	-	GO:0031090//organelle membrane;GO:0009536//plastid	-	-	gi|356563940|ref|XP_003550215.1|/2.62318e-07/PREDICTED: putative nuclease HARBI1-like [Glycine max]
CL8701	1610	90	295	10.5967	36.1886	1.77193	Up	1.26e-28	1.63e-26	-	-	-	-	-
Unigene19598_All	473	65	213	26.0498	88.9395	1.77155	Up	4.31e-21	4.09e-19	K01090|1|1e-07|53.9|sbi:SORBI_01g038410|protein phosphatase [EC:3.1.3.16]	GO:0043234//protein complex	GO:0004721//phosphoprotein phosphatase activity;GO:0043169//cation binding	GO:0006464//cellular protein modification process	gi|75301248|sp|Q8LAY8.1|P2C69_ARATH/1.52315e-17/RecName: Full=Probable protein phosphatase 2C 69; Short=AtPP2C69
Unigene29520_All	477	59	193	23.4469	79.9126	1.76902	Up	3.23e-19	2.8e-17	K09754|1|3e-30|129|rcu:RCOM_1106600|coumaroylquinate(coumaroylshikimate) 3'-monooxygenase [EC:1.14.13.36]	-	GO:0016709//oxidoreductase activity, acting on paired donors, with incorporation or reduction of molecular oxygen, NADH or NADPH as one donor, and incorporation of one atom of oxygen;GO:0005506//iron ion binding	GO:0008152//metabolic process	gi|285028880|gb|ADC34701.1|/1.18173e-49/flavonoid 3' hydroxylase [Actinidia chinensis]
Unigene7360_All	338	132	431	74.0303	251.847	1.76636	Up	6.6e-41	1.2e-38	K13424|1|2e-33|138|rcu:RCOM_0849600|WRKY transcription factor 33	-	-	-	gi|390430511|gb|AFL91073.1|/4.13253e-45/WRKY 7 transcription factor, partial [Helianthus annuus]
Unigene2058_All	884	19	62	4.07431	13.8521	1.76548	Up	4.5e-07	1.47e-05	K14431|1|5e-08|56.6|aly:ARALYDRAFT_311885|transcription factor TGA;K08332|2|6e-07|53.1|vcn:VOLCADRAFT_41528|vacuolar protein 8;K09561|4|1e-06|52.0|vcn:VOLCADRAFT_67840|STIP1 homology and U-box containing protein 1 [EC:6.3.2.19]	-	GO:0016874//ligase activity	GO:0009743//response to carbohydrate stimulus	gi|356519737|ref|XP_003528526.1|/1.47622e-97/PREDICTED: U-box domain-containing protein 10-like [Glycine max]
CL14730	723	31	101	8.12785	27.5905	1.76322	Up	1.09e-10	5.17e-09	-	-	-	-	-
CL3872	257	43	140	31.7167	107.59	1.76223	Up	2.86e-14	1.79e-12	-	-	-	-	-
Unigene3299_All	1030	48	156	8.83398	29.9132	1.75965	Up	1.04e-15	7.23e-14	K00924|1|2e-35|95.1|ath:AT1G28440|[EC:2.7.1.-];K08286|5|6e-35|90.9|aly:ARALYDRAFT_491919|protein-serine/threonine kinase [EC:2.7.11.-]	-	GO:0004674//protein serine/threonine kinase activity;GO:0000166//nucleotide binding	-	gi|326518772|dbj|BAJ92547.1|/2.17823e-76/predicted protein [Hordeum vulgare subsp. vulgare]
Unigene21496_All	716	32	104	8.47207	28.6877	1.75965	Up	6.15e-11	2.98e-09	K05283|1|1e-07|54.7|aly:ARALYDRAFT_354960|phosphatidylinositol glycan, class W [EC:2.3.-.-];K11982|2|3e-06|50.1|rcu:RCOM_1031870|E3 ubiquitin-protein ligase RNF115/126 [EC:6.3.2.19]	GO:0016020//membrane	-	GO:0010033//response to organic substance;GO:0009987//cellular process	gi|225451024|ref|XP_002284899.1|/5.69468e-40/PREDICTED: E3 ubiquitin-protein ligase ATL6 isoform 1 [Vitis vinifera]
Unigene28564_All	239	205	666	162.595	550.367	1.75911	Up	6.15e-62	1.76e-59	-	-	-	-	-
Unigene52931_All	329	17	55	9.79502	33.0174	1.75311	Up	2.29e-06	6.73e-05	-	GO:0031224//intrinsic to membrane	GO:0017111//nucleoside-triphosphatase activity;GO:0015405;GO:0032559	GO:0006810//transport;GO:0009207	gi|388519095|gb|AFK47609.1|/4.21499e-13/unknown [Lotus japonicus]
CL13482	1258	141	455	21.2467	71.4343	1.74938	Up	1.55e-42	2.98e-40	-	-	-	-	-
Unigene51948_All	385	31	100	15.2635	51.2998	1.74887	Up	1.72e-10	8.02e-09	K08282|1|1e-28|122|aly:ARALYDRAFT_484960|non-specific serine/threonine protein kinase [EC:2.7.11.1];K08286|3|2e-25|112|aly:ARALYDRAFT_494187|protein-serine/threonine kinase [EC:2.7.11.-]	-	GO:0004674//protein serine/threonine kinase activity;GO:0032559;GO:0019900//kinase binding	GO:0006464//cellular protein modification process	gi|297831428|ref|XP_002883596.1|/4.94192e-51/oxidative signal-inducible1 [Arabidopsis lyrata subsp. lyrata]
Unigene21943_All	365	509	1639	264.349	886.875	1.74629	Up	3.05e-148	2.81e-145	-	-	-	-	-
Unigene25235_All	215	520	1674	458.477	1537.78	1.74593	Up	2.53e-151	2.54e-148	-	-	-	-	-
Unigene19336_All	225	107	344	90.1475	301.962	1.74401	Up	2e-32	2.88e-30	-	-	-	-	gi|351722150|ref|NP_001236722.1|/5.6961e-07/uncharacterized protein LOC100527230 [Glycine max]
Unigene52392_All	293	33	106	21.35	71.452	1.74274	Up	5.42e-11	2.65e-09	-	-	-	-	-
CL13147	754	59	189	14.8331	49.507	1.73881	Up	1.95e-18	1.59e-16	-	-	-	-	-
Unigene26338_All	392	307	983	148.458	495.272	1.73816	Up	4.34e-89	1.91e-86	-	GO:0043234//protein complex	GO:0043169//cation binding;GO:0004721//phosphoprotein phosphatase activity	GO:0051704;GO:0006464//cellular protein modification process	gi|224089434|ref|XP_002308720.1|/2.97675e-35/predicted protein [Populus trichocarpa]
Unigene24352_All	711	15	48	3.99921	13.3336	1.73728	Up	1.18e-05	0.000310692	K13415|1|9e-34|141|sbi:SORBI_03g032990|protein brassinosteroid insensitive 1 [EC:2.7.10.1 2.7.11.1];K04733|3|2e-33|140|smo:SELMODRAFT_230241|interleukin-1 receptor-associated kinase 4 [EC:2.7.11.1]	-	GO:0004702//receptor signaling protein serine/threonine kinase activity;GO:0032559	GO:0006464//cellular protein modification process	gi|255573728|ref|XP_002527785.1|/1.57289e-74/Serine/threonine-protein kinase PBS1, putative [Ricinus communis]
Unigene22142_All	524	36	115	13.0234	43.3454	1.73477	Up	9.63e-12	4.98e-10	K08286|1|1e-35|147|ath:AT4G28490|protein-serine/threonine kinase [EC:2.7.11.-]	GO:0071944//cell periphery;GO:0016020//membrane	GO:0016301//kinase activity	GO:0050896//response to stimulus;GO:0006468//protein phosphorylation;GO:0032501//multicellular organismal process;GO:0032502//developmental process	gi|359492994|ref|XP_002283604.2|/1.99818e-65/PREDICTED: receptor-like protein kinase HAIKU2-like [Vitis vinifera]
Unigene17807_All	431	1225	3913	538.78	1793.12	1.7347	Up	0	0	-	GO:0031090//organelle membrane;GO:0009536//plastid	GO:0016787//hydrolase activity	-	gi|255550093|ref|XP_002516097.1|/3.21425e-58/conserved hypothetical protein [Ricinus communis]
CL631	2132	212	677	18.8496	62.7159	1.7343	Up	1e-61	2.85e-59	-	-	-	-	-
Unigene26423_All	350	17	54	9.20732	30.4721	1.72663	Up	3.62e-06	0.000102689	-	-	GO:0004672//protein kinase activity	-	gi|359488514|ref|XP_003633768.1|/3.98323e-08/PREDICTED: receptor-like protein kinase FERONIA-like [Vitis vinifera]
Unigene16112_All	424	17	54	7.60038	25.1538	1.72663	Up	3.62e-06	0.000102741	-	-	-	-	gi|224111602|ref|XP_002315917.1|/1.29166e-06/predicted protein [Populus trichocarpa]
Unigene18706_All	404	17	54	7.97664	26.3991	1.72663	Up	3.62e-06	0.000102637	-	-	-	-	gi|255584977|ref|XP_002533200.1|/5.34416e-37/conserved hypothetical protein [Ricinus communis]
Unigene42595_All	207	23	73	21.0625	69.6512	1.72547	Up	6.86e-08	2.46e-06	K05658|1|6e-08|53.9|vvi:100262734|ATP-binding cassette, subfamily B (MDR/TAP), member 1;K00924|2|8e-07|50.1|aly:ARALYDRAFT_658378|[EC:2.7.1.-]	GO:0016020//membrane	GO:0004713//protein tyrosine kinase activity;GO:0032559	GO:0006464//cellular protein modification process	gi|359481541|ref|XP_002276673.2|/5.43622e-13/PREDICTED: probable receptor-like protein kinase At5g15080-like [Vitis vinifera]
Unigene8292_All	1286	41	130	6.04359	19.9654	1.72403	Up	5.42e-13	3.12e-11	-	-	GO:0016740//transferase activity	-	gi|356523749|ref|XP_003530497.1|/0/PREDICTED: uncharacterized protein LOC100817409 [Glycine max]
Unigene52156_All	307	18	57	11.1144	36.6701	1.72217	Up	2.01e-06	5.96e-05	-	-	-	-	-
Unigene5870_All	580	50	158	16.3416	53.8028	1.71913	Up	1.99e-15	1.34e-13	K03283|1|4e-49|192|osa:4334598|heat shock 70kDa protein 1/8	GO:0005840//ribosome;GO:0030312//external encapsulating structure;GO:0031981//nuclear lumen;GO:0009536//plastid;GO:0031090//organelle membrane;GO:0005576//extracellular region	GO:0019899//enzyme binding;GO:0000166//nucleotide binding	GO:0006952//defense response;GO:0051707//response to other organism;GO:0010038//response to metal ion;GO:0044267//cellular protein metabolic process	gi|218193998|gb|EEC76425.1|/3.70412e-48/hypothetical protein OsI_14101 [Oryza sativa Indica Group]
CL8702	1180	25	79	4.01615	13.2227	1.71913	Up	2.14e-08	8.19e-07	-	-	-	-	-
Unigene3851_All	269	25	79	17.6173	58.0031	1.71913	Up	2.14e-08	8.2e-07	-	-	-	-	gi|255582433|ref|XP_002532004.1|/1.03419e-11/Auxin-induced in root cultures protein 12 precursor, putative [Ricinus communis]
Unigene5833_All	1065	101	318	17.9773	58.9731	1.71388	Up	2.09e-29	2.75e-27	K05391|1|9e-133|471|pop:POPTR_807853|cyclic nucleotide gated channel, other eukaryote	GO:0031224//intrinsic to membrane	GO:0005249//voltage-gated potassium channel activity;GO:0005515//protein binding;GO:0005217//intracellular ligand-gated ion channel activity;GO:0000166//nucleotide binding	GO:0070838//divalent metal ion transport	gi|224135235|ref|XP_002322017.1|/9.30244e-132/predicted protein [Populus trichocarpa]
Unigene7078_All	449	68	214	28.7088	94.1334	1.71321	Up	2.77e-20	2.54e-18	-	-	GO:0016740//transferase activity	-	gi|356504769|ref|XP_003521167.1|/1.8312e-64/PREDICTED: uncharacterized glycosyltransferase AGO61-like [Glycine max]
CL9860	1073	265	833	46.8165	153.328	1.71153	Up	3.53e-74	1.24e-71	-	-	-	-	-
Unigene23289_All	403	28	88	13.1706	43.1274	1.71129	Up	3.75e-09	1.55e-07	K00799|1|2e-44|175|gmx:547936|glutathione S-transferase [EC:2.5.1.18]	-	GO:0016765//transferase activity, transferring alkyl or aryl (other than methyl) groups	-	gi|359494285|ref|XP_003634751.1|/2.82715e-46/PREDICTED: uncharacterized protein LOC100232878 [Vitis vinifera]
CL4737	720	28	88	7.37187	24.1394	1.71129	Up	3.75e-09	1.55e-07	-	-	-	-	-
CL494	1019	139	436	25.8579	84.5062	1.70845	Up	1.51e-39	2.64e-37	-	-	-	-	-
Unigene15300_All	525	59	185	21.3032	69.5967	1.70795	Up	1.15e-17	8.96e-16	K04733|1|4e-31|132|aly:ARALYDRAFT_916421|interleukin-1 receptor-associated kinase 4 [EC:2.7.11.1];K13417|3|1e-27|120|ath:AT2G13790|somatic embryogenesis receptor kinase 4 [EC:2.7.10.1 2.7.11.1];K13430|5|8e-27|117|zma:100283091|serine/threonine-protein kinase PBS1 [EC:2.7.11.1]	GO:0031410//cytoplasmic vesicle;GO:0016020//membrane	GO:0004672//protein kinase activity;GO:0032559	GO:0043401//steroid hormone mediated signaling pathway;GO:0001558//regulation of cell growth;GO:0000902//cell morphogenesis;GO:0007275//multicellular organismal development;GO:0006464//cellular protein modification process	gi|359488508|ref|XP_002277565.2|/1.2024e-33/PREDICTED: receptor-like protein kinase FERONIA-like [Vitis vinifera]
Unigene56309_All	209	23	72	20.8609	68.0397	1.70557	Up	1.07e-07	3.76e-06	-	-	GO:0004674//protein serine/threonine kinase activity;GO:0032559	GO:0006464//cellular protein modification process	gi|255585618|ref|XP_002533496.1|/2.20539e-06/serine/threonine protein kinase, putative [Ricinus communis]
Unigene1059_All	452	69	216	28.9376	94.3825	1.70557	Up	2.43e-20	2.23e-18	-	-	-	-	gi|359807622|ref|NP_001240908.1|/2.6549e-26/uncharacterized protein LOC100792704 [Glycine max]
Unigene29332_All	446	62	194	26.3517	85.9099	1.70493	Up	2.06e-18	1.68e-16	K09286|1|5e-19|91.3|aly:ARALYDRAFT_494572|EREBP-like factor	-	GO:0003676//nucleic acid binding;GO:0001071//nucleic acid binding transcription factor activity	GO:0000160//two-component signal transduction system (phosphorelay);GO:0006351//transcription, DNA-dependent	gi|224125408|ref|XP_002329798.1|/4.59436e-20/AP2/ERF domain-containing transcription factor [Populus trichocarpa]
CL1447	1603	16	50	1.89208	6.16045	1.70307	Up	1.03e-05	0.00027306	-	-	-	-	-
CL4985	1637	518	1618	59.9837	195.212	1.7024	Up	2.85e-141	2.5e-138	-	-	-	-	-
Unigene8042_All	955	41	128	8.13828	26.4718	1.70166	Up	1.32e-12	7.38e-11	-	-	-	-	gi|297743056|emb|CBI35923.3|/2.61955e-34/unnamed protein product [Vitis vinifera]
Unigene9429_All	1137	207	646	34.5114	112.214	1.70111	Up	1.94e-57	5.17e-55	-	GO:0005773//vacuole;GO:0031090//organelle membrane	-	-	gi|359493612|ref|XP_003634635.1|/1.82268e-96/PREDICTED: uncharacterized protein LOC100264164 [Vitis vinifera]
Unigene23745_All	455	50	156	20.831	67.7157	1.70076	Up	4.81e-15	3.16e-13	-	-	-	-	-
CL5338	684	25	78	6.92845	22.5224	1.70076	Up	3.35e-08	1.25e-06	-	-	-	-	-
CL10650	289	17	53	11.1507	36.2205	1.69967	Up	5.68e-06	0.000157313	-	-	-	-	-
Unigene26548_All	435	18	56	7.84396	25.4258	1.69664	Up	3.15e-06	9.02e-05	K09875|1|1e-24|110|ath:AT3G56950|aquaporin SIP	GO:0031224//intrinsic to membrane;GO:0043231//intracellular membrane-bounded organelle	-	GO:0051234//establishment of localization	gi|224137540|ref|XP_002322583.1|/2.23794e-27/aquaporin, MIP family, SIP subfamily [Populus trichocarpa]
Unigene16722_All	334	48	149	27.2425	88.1081	1.69342	Up	2.36e-14	1.48e-12	K08486|1|3e-34|140|aly:ARALYDRAFT_897385|syntaxin 1B/2/3	GO:0043234//protein complex;GO:0016023//cytoplasmic membrane-bounded vesicle;GO:0016020//membrane	GO:0005515//protein binding	GO:0051707//response to other organism;GO:0009725//response to hormone stimulus;GO:0009626//plant-type hypersensitive response;GO:0010185;GO:0016044//cellular membrane organization;GO:0006605//protein targeting;GO:0007165//signal transduction;GO:0000904//cell morphogenesis involved in differentiation	gi|4206787|gb|AAD11808.1|/2.28084e-35/syntaxin-related protein Nt-syr1 [Nicotiana tabacum]
CL11956	789	100	310	24.0257	77.5998	1.69148	Up	3.31e-28	4.23e-26	-	-	-	-	-
Unigene21274_All	838	40	124	9.04833	29.225	1.69148	Up	3.64e-12	1.97e-10	-	GO:0016021//integral to membrane	GO:0016628//oxidoreductase activity, acting on the CH-CH group of donors, NAD or NADP as acceptor;GO:0016787//hydrolase activity	GO:0019637//organophosphate metabolic process	gi|358248084|ref|NP_001239809.1|/1.75579e-105/uncharacterized protein LOC100784929 [Glycine max]
Unigene23291_All	532	146	452	52.0228	167.804	1.68956	Up	2.53e-40	4.55e-38	-	-	-	-	-
Unigene36339_All	218	21	65	18.2606	58.8888	1.68926	Up	5.41e-07	1.74e-05	-	-	-	-	gi|255550914|ref|XP_002516505.1|/1.04787e-08/conserved hypothetical protein [Ricinus communis]
Unigene11471_All	408	21	65	9.75689	31.4651	1.68926	Up	5.41e-07	1.74e-05	-	-	-	-	gi|224106453|ref|XP_002314171.1|/8.50701e-19/GRAS family transcription factor [Populus trichocarpa]
CL14305	430	32	99	14.107	45.4719	1.68857	Up	5.75e-10	2.57e-08	-	-	-	-	-
Unigene2080_All	849	112	345	25.0071	80.2579	1.68231	Up	5.53e-31	7.68e-29	-	-	-	-	-
Unigene27381_All	702	75	231	20.2524	64.9907	1.68214	Up	2.94e-21	2.83e-19	K04733|1|6e-34|142|smo:SELMODRAFT_159261|interleukin-1 receptor-associated kinase 4 [EC:2.7.11.1];K13430|4|1e-32|137|zma:100283091|serine/threonine-protein kinase PBS1 [EC:2.7.11.1]	-	GO:0016301//kinase activity;GO:0004871//signal transducer activity;GO:0032559	GO:0006464//cellular protein modification process	gi|224059835|ref|XP_002299998.1|/5.41304e-96/predicted protein [Populus trichocarpa]
Unigene107_All	1421	51	157	6.80344	21.8214	1.6814	Up	6.52e-15	4.23e-13	K14508|1|7e-102|369|pop:POPTR_819262|regulatory protein NPR1	-	-	-	gi|351726319|ref|NP_001238658.1|/2.25689e-166/NPR1-1 protein [Glycine max]
CL10557	941	64	197	12.8927	41.3478	1.68126	Up	2.45e-18	1.98e-16	-	-	-	-	-
CL24	735	27	83	6.96352	22.3032	1.67936	Up	1.63e-08	6.28e-07	-	-	-	-	-
Unigene27780_All	261	325	999	236.045	755.964	1.67925	Up	2.76e-86	1.18e-83	-	-	-	-	-
Unigene37858_All	277	117	359	80.0679	255.971	1.67668	Up	4.96e-32	7e-30	-	-	-	-	gi|356575726|ref|XP_003555988.1|/6.20431e-25/PREDICTED: zinc finger protein ZAT10-like [Glycine max]
Unigene24165_All	1552	15	46	1.83211	5.85386	1.67588	Up	2.91e-05	0.000713259	-	GO:0031410//cytoplasmic vesicle	GO:0042578//phosphoric ester hydrolase activity;GO:0004672//protein kinase activity;GO:0004620//phospholipase activity;GO:0032559	GO:0006464//cellular protein modification process;GO:0007165//signal transduction	gi|359480853|ref|XP_002277922.2|/1.13682e-158/PREDICTED: PI-PLC X domain-containing protein At5g67130-like [Vitis vinifera]
Unigene27465_All	671	15	46	4.23761	13.5398	1.67588	Up	2.91e-05	0.00071357	K08241|1|2e-65|246|pop:POPTR_860577|jasmonate O-methyltransferase [EC:2.1.1.141]	-	GO:0008757//S-adenosylmethionine-dependent methyltransferase activity	GO:0006950//response to stress;GO:0009694//jasmonic acid metabolic process;GO:0008610//lipid biosynthetic process;GO:0007165//signal transduction	gi|225458203|ref|XP_002281579.1|/1.317e-64/PREDICTED: jasmonate O-methyltransferase [Vitis vinifera]
CL13002	344	83	254	45.7375	145.832	1.67285	Up	4.72e-23	4.86e-21	-	-	-	-	-
Unigene29426_All	326	17	52	9.88516	31.5037	1.67219	Up	8.89e-06	0.000238898	K05279|1|1e-36|149|rcu:RCOM_0596300|flavonol 3-O-methyltransferase [EC:2.1.1.76];K13066|5|3e-34|140|pop:POPTR_824484|caffeic acid 3-O-methyltransferase [EC:2.1.1.68]	-	GO:0005515//protein binding;GO:0008171//O-methyltransferase activity	GO:0006730//one-carbon metabolic process;GO:0009699//phenylpropanoid biosynthetic process	gi|29839290|sp|Q43239.1|COMT1_ZINEL/4.94537e-43/RecName: Full=Caffeic acid 3-O-methyltransferase; Short=CAOMT; Short=COMT; AltName: Full=S-adenosysl-L-methionine:caffeic acid 3-O-methyltransferase
CL14933	216	36	110	31.5937	100.581	1.67064	Up	8.82e-11	4.2e-09	-	-	-	-	-
Unigene42291_All	304	18	55	11.2241	35.7326	1.67064	Up	4.92e-06	0.000137038	-	-	-	-	gi|255561136|ref|XP_002521580.1|/1.93839e-18/conserved hypothetical protein [Ricinus communis]
Unigene28971_All	763	131	400	32.5461	103.541	1.66964	Up	2.66e-35	4.12e-33	K13464|1|3e-21|100|rcu:RCOM_0684970|jasmonate ZIM domain-containing protein	-	-	GO:0050896//response to stimulus	gi|389986103|gb|AFL46169.1|/5.80852e-25/jasmonate ZIM domain protein d [Nicotiana attenuata]
Unigene56819_All	213	39	119	34.7086	110.343	1.66862	Up	1.56e-11	7.94e-10	-	-	-	-	gi|225440067|ref|XP_002282335.1|/2.87143e-06/PREDICTED: uncharacterized protein LOC100244817 [Vitis vinifera]
Unigene4768_All	271	21	64	14.6893	46.643	1.66689	Up	8.43e-07	2.64e-05	-	-	-	-	-
Unigene27156_All	749	50	152	12.6544	40.0809	1.66328	Up	2.77e-14	1.74e-12	K14492|1|5e-53|205|aly:ARALYDRAFT_906046|two-component response regulator ARR-A family	GO:0043231//intracellular membrane-bounded organelle	GO:0016772//transferase activity, transferring phosphorus-containing groups;GO:0005488//binding;GO:0004871//signal transducer activity	GO:0006796//phosphate-containing compound metabolic process;GO:0048511//rhythmic process;GO:0009755//hormone-mediated signaling pathway;GO:0006351//transcription, DNA-dependent;GO:0009639//response to red or far red light	gi|388507854|gb|AFK41993.1|/3.75943e-53/unknown [Lotus japonicus]
Unigene9956_All	323	27	82	15.8458	50.1404	1.66187	Up	2.53e-08	9.58e-07	-	-	-	-	gi|356573402|ref|XP_003554850.1|/8.2561e-14/PREDICTED: uncharacterized protein LOC100797620 [Glycine max]
Unigene28179_All	265	93	282	66.5257	210.174	1.6596	Up	3.74e-25	4.24e-23	K05681|1|9e-06|46.6|cme:CMS467C|ATP-binding cassette, subfamily G (WHITE), member 2	GO:0031090//organelle membrane;GO:0009526//plastid envelope	GO:0004721//phosphoprotein phosphatase activity;GO:0017111//nucleoside-triphosphatase activity;GO:0015604//organic phosphonate transmembrane transporter activity;GO:0015405;GO:0032559;GO:0046915//transition metal ion transmembrane transporter activity;GO:0031559//oxidosqualene cyclase activity	GO:0015691//cadmium ion transport;GO:0015893//drug transport;GO:0050832//defense response to fungus;GO:0006796//phosphate-containing compound metabolic process;GO:0009207;GO:0016104//triterpenoid biosynthetic process;GO:0071365//cellular response to auxin stimulus;GO:0009814//defense response, incompatible interaction;GO:0006464//cellular protein modification process;GO:0019762//glucosinolate cat…	gi|359482570|ref|XP_002278313.2|/4.48402e-39/PREDICTED: ABC transporter G family member 29-like [Vitis vinifera]
Unigene338_All	866	40	121	8.75577	27.5958	1.65614	Up	1.35e-11	6.94e-10	K00924|1|1e-75|281|ath:AT1G30270|[EC:2.7.1.-];K07198|3|2e-52|204|gmx:100806916|5'-AMP-activated protein kinase, catalytic alpha subunit [EC:2.7.11.11]	-	GO:0005515//protein binding;GO:0004674//protein serine/threonine kinase activity;GO:0032559	GO:0006464//cellular protein modification process;GO:0009628//response to abiotic stimulus;GO:0023052//signaling	gi|224124760|ref|XP_002319415.1|/5.98583e-96/predicted protein [Populus trichocarpa]
CL12580	1085	199	597	34.7677	108.673	1.64417	Up	9e-51	2.07e-48	-	-	-	-	-
Unigene35556_All	290	34	102	22.2246	69.467	1.64417	Up	6.71e-10	2.99e-08	K08900|1|9e-17|83.2|smo:SELMODRAFT_75451|mitochondrial chaperone BCS1	GO:0044464//cell part	GO:0017111//nucleoside-triphosphatase activity;GO:0032559	-	gi|56542467|gb|AAV92898.1|/2.5519e-39/Avr9/Cf-9 rapidly elicited protein 102, partial [Nicotiana tabacum]
CL16	499	77	231	29.2511	91.4298	1.64417	Up	1.26e-20	1.17e-18	-	-	-	-	-
Unigene37247_All	445	20	60	8.51966	26.6298	1.64417	Up	2.36e-06	6.9e-05	-	-	GO:0005488//binding;GO:0004672//protein kinase activity	GO:0009987//cellular process	gi|224143661|ref|XP_002336066.1|/1.51884e-39/predicted protein [Populus trichocarpa]
Unigene3623_All	499	22	66	8.35746	26.1228	1.64417	Up	7.28e-07	2.3e-05	-	GO:0005622//intracellular	-	GO:0006810//transport	gi|225429226|ref|XP_002263383.1|/4.67469e-50/PREDICTED: uncharacterized protein LOC100256074 [Vitis vinifera]
Unigene37485_All	375	19	57	9.6045	30.0206	1.64417	Up	4.25e-06	0.000119251	-	-	-	-	-
Unigene18150_All	353	80	239	42.9603	133.721	1.63815	Up	3.49e-21	3.32e-19	-	-	GO:0016798//hydrolase activity, acting on glycosyl bonds	GO:0008152//metabolic process	gi|255573167|ref|XP_002527513.1|/2.92988e-19/conserved hypothetical protein [Ricinus communis]
CL3975	684	72	215	19.9539	62.081	1.63748	Up	3.38e-19	2.91e-17	-	-	-	-	-
Unigene25721_All	270	112	334	78.6333	244.32	1.63556	Up	6.34e-29	8.28e-27	-	-	-	-	-
Unigene9104_All	1319	111	331	15.9526	49.5632	1.63548	Up	1.12e-28	1.45e-26	K01087|1|3e-133|473|vvi:100243648|trehalose 6-phosphate phosphatase [EC:3.1.3.12]	-	GO:0016787//hydrolase activity	GO:0005991//trehalose metabolic process	gi|225459340|ref|XP_002284201.1|/3.2794e-132/PREDICTED: trehalose-phosphate phosphatase [Vitis vinifera]
CL4631	1131	82	244	13.7437	42.6092	1.63239	Up	1.71e-21	1.67e-19	-	-	-	-	-
Unigene35054_All	212	39	116	34.8723	108.068	1.63179	Up	5.74e-11	2.79e-09	K05857|1|1e-20|95.9|vvi:100255373|phosphatidylinositol phospholipase C, delta [EC:3.1.4.11]	GO:0016020//membrane	GO:0060089;GO:0046872//metal ion binding;GO:0004629//phospholipase C activity	GO:0007165//signal transduction;GO:0044238//primary metabolic process	gi|350535190|ref|NP_001234181.1|/9.19432e-21/PI-phospholipase C PLC4 [Solanum lycopersicum]
Unigene8108_All	794	109	324	26.0231	80.5936	1.63087	Up	5.37e-28	6.81e-26	-	-	-	-	gi|124359217|gb|ABN05728.1|/4.48604e-15/Octicosapeptide/Phox/Bem1p [Medicago truncatula]
Unigene13630_All	616	165	490	50.7757	157.106	1.62953	Up	1.84e-41	3.44e-39	-	-	-	-	gi|255575719|ref|XP_002528759.1|/3.71684e-28/conserved hypothetical protein [Ricinus communis]
Unigene36228_All	507	55	163	20.564	63.4974	1.62658	Up	8.81e-15	5.64e-13	K13416|1|4e-06|48.9|ath:AT4G33430|brassinosteroid insensitive 1-associated receptor kinase 1 [EC:2.7.10.1 2.7.11.1]	-	GO:0004672//protein kinase activity;GO:0000166//nucleotide binding	GO:0009753//response to jasmonic acid stimulus;GO:0006950//response to stress;GO:0009751//response to salicylic acid stimulus;GO:0009987//cellular process;GO:0051707//response to other organism	gi|356522982|ref|XP_003530121.1|/8.07631e-21/PREDICTED: receptor like protein kinase S.2-like [Glycine max]
Unigene16989_All	811	52	154	12.1544	37.5039	1.62556	Up	4.94e-14	3.04e-12	-	-	-	-	gi|21552983|gb|AAM62411.1|AF480489_1/7.16136e-40/EDS1 [Nicotiana tabacum]
CL5874	726	722	2136	188.518	581.086	1.62405	Up	7.07e-174	9.26e-171	-	-	-	-	-
Unigene123_All	2221	71	210	6.05985	18.6744	1.62371	Up	1.41e-18	1.16e-16	K14157|1|0.0|886|vvi:100268037|alpha-aminoadipic semialdehyde synthase [EC:1.5.1.8 1.5.1.9]	-	GO:0004753//saccharopine dehydrogenase activity	GO:0008152//metabolic process	gi|359484440|ref|XP_003633109.1|/0/PREDICTED: alpha-aminoadipic semialdehyde synthase-like [Vitis vinifera]
Unigene22759_All	248	23	68	17.5804	54.1544	1.62311	Up	6.26e-07	2e-05	-	GO:0031225//anchored to membrane;GO:0043231//intracellular membrane-bounded organelle	-	GO:0048764	gi|225431865|ref|XP_002275330.1|/5.0589e-11/PREDICTED: COBRA-like protein 7 [Vitis vinifera]
Unigene8786_All	455	22	65	9.16566	28.2149	1.62215	Up	1.13e-06	3.46e-05	-	-	GO:0016788//hydrolase activity, acting on ester bonds	GO:0032502//developmental process	gi|224109964|ref|XP_002333172.1|/1.94818e-32/predicted protein [Populus trichocarpa]
Unigene512_All	979	21	62	4.0662	12.5079	1.62109	Up	2.02e-06	6e-05	-	-	-	-	gi|224103803|ref|XP_002313199.1|/1.84987e-75/predicted protein [Populus trichocarpa]
Unigene11911_All	481	165	487	65.0266	199.968	1.62067	Up	6.59e-41	1.21e-38	-	-	GO:0017111//nucleoside-triphosphatase activity	-	gi|255549840|ref|XP_002515971.1|/4.54277e-44/ATP-binding cassette transporter, putative [Ricinus communis]
Unigene28817_All	1015	203	599	37.9125	116.557	1.62029	Up	6.55e-50	1.46e-47	K13448|1|3e-79|293|vvi:100251852|calcium-binding protein CML	-	GO:0046872//metal ion binding	-	gi|225464942|ref|XP_002275521.1|/3.21522e-78/PREDICTED: probable calcium-binding protein CML48 [Vitis vinifera]
Unigene43653_All	234	19	56	15.3918	47.2659	1.61864	Up	6.58e-06	0.000180225	-	GO:0044464//cell part	-	-	gi|224120924|ref|XP_002318453.1|/8.16135e-17/predicted protein [Populus trichocarpa]
CL10288	527	51	150	18.3448	56.2156	1.6156	Up	1.34e-13	8e-12	-	-	-	-	-
CL10279	818	32	94	7.41565	22.6961	1.6138	Up	5.08e-09	2.06e-07	-	-	-	-	-
Unigene38578_All	271	16	47	11.1919	34.2535	1.6138	Up	3.89e-05	0.000927685	-	-	GO:0016788//hydrolase activity, acting on ester bonds	-	gi|388500684|gb|AFK38408.1|/3.31599e-10/unknown [Medicago truncatula]
Unigene26056_All	1940	470	1380	45.9249	140.493	1.61314	Up	6.05e-112	3.7e-109	K01904|1|9e-47|186|smo:SELMODRAFT_115483|4-coumarate--CoA ligase [EC:6.2.1.12]	GO:0005576//extracellular region;GO:0009536//plastid	GO:0016405//CoA-ligase activity;GO:0032559	GO:0010038//response to metal ion	gi|225470747|ref|XP_002267459.1|/0/PREDICTED: putative peroxisomal-coenzyme A synthetase-like [Vitis vinifera]
Unigene23385_All	634	46	135	13.7537	42.0553	1.61246	Up	2.39e-12	1.32e-10	K00430|1|5e-75|278|gmx:100820620|peroxidase [EC:1.11.1.7]	-	GO:0046872//metal ion binding;GO:0003824//catalytic activity	GO:0006950//response to stress;GO:0008152//metabolic process	gi|17066703|gb|AAL35364.1|AF442386_1/5.84151e-80/peroxidase [Capsicum annuum]
Unigene28245_All	472	29	85	11.6468	35.5675	1.61062	Up	2.9e-08	1.09e-06	-	-	-	-	gi|224104117|ref|XP_002313325.1|/1.20686e-14/predicted protein [Populus trichocarpa]
Unigene55981_All	236	28	82	22.4905	68.6243	1.60941	Up	5.2e-08	1.89e-06	K01365|1|8e-23|103|mtr:MTR_4g107930|cathepsin L [EC:3.4.22.15]	-	GO:0016491//oxidoreductase activity;GO:0070011	GO:0008152//metabolic process	gi|319826926|gb|ADV74756.1|/1.13618e-26/cysteine protease [Lactuca sativa]
CL630	1722	689	2016	75.847	231.224	1.60813	Up	6.36e-162	7.46e-159	-	-	-	-	-
Unigene7186_All	494	27	79	10.3607	31.5847	1.6081	Up	9.31e-08	3.29e-06	-	-	-	-	gi|225445128|ref|XP_002280525.1|/4.96969e-49/PREDICTED: uncharacterized protein LOC100267936 [Vitis vinifera]
CL11018	409	27	79	12.5139	38.1487	1.6081	Up	9.31e-08	3.29e-06	-	-	-	-	-
Unigene45792_All	656	25	73	7.22418	21.9784	1.60518	Up	2.99e-07	9.98e-06	K13447|1|2e-67|253|pop:POPTR_570393|respiratory burst oxidase [EC:1.6.3.- 1.11.1.-]	GO:0016021//integral to membrane	GO:0050664//oxidoreductase activity, acting on NADH or NADPH, oxygen as acceptor;GO:0016209//antioxidant activity;GO:0046914//transition metal ion binding;GO:0050662//coenzyme binding	GO:0010033//response to organic substance;GO:0006950//response to stress;GO:0008152//metabolic process;GO:0009913//epidermal cell differentiation	gi|224122270|ref|XP_002318793.1|/2.28475e-66/predicted protein [Populus trichocarpa]
Unigene14705_All	574	46	134	15.1914	46.1072	1.60174	Up	3.65e-12	1.97e-10	K13416|1|2e-11|67.0|rcu:RCOM_1534760|brassinosteroid insensitive 1-associated receptor kinase 1 [EC:2.7.10.1 2.7.11.1];K00924|2|2e-11|67.0|ath:AT3G55450|[EC:2.7.1.-]	-	GO:0004702//receptor signaling protein serine/threonine kinase activity;GO:0032559	GO:0006464//cellular protein modification process	gi|356528198|ref|XP_003532692.1|/5.38941e-44/PREDICTED: cysteine-rich receptor-like protein kinase 10-like [Glycine max]
Unigene29632_All	735	384	1117	99.0367	300.152	1.59966	Up	6.89e-90	3.08e-87	K14494|1|3e-38|156|ppp:PHYPADRAFT_235432|DELLA protein	GO:0044424//intracellular part	GO:0060089	GO:0023052//signaling;GO:0009639//response to red or far red light	gi|255576316|ref|XP_002529051.1|/8.46272e-111/Chitin-inducible gibberellin-responsive protein, putative [Ricinus communis]
CL10585	849	65	189	14.513	43.9673	1.59908	Up	1.56e-16	1.13e-14	-	-	-	-	-
Unigene37669_All	216	385	1118	337.878	1022.27	1.5972	Up	9.04e-90	4.01e-87	K13426|1|4e-07|51.2|rcu:RCOM_1689100|WRKY transcription factor 29	-	-	GO:0006351//transcription, DNA-dependent	gi|211909307|gb|ACJ12926.1|/1.07437e-37/WRKY transcription factor 1 [Artemisia annua]
Unigene16622_All	373	31	90	15.7545	47.6551	1.59687	Up	1.39e-08	5.4e-07	K04733|1|2e-27|118|smo:SELMODRAFT_159261|interleukin-1 receptor-associated kinase 4 [EC:2.7.11.1];K00924|3|9e-25|109|aly:ARALYDRAFT_476729|[EC:2.7.1.-]	GO:0031224//intrinsic to membrane	GO:0004674//protein serine/threonine kinase activity;GO:0032559	GO:0006970//response to osmotic stress;GO:0009755//hormone-mediated signaling pathway;GO:0003006//developmental process involved in reproduction;GO:0000578//embryonic axis specification;GO:0006464//cellular protein modification process	gi|224098986|ref|XP_002311344.1|/6.77788e-48/predicted protein [Populus trichocarpa]
Unigene7165_All	450	41	119	17.2712	52.2289	1.59648	Up	6.53e-11	3.16e-09	K00924|1|4e-21|98.2|osa:4342410|[EC:2.7.1.-];K07198|3|4e-09|58.5|aly:ARALYDRAFT_484683|5'-AMP-activated protein kinase, catalytic alpha subunit [EC:2.7.11.11]	-	GO:0004672//protein kinase activity;GO:0000166//nucleotide binding	GO:0009987//cellular process	gi|255553349|ref|XP_002517716.1|/1.12131e-29/CBL-interacting serine/threonine-protein kinase, putative [Ricinus communis]
Unigene10221_All	622	163	473	49.6763	150.192	1.59618	Up	6e-39	1.03e-36	K08679|1|4e-62|235|pop:POPTR_578682|UDP-glucuronate 4-epimerase [EC:5.1.3.6]	-	GO:0048037//cofactor binding;GO:0016857//racemase and epimerase activity, acting on carbohydrates and derivatives	GO:0006139//nucleobase-containing compound metabolic process	gi|224142327|ref|XP_002324510.1|/4.40003e-61/predicted protein [Populus trichocarpa]
Unigene7229_All	280	20	58	13.5402	40.9116	1.59526	Up	5.62e-06	0.00015581	-	-	-	-	gi|255555977|ref|XP_002519023.1|/6.84619e-08/zinc finger protein, putative [Ricinus communis]
Unigene51071_All	273	19	55	13.193	39.7902	1.59264	Up	1.01e-05	0.000270283	K00924|1|3e-19|91.3|aly:ARALYDRAFT_473063|[EC:2.7.1.-];K08286|5|4e-16|80.9|ath:AT4G28490|protein-serine/threonine kinase [EC:2.7.11.-]	GO:0031224//intrinsic to membrane;GO:0044462	GO:0004871//signal transducer activity;GO:0016628//oxidoreductase activity, acting on the CH-CH group of donors, NAD or NADP as acceptor;GO:0004713//protein tyrosine kinase activity;GO:0032559	GO:0006468//protein phosphorylation;GO:0007167//enzyme linked receptor protein signaling pathway;GO:0032501//multicellular organismal process;GO:0006950//response to stress	gi|356507963|ref|XP_003522732.1|/1.93054e-34/PREDICTED: receptor-like protein kinase HAIKU2-like [Glycine max]
CL2117	605	245	709	76.765	231.455	1.59221	Up	2.48e-57	6.59e-55	-	-	-	-	-
Unigene1677_All	362	73	211	38.2267	115.12	1.59048	Up	3.73e-18	2.99e-16	K13424|1|2e-13|72.4|vvi:100243352|WRKY transcription factor 33	-	-	-	gi|356553124|ref|XP_003544908.1|/7.15669e-13/PREDICTED: probable WRKY transcription factor 33 [Glycine max]
Unigene7885_All	390	163	471	79.2274	238.524	1.59006	Up	1.39e-38	2.34e-36	-	-	GO:0005488//binding	-	gi|225450747|ref|XP_002279245.1|/2.89394e-30/PREDICTED: F-box protein PP2-B15 [Vitis vinifera]
CL11230	1276	62	179	9.21072	27.7063	1.58883	Up	1.33e-15	9.09e-14	-	-	-	-	-
Unigene52670_All	209	26	75	23.5819	70.8747	1.58759	Up	2.56e-07	8.6e-06	-	-	-	-	gi|302142928|emb|CBI20223.3|/2.88033e-06/unnamed protein product [Vitis vinifera]
CL6719	2101	848	2445	76.5107	229.842	1.58691	Up	3.02e-192	4.72e-189	-	-	-	-	-
Unigene15407_All	885	128	369	27.4169	82.3492	1.58669	Up	1.71e-30	2.35e-28	-	GO:0009536//plastid	-	-	gi|255559237|ref|XP_002520639.1|/2.75974e-112/conserved hypothetical protein [Ricinus communis]
CL5675	296	17	49	10.887	32.6949	1.58646	Up	3.31e-05	0.000803205	-	-	-	-	-
CL3727	730	110	317	28.5642	85.7655	1.58619	Up	2.08e-26	2.44e-24	-	-	-	-	-
Unigene590_All	577	25	72	8.21328	24.6452	1.58528	Up	4.59e-07	1.49e-05	K01115|1|2e-79|293|gmx:100791059|phospholipase D [EC:3.1.4.4]	GO:0044464//cell part	GO:0035091//phosphatidylinositol binding;GO:0046872//metal ion binding;GO:0004620//phospholipase activity	GO:0042742//defense response to bacterium;GO:0010038//response to metal ion;GO:0006650//glycerophospholipid metabolic process	gi|356502436|ref|XP_003520025.1|/1.5013e-78/PREDICTED: phospholipase D beta 1-like [Glycine max]
Unigene9143_All	1033	90	259	16.5156	49.5194	1.58416	Up	8e-22	7.85e-20	K00924|1|6e-53|206|ath:AT1G28440|[EC:2.7.1.-];K08286|4|8e-53|205|aly:ARALYDRAFT_491919|protein-serine/threonine kinase [EC:2.7.11.-]	GO:0016020//membrane	GO:0005488//binding;GO:0004872//receptor activity;GO:0016301//kinase activity	GO:0006952//defense response	gi|46396756|sp|P93194.2|RPK1_IPONI/1.29384e-106/RecName: Full=Receptor-like protein kinase; Flags: Precursor
Unigene18177_All	1075	24	69	4.23209	12.677	1.58277	Up	8.25e-07	2.59e-05	-	GO:0031228//intrinsic to Golgi membrane	GO:0016740//transferase activity	GO:0000902//cell morphogenesis;GO:0009250//glucan biosynthetic process;GO:0016044//cellular membrane organization;GO:0006004//fucose metabolic process;GO:0007165//signal transduction	gi|359480321|ref|XP_003632432.1|/2.3123e-114/PREDICTED: xyloglucan galactosyltransferase KATAMARI1-like [Vitis vinifera]
Unigene11473_All	400	82	235	38.8603	116.034	1.57817	Up	7.69e-20	6.87e-18	K00360|1|1e-08|56.2|ppp:PHYPADRAFT_184973|nitrate reductase (NADH) [EC:1.7.1.1]	GO:0031090//organelle membrane;GO:0009534//chloroplast thylakoid;GO:0044425//membrane part	GO:0016491//oxidoreductase activity;GO:0005506//iron ion binding	GO:0008152//metabolic process	gi|2695711|emb|CAA04703.1|/3.99325e-32/cytochome b5 [Olea europaea]
Unigene13470_All	392	518	1481	250.493	746.183	1.57476	Up	6.21e-116	3.97e-113	-	-	-	-	gi|224089316|ref|XP_002308687.1|/7.13462e-13/predicted protein [Populus trichocarpa]
CL13363	1056	61	174	10.9501	32.5433	1.57142	Up	5.45e-15	3.57e-13	-	-	-	-	-
Unigene5129_All	750	1327	3785	335.399	996.737	1.57133	Up	2.84e-292	1.33e-288	K08488|1|5e-22|102|ath:AT1G32270|syntaxin 7	GO:0031090//organelle membrane;GO:0009536//plastid	-	GO:0006952//defense response;GO:0002252;GO:0051707//response to other organism	gi|7417006|gb|AAF62403.1|AF212183_1/6.81958e-71/harpin inducing protein [Nicotiana tabacum]
Unigene62_All	1015	58	165	10.8321	32.1066	1.56755	Up	3.04e-14	1.9e-12	-	GO:0016020//membrane	-	GO:0006952//defense response;GO:0033554//cellular response to stress;GO:0006970//response to osmotic stress;GO:0009696//salicylic acid metabolic process	gi|359483765|ref|XP_002273740.2|/1.24404e-146/PREDICTED: uncharacterized protein LOC100243637 [Vitis vinifera]
CL7622	784	223	634	53.9189	159.716	1.56665	Up	2.73e-50	6.16e-48	-	-	-	-	-
Unigene21089_All	432	19	54	8.33724	24.688	1.56617	Up	1.56e-05	0.000402313	-	GO:0031410//cytoplasmic vesicle	-	-	gi|356553023|ref|XP_003544858.1|/5.52503e-18/PREDICTED: uncharacterized protein LOC100777832 [Glycine max]
Unigene14746_All	704	38	108	10.2321	30.2989	1.56617	Up	8.59e-10	3.78e-08	K13422|1|2e-17|87.0|ppp:PHYPADRAFT_164647|transcription factor MYC2	GO:0043231//intracellular membrane-bounded organelle	GO:0016491//oxidoreductase activity;GO:0001071//nucleic acid binding transcription factor activity	GO:0009725//response to hormone stimulus;GO:0006351//transcription, DNA-dependent;GO:0006950//response to stress	gi|297745483|emb|CBI40563.3|/6.67867e-62/unnamed protein product [Vitis vinifera]
Unigene24590_All	773	116	329	28.4466	84.0606	1.56317	Up	8.33e-27	9.9e-25	-	-	-	-	gi|296089714|emb|CBI39533.3|/9.83577e-12/unnamed protein product [Vitis vinifera]
Unigene38464_All	395	24	68	11.5177	34.0007	1.56171	Up	1.26e-06	3.85e-05	-	-	-	-	-
Unigene16371_All	224	24	68	20.3103	59.9566	1.56171	Up	1.26e-06	3.84e-05	-	-	-	-	-
CL14574	915	24	68	4.97213	14.6779	1.56171	Up	1.26e-06	3.85e-05	-	-	-	-	-
CL10032	1325	497	1407	71.1038	209.727	1.56051	Up	8.35e-109	5e-106	-	-	-	-	-
Unigene54825_All	217	35	99	30.5746	90.1056	1.55928	Up	4.87e-09	1.98e-07	-	-	-	-	-
CL7760	2788	98	277	6.66324	19.6229	1.55824	Up	1.02e-22	1.04e-20	-	-	-	-	-
Unigene19153_All	398	44	124	20.9567	61.5339	1.55397	Up	6.23e-11	3.02e-09	-	-	-	-	-
CL1186	1507	291	819	36.6043	107.336	1.55205	Up	1.33e-63	3.98e-61	-	-	-	-	-
Unigene29303_All	543	171	479	59.6965	174.226	1.54524	Up	1.12e-37	1.87e-35	-	-	-	-	gi|255565105|ref|XP_002523545.1|/9.04742e-11/conserved hypothetical protein [Ricinus communis]
CL12617	1931	305	854	29.9412	87.3477	1.54464	Up	8.58e-66	2.68e-63	-	-	-	-	-
CL13860	453	30	84	12.5538	36.6233	1.54464	Up	8.85e-08	3.14e-06	-	-	-	-	-
Unigene19833_All	313	20	56	12.1126	35.3362	1.54464	Up	1.32e-05	0.000345616	-	-	-	-	-
CL12373	2815	249	697	16.7677	48.9024	1.54422	Up	5.32e-54	1.33e-51	-	-	-	-	-
CL3819	709	49	137	13.1009	38.1637	1.54253	Up	8.07e-12	4.21e-10	-	-	-	-	-
CL5436	1741	122	341	13.2835	38.684	1.5421	Up	3.28e-27	3.97e-25	-	-	-	-	-
CL10335	696	580	1619	157.969	459.424	1.54019	Up	1.45e-122	1.02e-119	-	-	-	-	-
CL4693	968	33	92	6.46236	18.7711	1.53838	Up	2.36e-08	8.97e-07	-	-	-	-	-
CL8732	734	101	281	26.0842	75.6112	1.53542	Up	1.45e-22	1.47e-20	-	-	-	-	-
CL8159	698	867	2412	235.459	682.493	1.53534	Up	8.31e-181	1.14e-177	-	-	-	-	-
Unigene29722_All	562	128	356	43.1744	125.109	1.53494	Up	3.72e-28	4.75e-26	K13415|1|2e-19|93.6|osa:4324691|protein brassinosteroid insensitive 1 [EC:2.7.10.1 2.7.11.1];K04733|3|2e-18|90.1|smo:SELMODRAFT_159261|interleukin-1 receptor-associated kinase 4 [EC:2.7.11.1]	GO:0016020//membrane	GO:0004674//protein serine/threonine kinase activity;GO:0004871//signal transducer activity;GO:0032559	GO:0006952//defense response;GO:0008219//cell death;GO:0007167//enzyme linked receptor protein signaling pathway;GO:0051093//negative regulation of developmental process;GO:0006464//cellular protein modification process	gi|24421095|dbj|BAC07504.2|/2.64794e-64/receptor-like protein kinase [Nicotiana tabacum]
Unigene15925_All	250	72	200	54.594	158.003	1.53314	Up	1.84e-16	1.33e-14	-	-	-	-	-
Unigene8811_All	457	126	350	52.2645	151.261	1.53314	Up	1.16e-27	1.44e-25	-	-	GO:0003824//catalytic activity	-	gi|356510760|ref|XP_003524102.1|/1.28617e-55/PREDICTED: reticuline oxidase-like protein-like [Glycine max]
CL10916	517	36	100	13.1997	38.202	1.53314	Up	6.3e-09	2.53e-07	-	-	-	-	-
CL1164	461	67	186	27.5503	79.6871	1.53228	Up	2.12e-15	1.42e-13	-	-	-	-	-
Unigene17337_All	1269	243	673	36.2992	104.744	1.52886	Up	1.83e-51	4.3e-49	K04424|1|7e-37|153|ath:AT5G11850|sterile alpha motif and leucine zipper containing kinase AZK [EC:2.7.11.25];K14510|3|1e-36|152|ppp:PHYPADRAFT_30352|serine/threonine-protein kinase CTR1 [EC:2.7.11.1]	-	GO:0004702//receptor signaling protein serine/threonine kinase activity;GO:0032559	GO:0006464//cellular protein modification process	gi|225452312|ref|XP_002272486.1|/1.8736e-169/PREDICTED: serine/threonine-protein kinase HT1 [Vitis vinifera]
CL1874	344	85	235	46.8396	134.923	1.52634	Up	5.75e-19	4.85e-17	-	-	-	-	-
Unigene17433_All	423	242	669	108.449	312.365	1.52621	Up	4.85e-51	1.12e-48	K07761|1|6e-48|187|ath:AT1G59970|gelatinase A [EC:3.4.24.24]	GO:0031224//intrinsic to membrane;GO:0044421//extracellular region part	GO:0046914//transition metal ion binding;GO:0004175//endopeptidase activity	GO:0019538//protein metabolic process	gi|225424789|ref|XP_002267298.1|/1.11591e-50/PREDICTED: metalloendoproteinase 1-like [Vitis vinifera]
CL6129	1766	1771	4890	190.099	546.883	1.52448	Up	0	0	-	-	-	-	-
Unigene9732_All	276	46	127	31.5937	90.8805	1.52433	Up	6.84e-11	3.3e-09	K00666|1|4e-28|120|sbi:SORBI_10g012080|fatty-acyl-CoA synthase [EC:6.2.1.-];K01904|2|1e-15|79.7|ppp:PHYPADRAFT_209184|4-coumarate--CoA ligase [EC:6.2.1.12]	-	GO:0003824//catalytic activity	-	gi|406821147|gb|AFS60176.1|/5.76116e-39/cinnamate:CoA ligase [Hypericum calycinum]
Unigene27554_All	365	95	262	49.3382	141.77	1.52278	Up	6.63e-21	6.23e-19	-	-	-	-	gi|356528230|ref|XP_003532708.1|/9.97348e-07/PREDICTED: phospholipase A1-Igamma1, chloroplastic-like [Glycine max]
CL9054	588	90	248	29.0147	83.301	1.52155	Up	7.56e-20	6.77e-18	-	-	-	-	-
Unigene36342_All	396	53	146	25.3707	72.8172	1.52111	Up	2.8e-12	1.53e-10	K00666|1|1e-21|99.4|sbi:SORBI_10g012080|fatty-acyl-CoA synthase [EC:6.2.1.-];K01897|2|3e-06|48.5|smo:SELMODRAFT_95195|long-chain acyl-CoA synthetase [EC:6.2.1.3]	-	GO:0003824//catalytic activity	-	gi|255570447|ref|XP_002526182.1|/1.12174e-50/AMP dependent ligase, putative [Ricinus communis]
Unigene12462_All	959	64	176	12.6507	36.2468	1.51864	Up	1.77e-14	1.12e-12	K04733|1|3e-30|130|ath:AT5G38990|interleukin-1 receptor-associated kinase 4 [EC:2.7.11.1]	GO:0016020//membrane	GO:0004672//protein kinase activity;GO:0032559	GO:0006468//protein phosphorylation;GO:0043401//steroid hormone mediated signaling pathway;GO:0001558//regulation of cell growth;GO:0000902//cell morphogenesis;GO:0007275//multicellular organismal development	gi|224123058|ref|XP_002330430.1|/4.39842e-106/predicted protein [Populus trichocarpa]
CL9289	255	32	88	23.7882	68.1583	1.51864	Up	6.37e-08	2.3e-06	-	-	-	-	-
Unigene51181_All	202	24	66	22.5223	64.531	1.51864	Up	2.92e-06	8.42e-05	K13424|1|9e-20|84.7|rcu:RCOM_0849600|WRKY transcription factor 33	GO:0043231//intracellular membrane-bounded organelle	GO:0001071//nucleic acid binding transcription factor activity;GO:0003677//DNA binding	GO:0006952//defense response;GO:0009700//indole phytoalexin biosynthetic process;GO:0009743//response to carbohydrate stimulus;GO:0006970//response to osmotic stress;GO:0006351//transcription, DNA-dependent	gi|255571505|ref|XP_002526700.1|/1.24179e-18/transcription factor, putative [Ricinus communis]
CL1412	2620	391	1073	28.2897	80.8862	1.51562	Up	5.52e-80	2.11e-77	-	-	-	-	-
Unigene2688_All	473	62	170	24.8475	70.9846	1.5144	Up	5.56e-14	3.41e-12	K04711|1|6e-66|247|pop:POPTR_752844|dihydroceramidase [EC:3.5.1.-]	GO:0031224//intrinsic to membrane;GO:0043231//intracellular membrane-bounded organelle	GO:0016810//hydrolase activity, acting on carbon-nitrogen (but not peptide) bonds	GO:0046519	gi|224055853|ref|XP_002298686.1|/5.70798e-65/predicted protein [Populus trichocarpa]
Unigene13038_All	250	27	74	20.4727	58.4612	1.51378	Up	7.69e-07	2.42e-05	-	-	-	-	gi|255587928|ref|XP_002534443.1|/8.86788e-32/conserved hypothetical protein [Ricinus communis]
Unigene6905_All	408	27	74	12.5446	35.8218	1.51378	Up	7.69e-07	2.42e-05	-	-	-	-	-
CL14266	461	27	74	11.1024	31.7035	1.51378	Up	7.69e-07	2.42e-05	-	-	-	-	-
CL1035	999	115	315	21.8215	62.2761	1.51293	Up	1.34e-24	1.48e-22	-	-	-	-	-
Unigene33444_All	283	23	63	15.4061	43.9673	1.51293	Up	5.25e-06	0.000145718	K00430|1|7e-35|143|rcu:RCOM_1182920|peroxidase [EC:1.11.1.7]	-	GO:0005506//iron ion binding;GO:0003824//catalytic activity;GO:0016209//antioxidant activity	GO:0008152//metabolic process;GO:0006950//response to stress	gi|19698452|gb|AAL93154.1|AF485268_1/1.11693e-34/bacterial-induced class III peroxidase [Gossypium hirsutum]
CL8590	1600	99	271	11.7292	33.4523	1.512	Up	2.32e-21	2.25e-19	-	-	-	-	-
Unigene13290_All	396	19	52	9.09517	25.9349	1.51172	Up	3.63e-05	0.000872253	-	GO:0043231//intracellular membrane-bounded organelle	-	-	gi|224110100|ref|XP_002315415.1|/7.8114e-20/predicted protein [Populus trichocarpa]
Unigene19878_All	958	474	1294	93.7919	266.775	1.50809	Up	2.19e-95	1.05e-92	-	-	-	-	gi|255541548|ref|XP_002511838.1|/2.84437e-113/synaptotagmin, putative [Ricinus communis]
CL13723	1400	1108	3022	150.025	426.327	1.50676	Up	7.02e-220	1.41e-216	-	-	-	-	-
Unigene36710_All	213	36	98	32.0387	90.8704	1.50399	Up	1.44e-08	5.57e-07	K07195|1|1e-14|76.3|vvi:100267121|exocyst complex component 7	GO:0044444//cytoplasmic part;GO:0043234//protein complex;GO:0043231//intracellular membrane-bounded organelle	-	GO:0006887//exocytosis	gi|356541262|ref|XP_003539098.1|/1.62295e-17/PREDICTED: uncharacterized protein LOC100808078 [Glycine max]
CL1452	1023	50	136	9.26503	26.2567	1.50282	Up	2.35e-11	1.18e-09	-	-	-	-	-
CL1329	1807	464	1262	48.6757	137.936	1.50272	Up	1.36e-92	6.39e-90	-	-	-	-	-
Unigene3200_All	1234	124	337	19.0484	53.9375	1.50162	Up	6.17e-26	7.13e-24	-	GO:0044425//membrane part	-	-	gi|224081108|ref|XP_002306296.1|/7.34931e-147/predicted protein [Populus trichocarpa]
Unigene41060_All	257	53	144	39.0926	110.664	1.50121	Up	6.35e-12	3.35e-10	K14494|1|2e-16|81.6|rcu:RCOM_0826140|DELLA protein	-	-	-	gi|80975674|gb|ABB54445.1|/8.22021e-30/GRAS transcription factor [Capsicum annuum]
Unigene25599_All	364	658	1787	342.671	969.615	1.50059	Up	4.73e-130	3.7e-127	-	-	-	-	-
Unigene8555_All	625	59	160	17.8947	50.561	1.49849	Up	4.63e-13	2.68e-11	K14376|1|5e-43|172|aly:ARALYDRAFT_477964|poly(A) polymerase [EC:2.7.7.19]	GO:0044424//intracellular part	GO:0005488//binding	-	gi|297829196|ref|XP_002882480.1|/4.67845e-42/polynucleotide adenylyltransferase [Arabidopsis lyrata subsp. lyrata]
Unigene15489_All	1155	45	122	7.38555	20.8619	1.49809	Up	2.76e-10	1.26e-08	-	-	GO:0016301//kinase activity	-	gi|225452394|ref|XP_002273718.1|/1.93225e-77/PREDICTED: cysteine-rich receptor-like protein kinase 42 [Vitis vinifera]
Unigene20967_All	947	117	317	23.4201	66.1128	1.49718	Up	2.17e-24	2.38e-22	K03283|1|2e-113|407|rcu:RCOM_0464250|heat shock 70kDa protein 1/8	GO:0043231//intracellular membrane-bounded organelle;GO:0030312//external encapsulating structure;GO:0031090//organelle membrane	GO:0016628//oxidoreductase activity, acting on the CH-CH group of donors, NAD or NADP as acceptor;GO:0019899//enzyme binding;GO:0032559	GO:0009642//response to light intensity;GO:0051707//response to other organism;GO:0010038//response to metal ion;GO:0000302//response to reactive oxygen species;GO:0032446//protein modification by small protein conjugation	gi|255575054|ref|XP_002528432.1|/1.80604e-112/heat shock protein, putative [Ricinus communis]
CL12067	1175	1259	3411	203.114	573.35	1.49713	Up	1.38e-245	3.52e-242	-	-	-	-	-
Unigene1836_All	408	325	880	151	425.989	1.49627	Up	1.03e-64	3.18e-62	-	-	GO:0005488//binding	GO:0006952//defense response;GO:0009743//response to carbohydrate stimulus	gi|15225637|ref|NP_181543.1|/3.70411e-22/zinc finger CCCH domain-containing protein 29 [Arabidopsis thaliana]
Unigene13199_All	335	58	157	32.8198	92.5616	1.49585	Up	8.2e-13	4.67e-11	-	-	-	-	-
Unigene27992_All	525	27	73	9.74893	27.4625	1.49415	Up	1.16e-06	3.56e-05	K08472|1|4e-58|221|aly:ARALYDRAFT_495453|mlo protein	GO:0031224//intrinsic to membrane	-	GO:0009987//cellular process;GO:0006950//response to stress	gi|356549739|ref|XP_003543248.1|/2.69436e-70/PREDICTED: MLO-like protein 11-like [Glycine max]
Unigene14411_All	381	57	154	28.3597	79.8311	1.49311	Up	1.45e-12	8.1e-11	-	-	-	-	gi|224129230|ref|XP_002320533.1|/1.18885e-28/predicted protein [Populus trichocarpa]
Unigene411_All	545	67	181	23.304	65.5931	1.49297	Up	1.63e-14	1.03e-12	-	-	-	GO:0051707//response to other organism;GO:0007165//signal transduction	gi|225466173|ref|XP_002263161.1|/1.34258e-30/PREDICTED: uncharacterized protein LOC100244374 [Vitis vinifera]
Unigene34162_All	261	99	267	71.903	202.044	1.49055	Up	1.16e-20	1.08e-18	K12581|1|2e-11|65.5|zma:100216888|CCR4-NOT transcription complex subunit 7/8	GO:0043231//intracellular membrane-bounded organelle	GO:0004518//nuclease activity	GO:0016070//RNA metabolic process	gi|229560489|gb|ACQ77596.1|/3.45845e-12/CCR4-NOT [Dimocarpus longan]
Unigene12666_All	1316	23	62	3.31302	9.3049	1.48984	Up	7.94e-06	0.000214681	K08900|1|8e-139|491|pop:POPTR_262253|mitochondrial chaperone BCS1	GO:0044464//cell part	GO:0017111//nucleoside-triphosphatase activity;GO:0032559	-	gi|356562437|ref|XP_003549478.1|/8.58242e-141/PREDICTED: probable mitochondrial chaperone BCS1-B-like [Glycine max]
Unigene4453_All	226	39	105	32.7121	91.7608	1.48805	Up	5.77e-09	2.32e-07	K01183|1|3e-17|84.7|ath:AT3G54420|chitinase [EC:3.2.1.14]	GO:0005576//extracellular region;GO:0030312//external encapsulating structure	GO:0004553//hydrolase activity, hydrolyzing O-glycosyl compounds;GO:0030247//polysaccharide binding	GO:0009793//embryo development ending in seed dormancy;GO:0033554//cellular response to stress;GO:0006026	gi|261824327|gb|ACX94236.1|/2.46506e-18/chitinase [Lactuca sativa]
CL8679	974	359	966	69.8695	195.882	1.48725	Up	3.05e-70	1.04e-67	-	-	-	-	-
Unigene9293_All	530	122	327	43.6351	121.856	1.48162	Up	9.54e-25	1.06e-22	K08509|1|6e-08|55.1|vvi:100246765|synaptosomal-associated protein, 29kDa	-	-	-	gi|312282529|dbj|BAJ34130.1|/1.361e-08/unnamed protein product [Thellungiella halophila]
Unigene12903_All	399	25	67	11.8773	33.1648	1.48144	Up	3.73e-06	0.000105285	K09875|1|9e-43|169|ath:AT3G56950|aquaporin SIP	GO:0031224//intrinsic to membrane;GO:0043231//intracellular membrane-bounded organelle	-	GO:0051234//establishment of localization	gi|224137540|ref|XP_002322583.1|/7.24374e-50/aquaporin, MIP family, SIP subfamily [Populus trichocarpa]
Unigene27008_All	1034	25	67	4.58323	12.7977	1.48144	Up	3.73e-06	0.000105338	K13416|1|4e-55|213|aly:ARALYDRAFT_491347|brassinosteroid insensitive 1-associated receptor kinase 1 [EC:2.7.10.1 2.7.11.1];K13418|3|2e-54|211|rcu:RCOM_0186340|somatic embryogenesis receptor kinase 1 [EC:2.7.10.1 2.7.11.1]	GO:0016020//membrane	GO:0004672//protein kinase activity;GO:0004872//receptor activity;GO:0032559	GO:0006952//defense response;GO:0009719;GO:0007167//enzyme linked receptor protein signaling pathway;GO:0006464//cellular protein modification process	gi|14495543|gb|AAG52992.2|/1.05597e-116/receptor-like protein kinase INRPK1a [Ipomoea nil]
Unigene23699_All	851	106	284	23.6118	65.9121	1.48104	Up	1.1e-21	1.08e-19	K14508|1|7e-70|261|rcu:RCOM_1047190|regulatory protein NPR1	-	-	-	gi|49182284|gb|AAT57642.1|/1.2814e-127/NIM1-like protein 1 [Helianthus annuus]
Unigene20614_All	447	28	75	11.8742	33.1383	1.48067	Up	9.79e-07	3.04e-05	-	-	-	-	-
Unigene5115_All	764	93	249	23.075	64.3698	1.48005	Up	3.49e-19	3e-17	K05666|1|2e-51|200|olu:OSTLU_35503|ATP-binding cassette, subfamily C (CFTR/MRP), member 2;K02021|2|3e-18|90.1|vvi:100264781|putative ABC transport system ATP-binding protein;K05658|3|7e-18|89.0|smo:SELMODRAFT_184091|ATP-binding cassette, subfamily B (MDR/TAP), member 1	GO:0031224//intrinsic to membrane	GO:0017111//nucleoside-triphosphatase activity;GO:0015405;GO:0032559	GO:0006810//transport;GO:0009207	gi|359494168|ref|XP_002265605.2|/4.63198e-115/PREDICTED: ABC transporter C family member 3-like [Vitis vinifera]
CL214	535	58	155	20.5507	57.2208	1.47735	Up	1.84e-12	1.02e-10	-	-	-	-	-
Unigene20543_All	354	331	883	177.246	492.644	1.47479	Up	1.4e-63	4.17e-61	-	-	-	-	gi|302399051|gb|ADL36820.1|/9.44698e-10/SCL domain class transcription factor [Malus x domestica]
Unigene2581_All	405	60	160	28.0833	78.0263	1.47425	Up	8.78e-13	4.98e-11	K04371|1|2e-63|238|rcu:RCOM_0327510|extracellular signal-regulated kinase 1/2 [EC:2.7.11.24]	-	GO:0004702//receptor signaling protein serine/threonine kinase activity;GO:0032559	GO:0006464//cellular protein modification process;GO:0023052//signaling	gi|255578759|ref|XP_002530237.1|/1.64976e-62/big map kinase/bmk, putative [Ricinus communis]
Unigene19852_All	1084	176	469	30.7777	85.4515	1.47322	Up	1.62e-34	2.44e-32	K03671|1|2e-52|204|pop:POPTR_825426|thioredoxin 1	GO:0043231//intracellular membrane-bounded organelle;GO:0044444//cytoplasmic part	GO:0015036//disulfide oxidoreductase activity	GO:0051234//establishment of localization;GO:0018904;GO:0019725//cellular homeostasis;GO:0006091//generation of precursor metabolites and energy	gi|224140623|ref|XP_002323681.1|/1.6524e-51/thioredoxin h [Populus trichocarpa]
Unigene18099_All	1123	62	165	10.4656	29.0189	1.47134	Up	4.2e-13	2.43e-11	K04733|1|2e-49|194|smo:SELMODRAFT_159261|interleukin-1 receptor-associated kinase 4 [EC:2.7.11.1];K13430|3|8e-47|186|zma:100283091|serine/threonine-protein kinase PBS1 [EC:2.7.11.1]	GO:0044464//cell part	GO:0004871//signal transducer activity;GO:0004713//protein tyrosine kinase activity;GO:0004674//protein serine/threonine kinase activity;GO:0032559	GO:0006464//cellular protein modification process	gi|296087633|emb|CBI34889.3|/4.23319e-114/unnamed protein product [Vitis vinifera]
Unigene21653_All	425	47	125	20.9634	58.0894	1.4704	Up	2.95e-10	1.35e-08	K00924|1|2e-20|95.5|aly:ARALYDRAFT_473063|[EC:2.7.1.-]	GO:0016020//membrane	GO:0016301//kinase activity	GO:0009987//cellular process;GO:0008152//metabolic process	gi|359492994|ref|XP_002283604.2|/5.37666e-37/PREDICTED: receptor-like protein kinase HAIKU2-like [Vitis vinifera]
Unigene17765_All	484	44	117	17.233	47.7438	1.47014	Up	1.1e-09	4.78e-08	-	-	-	-	gi|147842263|emb|CAN73940.1|/1.68089e-06/hypothetical protein VITISV_031602 [Vitis vinifera]
Unigene10463_All	288	38	101	25.0117	69.2636	1.46949	Up	1.54e-08	5.94e-07	-	-	-	-	-
Unigene17078_All	836	58	154	13.1515	36.3823	1.46801	Up	2.75e-12	1.5e-10	K09510|1|1e-86|317|gmx:100797487|DnaJ homolog subfamily B member 4	-	GO:0005515//protein binding	GO:0044267//cellular protein metabolic process;GO:0050896//response to stimulus	gi|356517478|ref|XP_003527414.1|/1.17566e-85/PREDICTED: dnaJ homolog subfamily B member 13-like isoform 1 [Glycine max]
Unigene3212_All	996	116	308	22.0776	61.0756	1.46801	Up	4.21e-23	4.37e-21	K00924|1|8e-117|418|ath:AT1G14370|[EC:2.7.1.-];K04733|3|6e-98|355|pop:POPTR_878434|interleukin-1 receptor-associated kinase 4 [EC:2.7.11.1];K05658|4|1e-95|348|vvi:100262734|ATP-binding cassette, subfamily B (MDR/TAP), member 1	GO:0043231//intracellular membrane-bounded organelle;GO:0016020//membrane	GO:0004713//protein tyrosine kinase activity;GO:0032559	GO:0006464//cellular protein modification process	gi|224111270|ref|XP_002315799.1|/5.99992e-130/predicted protein [Populus trichocarpa]
Unigene9877_All	438	26	69	11.2526	31.1137	1.46729	Up	3.13e-06	8.97e-05	K13420|1|2e-21|99.4|sbi:SORBI_06g028760|LRR receptor-like serine/threonine-protein kinase FLS2 [EC:2.7.11.1]	-	GO:0004672//protein kinase activity;GO:0032559	GO:0006464//cellular protein modification process;GO:0007167//enzyme linked receptor protein signaling pathway	gi|357494365|ref|XP_003617471.1|/1.53306e-52/BED finger-nbs resistance protein [Medicago truncatula]
Unigene24132_All	1036	66	175	12.0764	33.3622	1.46603	Up	9.59e-14	5.76e-12	K08332|1|8e-08|56.2|vcn:VOLCADRAFT_41528|vacuolar protein 8	-	-	-	gi|147784040|emb|CAN65599.1|/1.05843e-108/hypothetical protein VITISV_025370 [Vitis vinifera]
Unigene120_All	611	104	275	32.266	88.893	1.46206	Up	1.13e-20	1.05e-18	K05681|1|9e-10|61.6|cme:CMS467C|ATP-binding cassette, subfamily G (WHITE), member 2;K12843|2|7e-09|58.5|vvi:100248403|U4/U6 small nuclear ribonucleoprotein PRP3	GO:0016020//membrane	GO:0042626//ATPase activity, coupled to transmembrane movement of substances;GO:0022891//substrate-specific transmembrane transporter activity;GO:0000166//nucleotide binding	-	gi|356550580|ref|XP_003543663.1|/7.19918e-85/PREDICTED: pleiotropic drug resistance protein 1-like [Glycine max]
Unigene21759_All	387	47	124	23.0218	63.283	1.45882	Up	4.4e-10	1.99e-08	K00924|1|3e-26|114|aly:ARALYDRAFT_476729|[EC:2.7.1.-];K13415|3|3e-25|111|aly:ARALYDRAFT_912402|protein brassinosteroid insensitive 1 [EC:2.7.10.1 2.7.11.1]	GO:0031410//cytoplasmic vesicle;GO:0016020//membrane	GO:0004674//protein serine/threonine kinase activity;GO:0004871//signal transducer activity;GO:0032559	GO:0006952//defense response;GO:0008219//cell death;GO:0007167//enzyme linked receptor protein signaling pathway;GO:0051093//negative regulation of developmental process;GO:0006464//cellular protein modification process	gi|225456834|ref|XP_002276125.1|/1.75119e-48/PREDICTED: leucine-rich repeat receptor-like serine/threonine/tyrosine-protein kinase SOBIR1 [Vitis vinifera]
Unigene27394_All	1141	52	137	8.63913	23.7143	1.4568	Up	5.63e-11	2.74e-09	K00901|1|9e-48|189|ppp:PHYPADRAFT_106363|diacylglycerol kinase [EC:2.7.1.107]	-	GO:0016301//kinase activity	GO:0006796//phosphate-containing compound metabolic process	gi|255569621|ref|XP_002525776.1|/8.83701e-75/diacylglycerol kinase, alpha, putative [Ricinus communis]
Unigene21579_All	2162	311	819	27.2682	74.8177	1.45616	Up	5.09e-58	1.37e-55	-	-	-	-	gi|357462067|ref|XP_003601315.1|/3.98209e-99/hypothetical protein MTR_3g079340 [Medicago truncatula]
Unigene5808_All	717	939	2472	248.255	680.935	1.45569	Up	2.73e-171	3.41e-168	-	-	-	-	gi|225441339|ref|XP_002276510.1|/5.75628e-32/PREDICTED: polyadenylate-binding protein-interacting protein 2 [Vitis vinifera]
CL8839	2024	922	2427	86.3521	236.829	1.45554	Up	3.49e-168	4.27e-165	-	-	-	-	-
CL13847	1864	1524	4010	154.986	424.888	1.45495	Up	2.22e-276	6.95e-273	-	-	-	-	-
Unigene27121_All	979	46	121	8.90692	24.4106	1.45451	Up	7.8e-10	3.45e-08	K04733|1|1e-54|211|smo:SELMODRAFT_230241|interleukin-1 receptor-associated kinase 4 [EC:2.7.11.1];K13430|4|1e-31|135|rcu:RCOM_1078760|serine/threonine-protein kinase PBS1 [EC:2.7.11.1];K13415|5|5e-31|133|sbi:SORBI_03g032990|protein brassinosteroid insensitive 1 [EC:2.7.10.1 2.7.11.1]	GO:0016020//membrane	GO:0016301//kinase activity;GO:0000166//nucleotide binding	GO:0050896//response to stimulus	gi|356520519|ref|XP_003528909.1|/5.02601e-81/PREDICTED: proline-rich receptor-like protein kinase PERK15-like isoform 2 [Glycine max]
Unigene22545_All	477	27	71	10.73	29.3979	1.45407	Up	2.63e-06	7.65e-05	K14861|1|1e-07|53.5|gmx:100777901|nucleolar pre-ribosomal-associated protein 1	GO:0031090//organelle membrane;GO:0009536//plastid	GO:0016787//hydrolase activity	-	gi|255550093|ref|XP_002516097.1|/1.74955e-77/conserved hypothetical protein [Ricinus communis]
CL11221	738	206	541	52.9131	144.783	1.45219	Up	9.36e-39	1.59e-36	-	-	-	-	-
Unigene11445_All	422	48	126	21.5616	58.9704	1.45153	Up	3.71e-10	1.69e-08	-	-	-	-	gi|383932350|gb|AFH57272.1|/9.54951e-26/PLATZ [Gossypium hirsutum]
CL8052	1718	53	139	5.84797	15.9797	1.45023	Up	4.74e-11	2.34e-09	-	-	-	-	-
Unigene19868_All	1373	1276	3346	176.17	481.317	1.45002	Up	8.53e-230	1.92e-226	K15172|1|2e-28|125|vcn:VOLCADRAFT_106802|transcription elongation factor SPT5	-	-	GO:0006351//transcription, DNA-dependent;GO:0006952//defense response;GO:0009743//response to carbohydrate stimulus	gi|147791077|emb|CAN68018.1|/2.39652e-141/hypothetical protein VITISV_014472 [Vitis vinifera]
Unigene21773_All	366	342	896	177.132	483.507	1.44871	Up	7.76e-63	2.28e-60	-	-	-	-	gi|12003398|gb|AAG43556.1|AF211538_1/3.91286e-11/Avr9/Cf-9 rapidly elicited protein 180 [Nicotiana tabacum]
CL12384	815	19	100	8.89305	24.2336	1.44626	Up	1.93e-15	1.31e-13	-	-	-	-	-
Unigene37440_All	248	26	68	19.8735	54.1544	1.44623	Up	4.69e-06	0.00013089	-	-	-	-	-
Unigene9506_All	774	300	784	73.4738	200.056	1.4451	Up	5.3e-55	1.34e-52	-	GO:0005618//cell wall;GO:0043231//intracellular membrane-bounded organelle;GO:0005576//extracellular region;GO:0016020//membrane	GO:0046993;GO:0050662//coenzyme binding	GO:0006950//response to stress;GO:0008152//metabolic process	gi|255564321|ref|XP_002523157.1|/2.21553e-88/Reticuline oxidase precursor, putative [Ricinus communis]
CL12507	1741	908	2369	98.8643	268.746	1.44272	Up	4.54e-162	5.44e-159	-	-	-	-	-
Unigene24059_All	2054	53	138	4.89134	13.2695	1.43981	Up	7.05e-11	3.39e-09	K13459|1|1e-11|70.1|vvi:100254298|disease resistance protein RPS2;K13457|3|4e-09|62.0|osa:4342596|disease resistance protein RPM1;K13460|4|2e-08|59.7|ath:AT1G12220|disease resistance protein RPS5	-	-	-	gi|255567754|ref|XP_002524855.1|/2.89601e-59/ATP binding protein, putative [Ricinus communis]
Unigene1883_All	294	30	78	19.3431	52.399	1.43772	Up	1.03e-06	3.19e-05	K13508|1|2e-13|72.0|vvi:100264200|glycerol-3-phosphate acyltransferase [EC:2.3.1.15]	-	GO:0016747//transferase activity, transferring acyl groups other than amino-acyl groups	-	gi|297744005|emb|CBI36975.3|/2.65034e-12/unnamed protein product [Vitis vinifera]
CL4996	1232	872	2266	134.171	363.266	1.43696	Up	3.46e-154	3.67e-151	-	-	-	-	-
CL13171	806	87	226	20.4615	55.3796	1.43644	Up	7.55e-17	5.58e-15	-	-	-	-	-
CL8804	1229	290	753	44.73	121.009	1.43581	Up	2.11e-52	5.08e-50	-	-	-	-	-
CL5838	293	96	249	62.1092	167.845	1.43425	Up	2.26e-18	1.84e-16	-	-	-	-	-
Unigene21510_All	502	59	153	22.2793	60.1955	1.43395	Up	7.61e-12	3.98e-10	-	-	GO:0016772//transferase activity, transferring phosphorus-containing groups	-	gi|224053771|ref|XP_002297971.1|/1.29752e-47/predicted protein [Populus trichocarpa]
Unigene23648_All	733	483	1251	124.91	337.077	1.4322	Up	1.48e-85	6.25e-83	K07761|1|9e-42|168|ath:AT1G59970|gelatinase A [EC:3.4.24.24]	GO:0031224//intrinsic to membrane	GO:0046872//metal ion binding;GO:0070011	GO:0008152//metabolic process	gi|255558368|ref|XP_002520211.1|/1.85595e-49/Metalloendoproteinase 1 precursor, putative [Ricinus communis]
CL9529	1930	447	1157	43.9038	118.4	1.43125	Up	3.44e-79	1.28e-76	-	-	-	-	-
Unigene37624_All	268	53	137	37.4881	100.963	1.42932	Up	1.05e-10	4.95e-09	-	-	-	-	gi|297733660|emb|CBI14907.3|/4.80399e-09/unnamed protein product [Vitis vinifera]
Unigene10766_All	373	65	168	33.0337	88.9563	1.42916	Up	8.25e-13	4.69e-11	K13448|1|1e-27|119|pop:POPTR_658975|calcium-binding protein CML	GO:0043231//intracellular membrane-bounded organelle	GO:0016628//oxidoreductase activity, acting on the CH-CH group of donors, NAD or NADP as acceptor;GO:0046872//metal ion binding	GO:0008152//metabolic process	gi|224111766|ref|XP_002315971.1|/1.91199e-26/predicted protein [Populus trichocarpa]
CL2022	878	36	93	7.77249	20.9201	1.42844	Up	1.08e-07	3.78e-06	-	-	-	-	-
Unigene28041_All	246	26	67	20.0351	53.7918	1.42486	Up	7.01e-06	0.000191479	-	-	-	-	gi|255545600|ref|XP_002513860.1|/8.35804e-06/conserved hypothetical protein [Ricinus communis]
Unigene11320_All	1490	370	953	47.0726	126.323	1.42416	Up	4.54e-65	1.41e-62	K13430|1|7e-70|263|sbi:SORBI_04g020990|serine/threonine-protein kinase PBS1 [EC:2.7.11.1]	-	GO:0004702//receptor signaling protein serine/threonine kinase activity;GO:0032559	GO:0006464//cellular protein modification process;GO:0033554//cellular response to stress	gi|255548287|ref|XP_002515200.1|/3.01673e-169/Serine/threonine-protein kinase PBS1, putative [Ricinus communis]
Unigene9195_All	1675	193	497	21.8421	58.6027	1.42385	Up	9.64e-35	1.46e-32	K08770|1|2e-14|79.3|vcn:VOLCADRAFT_75856|ubiquitin C	GO:0042579//microbody	GO:0016301//kinase activity	GO:0006796//phosphate-containing compound metabolic process	gi|18407090|ref|NP_566076.1|/3.27771e-167/phosphoinositide 4-kinase gamma 4 [Arabidopsis thaliana]
Unigene683_All	666	40	103	11.3851	30.5449	1.42378	Up	2.41e-08	9.14e-07	-	-	-	-	-
Unigene29098_All	471	28	72	11.2691	30.1917	1.42178	Up	3.28e-06	9.38e-05	K03320|1|1e-48|189|gmx:100790119|ammonium transporter, Amt family	GO:0031224//intrinsic to membrane	GO:0015101//organic cation transmembrane transporter activity;GO:0015291//secondary active transmembrane transporter activity	GO:0015696//ammonium transport;GO:0051707//response to other organism	gi|356521048|ref|XP_003529170.1|/1.0569e-47/PREDICTED: ammonium transporter 2-like [Glycine max]
CL14966	959	42	108	8.30201	22.2424	1.42178	Up	1.14e-08	4.46e-07	-	-	-	-	-
Unigene11231_All	2503	1564	4021	118.448	317.285	1.42152	Up	1.16e-267	3.25e-264	-	-	-	-	gi|255541548|ref|XP_002511838.1|/0/synaptotagmin, putative [Ricinus communis]
CL6363	1533	191	491	23.618	63.258	1.42136	Up	2.95e-34	4.42e-32	-	-	-	-	-
CL6649	1068	1115	2861	197.905	529.082	1.41869	Up	1.8e-190	2.67e-187	-	-	-	-	-
Unigene19948_All	1055	140	359	25.1552	67.2076	1.41777	Up	2.18e-25	2.48e-23	K13422|1|1e-35|148|vvi:100250607|transcription factor MYC2	GO:0043231//intracellular membrane-bounded organelle	GO:0001071//nucleic acid binding transcription factor activity	GO:0009725//response to hormone stimulus;GO:0006351//transcription, DNA-dependent;GO:0006950//response to stress	gi|328687889|gb|AEB35556.1|/5.77741e-118/MYC2 [Lactuca virosa]
CL5561	1451	245	628	32.0074	85.4808	1.41719	Up	3.65e-43	7.14e-41	-	-	-	-	-
CL6203	1094	64	164	11.0896	29.6076	1.41676	Up	2.15e-12	1.19e-10	-	-	-	-	-
Unigene29130_All	1128	212	543	35.627	95.0751	1.4161	Up	1.66e-37	2.74e-35	K09422|1|7e-82|302|rcu:RCOM_1153840|myb proto-oncogene protein, plant	-	-	-	gi|346425871|gb|AEO27498.1|/1.14601e-159/MYB2 [Chrysanthemum x morifolium]
Unigene24217_All	890	34	87	7.24171	19.3066	1.41469	Up	3.4e-07	1.13e-05	K09840|1|1e-134|477|pop:POPTR_568831|9-cis-epoxycarotenoid dioxygenase [EC:1.13.11.51]	-	GO:0016701//oxidoreductase activity, acting on single donors with incorporation of molecular oxygen	-	gi|117676066|dbj|BAF36655.1|/7.94623e-168/putative 9-cis-epoxycarotenoid dioxygenase [Chrysanthemum x morifolium]
Unigene24652_All	367	27	69	13.946	37.1329	1.41285	Up	5.85e-06	0.000161851	-	-	-	-	gi|297723973|ref|NP_001174350.1|/3.42784e-07/Os05g0323400 [Oryza sativa Japonica Group]
CL5943	787	480	1225	115.616	307.424	1.41088	Up	5.58e-82	2.26e-79	-	-	-	-	-
Unigene27009_All	606	29	74	9.07147	24.1177	1.41068	Up	2.74e-06	7.94e-05	-	-	GO:0004674//protein serine/threonine kinase activity;GO:0000166//nucleotide binding	GO:0009987//cellular process	gi|356523179|ref|XP_003530219.1|/8.83396e-43/PREDICTED: L-type lectin-domain containing receptor kinase S.4-like [Glycine max]
Unigene36413_All	301	31	79	19.523	51.8366	1.40879	Up	1.29e-06	3.91e-05	-	GO:0031090//organelle membrane	GO:0016301//kinase activity;GO:0000166//nucleotide binding	GO:0009987//cellular process	gi|297847114|ref|XP_002891438.1|/4.49431e-07/hypothetical protein ARALYDRAFT_891670 [Arabidopsis lyrata subsp. lyrata]
Unigene3398_All	487	33	84	12.8451	34.0664	1.40713	Up	6.04e-07	1.93e-05	-	GO:0031224//intrinsic to membrane	-	-	gi|224138344|ref|XP_002326579.1|/1.7438e-67/predicted protein [Populus trichocarpa]
Unigene13036_All	306	291	738	180.27	476.333	1.40181	Up	1.26e-49	2.77e-47	-	-	-	-	-
CL4869	1190	140	355	22.3015	58.9193	1.4016	Up	1.02e-24	1.13e-22	-	-	-	-	-
CL6792	399	635	1608	301.685	795.956	1.39965	Up	9.28e-106	5.17e-103	-	-	-	-	-
CL11740	585	62	157	20.0904	53.0054	1.39963	Up	9.82e-12	5.07e-10	-	-	-	-	-
Unigene44933_All	385	156	395	76.8097	202.634	1.39952	Up	2.88e-27	3.51e-25	-	-	-	-	gi|297817846|ref|XP_002876806.1|/9.39394e-10/hypothetical protein ARALYDRAFT_322561 [Arabidopsis lyrata subsp. lyrata]
Unigene26384_All	405	47	119	21.9986	58.0321	1.39944	Up	3.17e-09	1.32e-07	-	-	-	GO:0006952//defense response;GO:0033554//cellular response to stress;GO:0006970//response to osmotic stress;GO:0009696//salicylic acid metabolic process	gi|211953321|gb|ACJ13822.1|/3.41904e-68/necrotic spotted lesions 1 [Helianthus petiolaris]
Unigene19897_All	818	743	1880	172.182	453.921	1.39851	Up	3.56e-123	2.57e-120	-	-	GO:0005488//binding	-	gi|88866527|gb|ABD57310.1|/1.10512e-48/stress-associated protein 1 [Solanum lycopersicum]
Unigene14420_All	437	36	91	15.6161	41.1279	1.39708	Up	2.38e-07	8.01e-06	-	-	-	-	gi|118488935|gb|ABK96276.1|/5.49068e-26/unknown [Populus trichocarpa x Populus deltoides]
Unigene4299_All	287	36	91	23.7779	62.6233	1.39708	Up	2.38e-07	8.02e-06	-	-	GO:0004702//receptor signaling protein serine/threonine kinase activity;GO:0032559	GO:0006464//cellular protein modification process	gi|359472840|ref|XP_003631201.1|/7.24921e-18/PREDICTED: cysteine-rich receptor-like protein kinase 10-like [Vitis vinifera]
Unigene2904_All	459	80	202	33.0392	86.919	1.39549	Up	1.25e-14	7.95e-13	-	-	-	-	gi|224132690|ref|XP_002321385.1|/3.89959e-28/predicted protein [Populus trichocarpa]
Unigene5344_All	1426	1221	3083	162.311	427.002	1.39548	Up	4.5e-200	7.68e-197	K05359|1|1e-180|630|vvi:100267022|arogenate/prephenate dehydratase [EC:4.2.1.91 4.2.1.51]	GO:0009536//plastid	GO:0016836//hydro-lyase activity	GO:0009637//response to blue light;GO:0006558//L-phenylalanine metabolic process;GO:0006570//tyrosine metabolic process	gi|193290658|gb|ACF17637.1|/0/putative arogenate dehydratase [Capsicum annuum]
CL5597	780	82	207	19.9284	52.4145	1.39514	Up	5.98e-15	3.89e-13	-	-	-	-	-
Unigene12048_All	1638	23	58	2.66174	6.99343	1.39363	Up	4e-05	0.000951622	K13832|1|0.0|738|pop:POPTR_742170|3-dehydroquinate dehydratase / shikimate dehydrogenase [EC:4.2.1.10 1.1.1.25]	GO:0009532//plastid stroma	GO:0016616//oxidoreductase activity, acting on the CH-OH group of donors, NAD or NADP as acceptor;GO:0000166//nucleotide binding;GO:0016836//hydro-lyase activity	GO:0032787//monocarboxylic acid metabolic process;GO:0008652//cellular amino acid biosynthetic process;GO:0003006//developmental process involved in reproduction	gi|224130894|ref|XP_002328402.1|/0/dehydroquinate dehydratase/ shikimate dehydrogenase [Populus trichocarpa]
Unigene36593_All	267	48	121	34.0786	89.5056	1.39311	Up	2.65e-09	1.11e-07	K00423|1|1e-24|109|smo:SELMODRAFT_104957|L-ascorbate oxidase [EC:1.10.3.3]	-	GO:0046914//transition metal ion binding;GO:0016682//oxidoreductase activity, acting on diphenols and related substances as donors, oxygen as acceptor	GO:0008152//metabolic process	gi|350537917|ref|NP_001234829.1|/3.09519e-40/ascorbate oxidase precursor [Solanum lycopersicum]
Unigene8699_All	576	112	282	36.8594	96.6947	1.39141	Up	9.44e-20	8.39e-18	K05283|1|1e-09|61.2|aly:ARALYDRAFT_354960|phosphatidylinositol glycan, class W [EC:2.3.-.-];K06058|2|4e-07|52.8|smo:SELMODRAFT_119112|deltex;K14297|3|1e-06|51.2|mtr:MTR_1g066430|nuclear pore complex protein Nup98-Nup96;K15692|5|3e-06|49.7|smo:SELMODRAFT_67002|E3 ubiquitin-protein ligase RNF13 [EC:6.3.2.19]	-	GO:0046914//transition metal ion binding	GO:0009725//response to hormone stimulus;GO:0009743//response to carbohydrate stimulus	gi|255537543|ref|XP_002509838.1|/3.59829e-56/zinc finger protein, putative [Ricinus communis]
Unigene28254_All	226	126	317	105.685	277.03	1.39027	Up	5.49e-22	5.44e-20	-	-	-	-	gi|351725191|ref|NP_001235804.1|/7.43933e-07/uncharacterized protein LOC100306235 [Glycine max]
Unigene12994_All	340	121	304	67.4619	176.592	1.38827	Up	4.18e-21	3.96e-19	K07195|1|5e-22|100|aly:ARALYDRAFT_909267|exocyst complex component 7	GO:0043234//protein complex;GO:0031988//membrane-bounded vesicle;GO:0044444//cytoplasmic part;GO:0016020//membrane;GO:0042995//cell projection	-	GO:0006887//exocytosis	gi|365222880|gb|AEW69792.1|/1.68559e-30/Hop-interacting protein THI029 [Solanum lycopersicum]
CL8409	1385	162	407	22.1726	58.0391	1.38824	Up	1.01e-27	1.26e-25	-	-	-	-	-
Unigene3706_All	1521	414	1040	51.5969	135.046	1.38809	Up	3.28e-68	1.09e-65	K14431|1|2e-16|85.5|aly:ARALYDRAFT_311885|transcription factor TGA	-	GO:0016874//ligase activity;GO:0005488//binding	GO:0050832//defense response to fungus;GO:0032446//protein modification by small protein conjugation;GO:0012501//programmed cell death	gi|255562520|ref|XP_002522266.1|/0/ubiquitin-protein ligase, putative [Ricinus communis]
CL14910	1420	51	128	6.80823	17.8032	1.38678	Up	1.05e-09	4.58e-08	-	-	-	-	-
Unigene21273_All	749	57	143	14.426	37.7077	1.38619	Up	1.12e-10	5.3e-09	K03453|1|2e-17|87.8|vcn:VOLCADRAFT_102664|bile acid:Na+ symporter, BASS family	-	-	-	gi|225444993|ref|XP_002279892.1|/6.78802e-87/PREDICTED: uncharacterized protein LOC100256064 [Vitis vinifera]
CL14038	438	67	168	28.997	75.755	1.38544	Up	2.74e-12	1.5e-10	-	-	-	-	-
Unigene31419_All	204	255	639	236.953	618.653	1.38453	Up	2.01e-42	3.85e-40	-	-	-	-	gi|359482285|ref|XP_003632749.1|/8.41271e-14/PREDICTED: uncharacterized protein LOC100267578 [Vitis vinifera]
Unigene28913_All	723	127	318	33.298	86.869	1.38341	Up	6.74e-22	6.65e-20	K14638|1|5e-31|132|pop:POPTR_804521|solute carrier family 15 (peptide/histidine transporter), member 3/4	GO:0044464//cell part	-	-	gi|255568703|ref|XP_002525323.1|/2.13437e-58/oligopeptide transporter, putative [Ricinus communis]
CL2826	1800	764	1913	80.4587	209.903	1.3834	Up	2.8e-123	2.05e-120	-	-	-	-	-
CL11536	891	48	120	10.2121	26.5999	1.38114	Up	3.9e-09	1.61e-07	-	-	-	-	-
Unigene6262_All	746	28	70	7.11495	18.5326	1.38114	Up	7.23e-06	0.00019668	-	-	-	-	gi|147835635|emb|CAN66257.1|/1.20837e-27/hypothetical protein VITISV_001236 [Vitis vinifera]
Unigene23477_All	341	160	400	88.9443	231.676	1.38114	Up	4.48e-27	5.38e-25	-	GO:0044464//cell part	GO:0017111//nucleoside-triphosphatase activity;GO:0015604//organic phosphonate transmembrane transporter activity;GO:0032559	GO:0009207	gi|224054398|ref|XP_002298240.1|/6.21091e-09/ABC transporter family, pleiotropic drug resistance protein [Populus trichocarpa]
Unigene50351_All	227	56	140	46.7643	121.809	1.38114	Up	1.97e-10	9.18e-09	-	GO:0031224//intrinsic to membrane	GO:0046872//metal ion binding	GO:0006810//transport	gi|225443518|ref|XP_002272134.1|/2.72545e-17/PREDICTED: uncharacterized protein LOC100243523 [Vitis vinifera]
Unigene27422_All	822	105	262	24.2142	62.9514	1.37839	Up	3.23e-18	2.6e-16	K13420|1|2e-20|97.4|osa:4337016|LRR receptor-like serine/threonine-protein kinase FLS2 [EC:2.7.11.1]	GO:0016020//membrane	GO:0003824//catalytic activity	-	gi|225458279|ref|XP_002281409.1|/6.31711e-44/PREDICTED: probable LRR receptor-like serine/threonine-protein kinase At2g16250-like [Vitis vinifera]
Unigene257_All	1254	237	591	35.8264	93.0821	1.37748	Up	4.52e-39	7.81e-37	K04733|1|4e-39|160|smo:SELMODRAFT_159261|interleukin-1 receptor-associated kinase 4 [EC:2.7.11.1];K13415|3|5e-36|150|sbi:SORBI_03g032990|protein brassinosteroid insensitive 1 [EC:2.7.10.1 2.7.11.1]	GO:0005618//cell wall;GO:0031224//intrinsic to membrane	GO:0004871//signal transducer activity;GO:0004672//protein kinase activity;GO:0016628//oxidoreductase activity, acting on the CH-CH group of donors, NAD or NADP as acceptor;GO:0032559	GO:0006464//cellular protein modification process;GO:0007167//enzyme linked receptor protein signaling pathway	gi|225458279|ref|XP_002281409.1|/1.16577e-147/PREDICTED: probable LRR receptor-like serine/threonine-protein kinase At2g16250-like [Vitis vinifera]
Unigene1717_All	274	61	152	42.2019	109.564	1.3764	Up	3.73e-11	1.86e-09	K08269|1|4e-12|67.8|mtr:MTR_3g095620|unc51-like kinase [EC:2.7.11.1];K13414|2|1e-11|66.2|vvi:100264291|mitogen-activated protein kinase kinase kinase 1, plant [EC:2.7.11.25]	-	GO:0004674//protein serine/threonine kinase activity;GO:0000166//nucleotide binding	-	gi|224081665|ref|XP_002306472.1|/8.38538e-22/predicted protein [Populus trichocarpa]
Unigene41208_All	374	45	112	22.8083	59.1456	1.37471	Up	1.45e-08	5.61e-07	-	-	-	-	gi|255552710|ref|XP_002517398.1|/1.41796e-21/hypothetical protein RCOM_0852460 [Ricinus communis]
Unigene8405_All	487	90	224	35.0321	90.8438	1.37471	Up	9.83e-16	6.82e-14	-	-	-	-	gi|358349450|ref|XP_003638750.1|/2.82303e-17/hypothetical protein MTR_142s1024 [Medicago truncatula]
Unigene9485_All	930	252	627	51.3653	133.156	1.37425	Up	3.31e-41	6.11e-39	-	GO:0016020//membrane	-	-	gi|255582838|ref|XP_002532192.1|/4.35968e-71/conserved hypothetical protein [Ricinus communis]
Unigene6380_All	1598	398	990	47.2127	122.359	1.37387	Up	4.95e-64	1.51e-61	K10775|1|0.0|798|vvi:100241377|phenylalanine ammonia-lyase [EC:4.3.1.24]	GO:0044424//intracellular part	GO:0016840	GO:0006558//L-phenylalanine metabolic process	gi|306922308|dbj|BAJ17655.1|/0/phenylalanine ammonia lyase [Gynura bicolor]
Unigene46017_All	480	68	169	26.8547	69.5379	1.37263	Up	3.36e-12	1.82e-10	-	-	-	-	gi|357480721|ref|XP_003610646.1|/3.1863e-42/hypothetical protein MTR_5g005410 [Medicago truncatula]
Unigene32395_All	216	27	67	23.6953	61.2628	1.37041	Up	1.29e-05	0.000336741	-	GO:0044463;GO:0044459//plasma membrane part	GO:0005488//binding;GO:0004672//protein kinase activity	GO:0000904//cell morphogenesis involved in differentiation	gi|75318671|sp|O80623.1|Y2393_ARATH/1.28493e-06/RecName: Full=Probable receptor-like protein kinase At2g39360; Flags: Precursor
CL147	1137	27	67	4.50148	11.6383	1.37041	Up	1.29e-05	0.000336584	-	-	-	-	-
Unigene5544_All	585	25	62	8.10096	20.9321	1.36955	Up	2.76e-05	0.000679026	K13416|1|2e-55|213|rcu:RCOM_1534760|brassinosteroid insensitive 1-associated receptor kinase 1 [EC:2.7.10.1 2.7.11.1];K13418|5|3e-48|189|rcu:RCOM_0186340|somatic embryogenesis receptor kinase 1 [EC:2.7.10.1 2.7.11.1]	GO:0031224//intrinsic to membrane;GO:0032991//macromolecular complex;GO:0043231//intracellular membrane-bounded organelle	GO:0004871//signal transducer activity;GO:0016628//oxidoreductase activity, acting on the CH-CH group of donors, NAD or NADP as acceptor;GO:0005102//receptor binding;GO:0004713//protein tyrosine kinase activity;GO:0046983//protein dimerization activity;GO:0032559	GO:0006952//defense response;GO:0043401//steroid hormone mediated signaling pathway;GO:0040007//growth;GO:0002239//response to oomycetes;GO:0006464//cellular protein modification process	gi|255558673|ref|XP_002520361.1|/2.08117e-54/BRASSINOSTEROID INSENSITIVE 1-associated receptor kinase 1 precursor, putative [Ricinus communis]
Unigene2948_All	572	214	530	70.9202	183.002	1.36759	Up	7.64e-35	1.16e-32	-	-	-	-	gi|359495661|ref|XP_003635050.1|/9.80211e-06/PREDICTED: uncharacterized protein LOC100853358 [Vitis vinifera]
Unigene37831_All	242	53	131	41.5157	106.913	1.36471	Up	1.07e-09	4.67e-08	-	-	-	-	-
Unigene3297_All	1084	168	415	29.3787	75.6127	1.36386	Up	1.58e-27	1.95e-25	-	GO:0016020//membrane	-	-	gi|13785213|emb|CAC37358.1|/1.0977e-95/putative membrane protein [Solanum tuberosum]
Unigene21808_All	303	47	116	29.4041	75.6121	1.3626	Up	1.01e-08	3.96e-07	K05391|1|3e-34|141|mtr:MTR_3g091080|cyclic nucleotide gated channel, other eukaryote	GO:0031224//intrinsic to membrane	GO:0005249//voltage-gated potassium channel activity;GO:0005515//protein binding;GO:0005217//intracellular ligand-gated ion channel activity;GO:0000166//nucleotide binding	GO:0070838//divalent metal ion transport	gi|357463865|ref|XP_003602214.1|/3.65108e-33/Cyclic nucleotide-gated ion channel [Medicago truncatula]
CL13195	424	527	1300	235.612	605.555	1.36185	Up	2.01e-82	8.21e-80	-	-	-	-	-
Unigene27095_All	830	41	101	9.36393	24.0336	1.35987	Up	9.54e-08	3.36e-06	-	-	-	-	gi|255552710|ref|XP_002517398.1|/3.78579e-36/hypothetical protein RCOM_0852460 [Ricinus communis]
Unigene13950_All	828	1236	3043	282.97	725.851	1.35902	Up	9.35e-190	1.35e-186	K05681|1|8e-10|62.4|cme:CMS467C|ATP-binding cassette, subfamily G (WHITE), member 2;K12843|2|2e-09|61.2|vvi:100248403|U4/U6 small nuclear ribonucleoprotein PRP3	-	GO:0016787//hydrolase activity	-	gi|224070967|ref|XP_002303308.1|/1.83579e-115/predicted protein [Populus trichocarpa]
Unigene36368_All	210	37	91	33.3991	85.5851	1.35755	Up	4.29e-07	1.4e-05	-	-	-	-	-
Unigene26392_All	672	110	270	31.0296	79.3543	1.35467	Up	2.81e-18	2.27e-16	-	-	-	-	-
CL2579	973	1039	2546	202.421	516.799	1.35225	Up	6.85e-158	7.72e-155	-	-	-	-	-
Unigene37893_All	278	151	370	102.964	262.865	1.35219	Up	2.06e-24	2.26e-22	-	-	-	-	gi|225436593|ref|XP_002275356.1|/8.37718e-14/PREDICTED: F-box protein At4g18380 [Vitis vinifera]
CL5663	543	322	789	112.411	286.981	1.35217	Up	3.41e-50	7.67e-48	-	-	-	-	-
Unigene21619_All	776	29	71	7.08416	18.0706	1.35098	Up	8.85e-06	0.000237926	-	GO:0043231//intracellular membrane-bounded organelle	GO:0016741	GO:0006730//one-carbon metabolic process	gi|225439570|ref|XP_002264939.1|/1.34773e-101/PREDICTED: uncharacterized protein LOC100263765 [Vitis vinifera]
Unigene55235_All	230	72	176	59.3413	151.134	1.34872	Up	2.38e-12	1.32e-10	-	-	-	-	gi|225458523|ref|XP_002282303.1|/3.81511e-14/PREDICTED: uncharacterized protein LOC100243808 [Vitis vinifera]
CL13202	930	97	237	19.7716	50.3317	1.34804	Up	4.07e-16	2.88e-14	-	-	-	-	-
Unigene9460_All	3503	228	557	12.3381	31.4044	1.34785	Up	9.13e-36	1.43e-33	K02690|1|0.0|1479|vvi:4025090|photosystem I P700 chlorophyll a apoprotein A2	GO:0009521;GO:0031224//intrinsic to membrane;GO:0009534//chloroplast thylakoid	GO:0046906//tetrapyrrole binding;GO:0046872//metal ion binding;GO:0051536//iron-sulfur cluster binding	GO:0051234//establishment of localization;GO:0006464//cellular protein modification process;GO:0006091//generation of precursor metabolites and energy	gi|334702323|ref|YP_004465186.1|/0/photosystem I P700 apoprotein A2 [Jacobaea vulgaris]
CL885	979	317	774	61.3803	156.147	1.34706	Up	5.36e-49	1.16e-46	-	-	-	-	-
Unigene51893_All	313	132	322	79.9433	203.183	1.34573	Up	2.65e-21	2.57e-19	-	-	-	-	gi|255563048|ref|XP_002522528.1|/2.19524e-14/conserved hypothetical protein [Ricinus communis]
Unigene12585_All	1376	362	883	49.8704	126.741	1.34563	Up	1.45e-55	3.72e-53	K11982|1|2e-34|145|sbi:SORBI_01g035310|E3 ubiquitin-protein ligase RNF115/126 [EC:6.3.2.19]	-	-	-	gi|225449444|ref|XP_002283100.1|/1.09159e-101/PREDICTED: E3 ubiquitin-protein ligase RING1-like [Vitis vinifera]
Unigene20493_All	391	492	1200	238.529	606.151	1.34551	Up	7.38e-75	2.61e-72	-	-	GO:0046872//metal ion binding	-	gi|224112487|ref|XP_002316207.1|/1.26114e-17/predicted protein [Populus trichocarpa]
CL12281	1348	114	278	16.0312	40.7316	1.34526	Up	1.36e-18	1.13e-16	-	-	-	-	-
Unigene40638_All	225	32	78	26.96	68.4681	1.34461	Up	3.43e-06	9.78e-05	-	-	-	-	-
Unigene20667_All	587	103	251	33.2622	84.4523	1.34425	Up	6.49e-17	4.84e-15	K13508|1|3e-58|222|pop:POPTR_755676|glycerol-3-phosphate acyltransferase [EC:2.3.1.15]	-	-	-	gi|224064623|ref|XP_002301527.1|/2.62659e-57/predicted protein [Populus trichocarpa]
Unigene2471_All	634	26	63	7.77385	19.6258	1.33605	Up	3.36e-05	0.000813527	K14515|1|6e-12|68.9|aly:ARALYDRAFT_481400|EIN3-binding F-box protein;K03875|5|1e-09|61.2|ath:AT1G77000|F-box and leucine-rich repeat protein 1 (S-phase kinase-associated protein 2)	-	GO:0003824//catalytic activity	-	gi|225438758|ref|XP_002282881.1|/1.07201e-57/PREDICTED: F-box protein At5g67140 [Vitis vinifera]
Unigene40843_All	311	38	92	23.162	58.4257	1.33484	Up	5.22e-07	1.68e-05	-	-	-	-	-
CL811	1496	221	534	28.0035	70.4995	1.332	Up	9.09e-34	1.34e-31	-	-	-	-	-
Unigene22870_All	666	29	70	8.25422	20.7587	1.33051	Up	1.3e-05	0.000339643	K04733|1|7e-21|98.6|ath:AT5G38990|interleukin-1 receptor-associated kinase 4 [EC:2.7.11.1]	GO:0044464//cell part	GO:0016301//kinase activity	-	gi|224120622|ref|XP_002330911.1|/7.13715e-39/predicted protein [Populus trichocarpa]
Unigene23975_All	1078	92	222	16.1779	40.6734	1.33006	Up	6.55e-15	4.23e-13	K13415|1|2e-12|72.0|osa:4324691|protein brassinosteroid insensitive 1 [EC:2.7.10.1 2.7.11.1];K13417|2|6e-12|70.1|aly:ARALYDRAFT_899604|somatic embryogenesis receptor kinase 4 [EC:2.7.10.1 2.7.11.1];K00924|4|2e-11|68.2|osa:4333912|[EC:2.7.1.-]	GO:0031410//cytoplasmic vesicle	GO:0004672//protein kinase activity;GO:0000166//nucleotide binding	-	gi|359484743|ref|XP_002263618.2|/6.03005e-46/PREDICTED: probable leucine-rich repeat receptor-like protein kinase At4g00330-like [Vitis vinifera]
Unigene15575_All	1630	183	441	21.2822	53.4352	1.32814	Up	4.72e-28	6e-26	K01115|1|0.0|906|aly:ARALYDRAFT_903548|phospholipase D [EC:3.1.4.4]	GO:0044464//cell part	GO:0035091//phosphatidylinositol binding;GO:0046872//metal ion binding;GO:0004620//phospholipase activity	GO:0042742//defense response to bacterium;GO:0010038//response to metal ion;GO:0006650//glycerophospholipid metabolic process	gi|312283197|dbj|BAJ34464.1|/0/unnamed protein product [Thellungiella halophila]
CL3545	1026	450	1084	83.1414	208.669	1.32758	Up	1.9e-66	6.15e-64	-	-	-	-	-
Unigene3149_All	1765	805	1938	86.4577	216.863	1.32672	Up	3.22e-117	2.13e-114	K08679|1|0.0|775|vvi:100241904|UDP-glucuronate 4-epimerase [EC:5.1.3.6]	-	GO:0048037//cofactor binding;GO:0016857//racemase and epimerase activity, acting on carbohydrates and derivatives	GO:0006139//nucleobase-containing compound metabolic process	gi|225433491|ref|XP_002265088.1|/0/PREDICTED: UDP-glucuronate 4-epimerase 6 [Vitis vinifera]
Unigene7928_All	276	37	89	25.4124	63.6879	1.32549	Up	9.19e-07	2.86e-05	-	-	GO:0004672//protein kinase activity	-	gi|116265924|gb|ABJ91210.1|/5.44786e-13/CBL-interacting protein kinase 2 [Populus trichocarpa]
Unigene15244_All	1747	52	125	5.64239	14.1317	1.32455	Up	5.85e-09	2.35e-07	K00820|1|0.0|826|vvi:100249999|glucosamine--fructose-6-phosphate aminotransferase (isomerizing) [EC:2.6.1.16]	GO:0044424//intracellular part	GO:0030246//carbohydrate binding;GO:0008483//transaminase activity	GO:0005975//carbohydrate metabolic process	gi|359487320|ref|XP_003633566.1|/0/PREDICTED: glucosamine--fructose-6-phosphate aminotransferase [isomerizing] 2 [Vitis vinifera]
Unigene53804_All	303	109	262	68.1924	170.779	1.32445	Up	3.16e-17	2.4e-15	-	-	GO:0003676//nucleic acid binding;GO:0046914//transition metal ion binding	-	gi|224055247|ref|XP_002298442.1|/3.21338e-13/predicted protein [Populus trichocarpa]
Unigene21396_All	1049	843	2026	152.337	381.452	1.32424	Up	4.18e-122	2.9e-119	-	-	-	-	gi|225460662|ref|XP_002267096.1|/1.90192e-121/PREDICTED: uncharacterized protein LOC100257198 isoform 1 [Vitis vinifera]
CL9809	2067	214	514	19.6257	49.1133	1.32337	Up	2.95e-32	4.23e-30	-	-	-	-	-
Unigene9648_All	480	130	312	51.3398	128.378	1.32224	Up	3.54e-20	3.23e-18	K09755|1|4e-23|105|rcu:RCOM_0193830|ferulate-5-hydroxylase [EC:1.14.-.-];K00517|2|8e-22|100|ath:AT5G25130|[EC:1.14.-.-];K05280|4|1e-20|97.1|sbi:SORBI_04g024710|flavonoid 3'-monooxygenase [EC:1.14.13.21]	-	GO:0004497//monooxygenase activity;GO:0005506//iron ion binding	GO:0008152//metabolic process	gi|297742991|emb|CBI35858.3|/3.75514e-51/unnamed protein product [Vitis vinifera]
Unigene24091_All	1753	50	120	5.4068	13.52	1.32224	Up	1.23e-08	4.81e-07	K00423|1|2e-163|574|aly:ARALYDRAFT_892557|L-ascorbate oxidase [EC:1.10.3.3]	-	GO:0016682//oxidoreductase activity, acting on diphenols and related substances as donors, oxygen as acceptor;GO:0046914//transition metal ion binding	GO:0008152//metabolic process	gi|356543694|ref|XP_003540295.1|/0/PREDICTED: L-ascorbate oxidase homolog [Glycine max]
Unigene10982_All	943	158	379	31.7613	79.3786	1.32148	Up	3.72e-24	4.03e-22	K02183|1|7e-138|488|vvi:100264980|calmodulin	-	-	-	gi|359495503|ref|XP_002273993.2|/3.96552e-144/PREDICTED: uncharacterized protein LOC100256775 [Vitis vinifera]
Unigene47322_All	957	202	484	40.0121	99.8871	1.31986	Up	2.37e-30	3.24e-28	K12450|1|3e-92|336|gmx:100785885|UDP-glucose 4,6-dehydratase [EC:4.2.1.76]	GO:0000267//cell fraction	GO:0016857//racemase and epimerase activity, acting on carbohydrates and derivatives;GO:0016616//oxidoreductase activity, acting on the CH-OH group of donors, NAD or NADP as acceptor;GO:0048037//cofactor binding;GO:0016836//hydro-lyase activity	GO:0010191;GO:0009226//nucleotide-sugar biosynthetic process;GO:0051553;GO:0003006//developmental process involved in reproduction;GO:0009734//auxin mediated signaling pathway;GO:0033692//cellular polysaccharide biosynthetic process	gi|356556634|ref|XP_003546628.1|/3.06016e-91/PREDICTED: probable rhamnose biosynthetic enzyme 1-like [Glycine max]
Unigene26928_All	1211	48	115	7.51362	18.7556	1.31974	Up	2.61e-08	9.85e-07	K06685|1|2e-08|58.9|aly:ARALYDRAFT_492950|maintenance of ploidy protein MOB1 (MPS1 binder 1);K13420|4|1e-06|52.8|osa:4337016|LRR receptor-like serine/threonine-protein kinase FLS2 [EC:2.7.11.1];K08286|5|3e-06|51.2|aly:ARALYDRAFT_491919|protein-serine/threonine kinase [EC:2.7.11.-]	-	-	-	gi|224096816|ref|XP_002310748.1|/1.4748e-75/predicted protein [Populus trichocarpa]
Unigene14695_All	491	28	67	10.8101	26.9507	1.31794	Up	2.3e-05	0.000574383	K07195|1|2e-10|63.2|vvi:100254947|exocyst complex component 7	GO:0044444//cytoplasmic part	-	GO:0006887//exocytosis	gi|359482417|ref|XP_002272396.2|/1.69342e-09/PREDICTED: exocyst complex component 7-like [Vitis vinifera]
CL14729	936	123	294	24.9105	62.0365	1.31637	Up	5.57e-19	4.7e-17	-	-	-	-	-
Unigene11294_All	1140	41	98	6.8176	16.9784	1.31637	Up	2.97e-07	9.93e-06	K13416|1|2e-59|227|rcu:RCOM_1534760|brassinosteroid insensitive 1-associated receptor kinase 1 [EC:2.7.10.1 2.7.11.1];K13417|2|1e-58|225|aly:ARALYDRAFT_899604|somatic embryogenesis receptor kinase 4 [EC:2.7.10.1 2.7.11.1]	GO:0016020//membrane	GO:0030246//carbohydrate binding;GO:0004674//protein serine/threonine kinase activity;GO:0032559	GO:0006464//cellular protein modification process	gi|225449434|ref|XP_002278015.1|/5.76893e-151/PREDICTED: L-type lectin-domain containing receptor kinase S.4 [Vitis vinifera]
Unigene27150_All	2071	59	141	5.40038	13.4467	1.31612	Up	7.55e-10	3.35e-08	K00928|1|0.0|753|rcu:RCOM_1445440|aspartate kinase [EC:2.7.2.4]	-	GO:0031406//carboxylic acid binding;GO:0016774//phosphotransferase activity, carboxyl group as acceptor	GO:0008652//cellular amino acid biosynthetic process;GO:0006796//phosphate-containing compound metabolic process	gi|255543571|ref|XP_002512848.1|/0/aspartate kinase, putative [Ricinus communis]
CL15484	867	77	184	16.8354	41.9155	1.31598	Up	2.01e-12	1.11e-10	-	-	-	-	-
Unigene17775_All	664	175	418	49.96	124.332	1.31536	Up	2.66e-26	3.12e-24	K05280|1|5e-47|185|mtr:MTR_3g025230|flavonoid 3'-monooxygenase [EC:1.14.13.21]	-	GO:0016491//oxidoreductase activity;GO:0005506//iron ion binding	GO:0008152//metabolic process	gi|14423327|gb|AAK62346.1|/4.34522e-105/elicitor-inducible cytochrome P450 [Nicotiana tabacum]
CL11756	1228	635	1516	98.0229	243.824	1.31465	Up	7.68e-91	3.49e-88	-	-	-	-	-
Unigene9013_All	742	73	174	18.6497	46.315	1.31233	Up	8.81e-12	4.58e-10	-	-	-	-	gi|225425076|ref|XP_002271486.1|/4.35777e-38/PREDICTED: ankyrin repeat-containing protein At3g12360-like [Vitis vinifera]
Unigene7716_All	407	29	69	13.5069	33.4835	1.30975	Up	1.9e-05	0.000483155	K04733|1|4e-36|147|aly:ARALYDRAFT_916421|interleukin-1 receptor-associated kinase 4 [EC:2.7.11.1]	-	GO:0004672//protein kinase activity;GO:0000166//nucleotide binding	-	gi|388495204|gb|AFK35668.1|/7.68781e-36/unknown [Lotus japonicus]
Unigene19048_All	639	40	95	11.8662	29.3629	1.30714	Up	5.22e-07	1.68e-05	-	-	-	-	gi|297742768|emb|CBI35402.3|/1.3917e-36/unnamed protein product [Vitis vinifera]
CL11568	1368	465	1104	64.4346	159.389	1.30665	Up	4.85e-66	1.54e-63	-	-	-	-	-
Unigene14198_All	1783	917	2176	97.4923	241.037	1.30589	Up	3.04e-128	2.31e-125	K13496|1|2e-132|471|ath:AT2G36790|UDP-glucosyl transferase 73C [EC:2.4.1.-]	-	GO:0016757//transferase activity, transferring glycosyl groups	-	gi|225441120|ref|XP_002265216.1|/7.15976e-160/PREDICTED: UDP-glycosyltransferase 73C2 [Vitis vinifera]
Unigene13213_All	337	35	83	19.6875	48.6434	1.30497	Up	2.85e-06	8.21e-05	K14638|1|3e-32|134|ppp:PHYPADRAFT_134814|solute carrier family 15 (peptide/histidine transporter), member 3/4	GO:0044464//cell part	GO:0015198//oligopeptide transporter activity	GO:0009725//response to hormone stimulus;GO:0043200//response to amino acid stimulus;GO:0006952//defense response;GO:0006857//oligopeptide transport;GO:0006972//hyperosmotic response	gi|225433219|ref|XP_002285402.1|/2.58245e-55/PREDICTED: peptide transporter PTR3-A [Vitis vinifera]
Unigene27113_All	1247	62	147	9.42492	23.2824	1.30469	Up	4.32e-10	1.95e-08	-	GO:0005618//cell wall;GO:0043231//intracellular membrane-bounded organelle	-	-	gi|359479522|ref|XP_002274491.2|/3.59501e-141/PREDICTED: uncharacterized protein LOC100245043 [Vitis vinifera]
CL8880	623	81	192	24.6462	60.868	1.30432	Up	9.57e-13	5.4e-11	-	-	-	-	-
Unigene9355_All	510	46	109	17.0978	42.2117	1.30383	Up	7.99e-08	2.84e-06	K06617|1|1e-35|146|vvi:100268134|raffinose synthase [EC:2.4.1.82]	GO:0009536//plastid	GO:0016740//transferase activity	GO:0006950//response to stress;GO:0009628//response to abiotic stimulus	gi|297738998|emb|CBI28243.3|/3.4263e-35/unnamed protein product [Vitis vinifera]
CL736	1215	30	71	4.68055	11.5414	1.30207	Up	1.57e-05	0.000403977	-	-	-	-	-
CL7891	633	66	156	19.7648	48.674	1.30022	Up	1.42e-10	6.63e-09	-	-	-	-	-
CL6815	576	385	910	126.704	312.029	1.30022	Up	2.41e-54	6.03e-52	-	-	-	-	-
CL2976	1462	144	340	18.671	45.9312	1.29868	Up	2.71e-21	2.62e-19	-	-	-	-	-
CL88	860	144	340	31.7407	78.083	1.29868	Up	2.71e-21	2.62e-19	-	-	-	-	-
CL5173	858	36	85	7.95367	19.5663	1.29868	Up	2.35e-06	6.9e-05	-	-	-	-	-
Unigene23788_All	478	921	2174	365.245	898.272	1.29829	Up	5.47e-127	4.1e-124	-	-	-	-	gi|381140350|gb|AFF57513.1|/5.10223e-69/Cys2/His2-type zinc finger protein [Chrysanthemum x morifolium]
Unigene300_All	788	67	158	16.1176	39.6011	1.2969	Up	1.17e-10	5.54e-09	K13447|1|1e-19|94.7|rcu:RCOM_1502990|respiratory burst oxidase [EC:1.6.3.- 1.11.1.-]	GO:0016020//membrane	GO:0050664//oxidoreductase activity, acting on NADH or NADPH, oxygen as acceptor;GO:0046872//metal ion binding	GO:0006952//defense response;GO:0012501//programmed cell death	gi|166199749|sp|Q2HXL0.2|RBOHC_SOLTU/4.41305e-23/RecName: Full=Respiratory burst oxidase homolog protein C; AltName: Full=NADPH oxidase RBOHC; AltName: Full=StRBOHC
CL12226	775	42	99	10.2731	25.2296	1.29625	Up	3.57e-07	1.18e-05	-	-	-	-	-
Unigene5912_All	572	208	490	68.9318	169.191	1.29541	Up	7.07e-30	9.52e-28	K04733|1|3e-13|72.8|ath:AT5G38990|interleukin-1 receptor-associated kinase 4 [EC:2.7.11.1];K00924|2|4e-12|69.3|osa:4333525|[EC:2.7.1.-]	-	GO:0004672//protein kinase activity;GO:0000166//nucleotide binding	-	gi|224111986|ref|XP_002316044.1|/1.11632e-17/predicted protein [Populus trichocarpa]
CL6486	768	76	179	18.7588	46.0329	1.2951	Up	7.29e-12	3.82e-10	-	-	-	-	-
Unigene15480_All	1193	107	252	17.0018	41.7192	1.29502	Up	4.13e-16	2.91e-14	K01115|1|3e-50|197|gmx:100791059|phospholipase D [EC:3.1.4.4]	GO:0044464//cell part	GO:0035091//phosphatidylinositol binding;GO:0046872//metal ion binding;GO:0004620//phospholipase activity	GO:0042742//defense response to bacterium;GO:0010038//response to metal ion;GO:0006650//glycerophospholipid metabolic process	gi|356502436|ref|XP_003520025.1|/3.02954e-49/PREDICTED: phospholipase D beta 1-like [Glycine max]
Unigene4097_All	585	34	80	11.0173	27.0091	1.29367	Up	5e-06	0.000139086	-	-	-	-	-
Unigene15882_All	605	51	120	15.9796	39.1744	1.29367	Up	2.15e-08	8.22e-07	K05766|1|2e-19|94.0|ath:AT3G23610|slingshot;K14819|3|8e-16|81.6|cme:CMN326C|dual specificity phosphatase 12 [EC:3.1.3.16 3.1.3.48];K04459|5|2e-12|70.5|zma:100285227|dual specificity phosphatase [EC:3.1.3.16 3.1.3.48]	-	GO:0004721//phosphoprotein phosphatase activity	GO:0006796//phosphate-containing compound metabolic process;GO:0006464//cellular protein modification process	gi|296081373|emb|CBI16806.3|/8.13518e-97/unnamed protein product [Vitis vinifera]
Unigene5307_All	1097	1042	2447	180.058	440.558	1.29087	Up	1.93e-141	1.73e-138	K15172|1|8e-09|59.7|vcn:VOLCADRAFT_106802|transcription elongation factor SPT5	-	GO:0005488//binding	GO:0006351//transcription, DNA-dependent;GO:0006952//defense response;GO:0009743//response to carbohydrate stimulus	gi|224112487|ref|XP_002316207.1|/2.11505e-78/predicted protein [Populus trichocarpa]
Unigene1105_All	644	89	209	26.1973	64.0968	1.29083	Up	1.5e-13	8.87e-12	K09287|1|2e-54|210|vvi:100262843|RAV-like factor	GO:0043231//intracellular membrane-bounded organelle	GO:0003676//nucleic acid binding;GO:0001071//nucleic acid binding transcription factor activity	GO:0048827//phyllome development;GO:0009725//response to hormone stimulus;GO:0009908//flower development;GO:0006351//transcription, DNA-dependent;GO:0048528//post-embryonic root development	gi|225423895|ref|XP_002281709.1|/1.65358e-53/PREDICTED: AP2/ERF and B3 domain-containing transcription repressor TEM1-like [Vitis vinifera]
CL210	3112	316	741	19.2486	47.0278	1.28876	Up	5.47e-44	1.1e-41	-	-	-	-	-
Unigene565_All	768	109	255	26.904	65.5775	1.28538	Up	4.1e-16	2.89e-14	K06617|1|5e-129|458|vvi:100242394|raffinose synthase [EC:2.4.1.82]	GO:0009536//plastid	GO:0004672//protein kinase activity;GO:0008378//galactosyltransferase activity;GO:0032559	GO:0009725//response to hormone stimulus;GO:0009312//oligosaccharide biosynthetic process;GO:0005985//sucrose metabolic process;GO:0019406;GO:0023052//signaling;GO:0006950//response to stress;GO:0006464//cellular protein modification process	gi|225452378|ref|XP_002275628.1|/4.84291e-128/PREDICTED: galactinol--sucrose galactosyltransferase [Vitis vinifera]
Unigene21129_All	654	68	159	19.7099	48.0171	1.28463	Up	1.4e-10	6.58e-09	K00924|1|4e-46|182|aly:ARALYDRAFT_473063|[EC:2.7.1.-];K08286|3|4e-44|176|ath:AT4G28490|protein-serine/threonine kinase [EC:2.7.11.-]	GO:0031224//intrinsic to membrane;GO:0031410//cytoplasmic vesicle;GO:0044462	GO:0004871//signal transducer activity;GO:0016628//oxidoreductase activity, acting on the CH-CH group of donors, NAD or NADP as acceptor;GO:0004713//protein tyrosine kinase activity;GO:0032559	GO:0006468//protein phosphorylation;GO:0007167//enzyme linked receptor protein signaling pathway;GO:0032501//multicellular organismal process;GO:0003006//developmental process involved in reproduction;GO:0006950//response to stress	gi|359492994|ref|XP_002283604.2|/6.40894e-77/PREDICTED: receptor-like protein kinase HAIKU2-like [Vitis vinifera]
Unigene21580_All	1422	163	381	21.729	52.9178	1.28413	Up	2.74e-23	2.85e-21	K13065|1|3e-20|98.2|ath:AT5G48930|shikimate O-hydroxycinnamoyltransferase [EC:2.3.1.133]	-	GO:0016740//transferase activity	-	gi|356496168|ref|XP_003516942.1|/6.81622e-164/PREDICTED: BAHD acyltransferase DCR-like [Glycine max]
CL6988	1186	93	217	14.8645	36.1369	1.2816	Up	7.11e-14	4.31e-12	-	-	-	-	-
Unigene6707_All	380	30	70	14.9655	36.3823	1.2816	Up	2.28e-05	0.000569856	K14553|1|6e-06|47.4|aly:ARALYDRAFT_488236|U3 small nucleolar RNA-associated protein 18	-	-	-	gi|297742407|emb|CBI34556.3|/4.07654e-37/unnamed protein product [Vitis vinifera]
Unigene15339_All	709	139	324	37.1639	90.2558	1.28012	Up	6.01e-20	5.41e-18	K00924|1|5e-61|232|aly:ARALYDRAFT_494273|[EC:2.7.1.-];K05658|5|5e-53|205|vvi:100262734|ATP-binding cassette, subfamily B (MDR/TAP), member 1	-	GO:0004672//protein kinase activity;GO:0032559	GO:0006464//cellular protein modification process	gi|357482243|ref|XP_003611407.1|/1.00209e-73/NAK-type protein kinase [Medicago truncatula]
CL11660	1377	1118	2605	153.908	373.637	1.27957	Up	2e-148	1.88e-145	-	-	-	-	-
Unigene5110_All	840	207	482	46.7136	113.33	1.27861	Up	7.4e-29	9.65e-27	K09422|1|2e-64|244|pop:POPTR_1083038|myb proto-oncogene protein, plant	-	-	-	gi|346425871|gb|AEO27498.1|/1.03894e-73/MYB2 [Chrysanthemum x morifolium]
Unigene11030_All	967	321	747	62.9261	152.57	1.27774	Up	9.16e-44	1.83e-41	K10525|1|1e-69|261|pop:POPTR_873764|allene oxide cyclase [EC:5.3.99.6]	GO:0009536//plastid	GO:0009975//cyclase activity	-	gi|302321136|gb|ADL16493.1|/2.36794e-107/allene oxide cyclase [Artemisia annua]
Unigene28884_All	726	37	86	9.6609	23.3958	1.27602	Up	2.81e-06	8.13e-05	K15707|1|1e-74|277|pop:POPTR_738775|RING finger protein 170	GO:0031090//organelle membrane	GO:0046914//transition metal ion binding	-	gi|224146326|ref|XP_002325966.1|/1.37705e-73/predicted protein [Populus trichocarpa]
CL12901	1366	325	755	45.1009	109.162	1.27525	Up	4.38e-44	8.83e-42	-	-	-	-	-
CL11803	1292	130	302	19.0736	46.1658	1.27525	Up	1.35e-18	1.12e-16	-	-	-	-	-
Unigene25834_All	998	521	1206	98.96	238.667	1.27008	Up	6.08e-69	2.05e-66	K00924|1|4e-09|60.5|ath:AT5G22850|[EC:2.7.1.-]	GO:0044464//cell part	GO:0004175//endopeptidase activity	GO:0019538//protein metabolic process	gi|224065128|ref|XP_002301682.1|/3.11075e-110/predicted protein [Populus trichocarpa]
Unigene33272_All	697	35	81	9.51892	22.9524	1.26978	Up	5.98e-06	0.000164683	K11982|1|2e-14|77.0|ppp:PHYPADRAFT_169900|E3 ubiquitin-protein ligase RNF115/126 [EC:6.3.2.19]	-	GO:0046872//metal ion binding	-	gi|255547067|ref|XP_002514591.1|/4.14816e-32/zinc finger protein, putative [Ricinus communis]
Unigene17336_All	1351	166	384	23.2919	56.1374	1.26913	Up	4.61e-23	4.76e-21	K13422|1|3e-34|144|ppp:PHYPADRAFT_164647|transcription factor MYC2	GO:0043231//intracellular membrane-bounded organelle	GO:0001071//nucleic acid binding transcription factor activity	GO:0009725//response to hormone stimulus;GO:0006351//transcription, DNA-dependent;GO:0006950//response to stress	gi|225470922|ref|XP_002264409.1|/4.02906e-117/PREDICTED: transcription factor bHLH13 [Vitis vinifera]
Unigene24927_All	285	32	74	21.2842	51.2818	1.26866	Up	1.54e-05	0.000398912	-	-	-	-	-
Unigene38700_All	655	58	134	16.7857	40.4054	1.26732	Up	5.72e-09	2.31e-07	-	-	-	-	gi|296083323|emb|CBI22959.3|/1.96582e-09/unnamed protein product [Vitis vinifera]
CL13732	340	36	83	20.0713	48.2142	1.26432	Up	4.93e-06	0.000137077	-	-	-	-	-
Unigene8603_All	456	108	249	44.8964	107.848	1.26432	Up	2.09e-15	1.4e-13	K13648|1|6e-18|87.8|pop:POPTR_661826|alpha-1,4-galacturonosyltransferase [EC:2.4.1.43]	GO:0043231//intracellular membrane-bounded organelle	GO:0008194//UDP-glycosyltransferase activity	-	gi|225452640|ref|XP_002281766.1|/6.84917e-70/PREDICTED: probable galacturonosyltransferase-like 9-like [Vitis vinifera]
Unigene24291_All	925	1529	3525	313.342	752.651	1.26424	Up	1.95e-196	3.13e-193	K12581|1|2e-80|296|aly:ARALYDRAFT_902256|CCR4-NOT transcription complex subunit 7/8	GO:0043231//intracellular membrane-bounded organelle	GO:0000175//3'-5'-exoribonuclease activity;GO:0005488//binding	GO:0006950//response to stress;GO:0016070//RNA metabolic process	gi|224131812|ref|XP_002328114.1|/1.29055e-107/predicted protein [Populus trichocarpa]
CL10094	803	489	1126	115.437	276.948	1.26251	Up	6.63e-64	2.02e-61	-	-	-	-	-
CL3733	779	43	99	10.4637	25.1	1.2623	Up	6.16e-07	1.97e-05	-	-	-	-	-
CL12984	664	37	85	10.563	25.2829	1.25915	Up	4.06e-06	0.000114432	-	-	-	-	-
Unigene20528_All	438	37	85	16.0133	38.3284	1.25915	Up	4.06e-06	0.000114375	-	-	-	-	gi|17933110|gb|AAL48201.1|AF378084_1/2.71478e-20/PNCBP [Solanum tuberosum]
Unigene14312_All	1238	82	188	12.5558	29.9925	1.25625	Up	6.99e-12	3.67e-10	-	-	-	-	gi|356526882|ref|XP_003532045.1|/2.05325e-80/PREDICTED: uncharacterized protein LOC100785006 [Glycine max]
Unigene20487_All	417	179	410	81.3709	194.189	1.25487	Up	4.08e-24	4.39e-22	K01090|1|1e-27|119|aly:ARALYDRAFT_911895|protein phosphatase [EC:3.1.3.16];K14501|4|6e-19|90.9|ath:AT1G03445|serine/threonine-protein phosphatase BSU1 [EC:3.1.3.16]	GO:0016020//membrane	GO:0016791//phosphatase activity;GO:0046914//transition metal ion binding	-	gi|224169458|ref|XP_002339272.1|/6.66417e-27/predicted protein [Populus trichocarpa]
Unigene33609_All	334	31	71	17.5941	41.9844	1.25476	Up	2.71e-05	0.000668128	-	-	-	-	gi|388512713|gb|AFK44418.1|/1.29815e-22/unknown [Lotus japonicus]
Unigene29158_All	1526	455	1040	56.5209	134.603	1.25185	Up	2.1e-58	5.72e-56	K08145|1|2e-111|401|smo:SELMODRAFT_437958|MFS transporter, SP family, solute carrier family 2 (facilitated glucose transporter), member 8	GO:0031224//intrinsic to membrane	GO:0016628//oxidoreductase activity, acting on the CH-CH group of donors, NAD or NADP as acceptor;GO:0022891//substrate-specific transmembrane transporter activity	GO:0008152//metabolic process;GO:0071702	gi|225432432|ref|XP_002278197.1|/0/PREDICTED: sugar transporter ERD6-like 16-like [Vitis vinifera]
CL717	1593	186	425	22.1335	52.6926	1.25137	Up	7.72e-25	8.66e-23	-	-	-	-	-
Unigene6581_All	2249	108	246	9.10304	21.6034	1.24684	Up	6.08e-15	3.95e-13	-	GO:0031224//intrinsic to membrane	GO:0004553//hydrolase activity, hydrolyzing O-glycosyl compounds	GO:0006678//glucosylceramide metabolic process	gi|225433442|ref|XP_002285674.1|/0/PREDICTED: non-lysosomal glucosylceramidase-like [Vitis vinifera]
CL8513	279	65	148	44.1633	104.769	1.24629	Up	1.51e-09	6.52e-08	-	-	-	-	-
Unigene11836_All	382	67	152	33.2479	78.588	1.24105	Up	1.03e-09	4.49e-08	-	-	-	-	gi|225455712|ref|XP_002266825.1|/2.4789e-26/PREDICTED: disease resistance response protein 206 [Vitis vinifera]
Unigene14287_All	1368	6087	13791	843.47	1991.07	1.23913	Up	0	0	K15172|1|5e-27|120|vcn:VOLCADRAFT_106802|transcription elongation factor SPT5	-	-	GO:0006351//transcription, DNA-dependent;GO:0006952//defense response;GO:0009743//response to carbohydrate stimulus	gi|225448453|ref|XP_002269430.1|/6.71277e-136/PREDICTED: zinc finger CCCH domain-containing protein 29-like [Vitis vinifera]
Unigene11051_All	659	35	79	10.0678	23.6765	1.23371	Up	1.24e-05	0.000325795	-	-	GO:0046914//transition metal ion binding	-	gi|224137254|ref|XP_002327080.1|/7.87691e-91/predicted protein [Populus trichocarpa]
Unigene7942_All	586	32	72	10.3515	24.2667	1.22913	Up	3.2e-05	0.000779685	-	-	-	-	gi|225431567|ref|XP_002276274.1|/3.45439e-33/PREDICTED: G-type lectin S-receptor-like serine/threonine-protein kinase RLK1-like [Vitis vinifera]
CL14145	2121	172	387	15.3723	36.0368	1.22913	Up	3.6e-22	3.59e-20	-	-	-	-	-
Unigene37902_All	210	53	119	47.842	111.919	1.22611	Up	8.96e-08	3.17e-06	-	-	-	-	gi|170522968|gb|ACB20696.1|/5.78573e-07/putative cold-inducible protein [Camellia sinensis]
Unigene14351_All	1091	53	119	9.20881	21.5426	1.22611	Up	8.96e-08	3.17e-06	K13457|1|2e-10|64.7|sbi:SORBI_10g028730|disease resistance protein RPM1;K03013|3|3e-07|54.3|vvi:100258335|DNA-directed RNA polymerases I, II, and III subunit RPABC1	-	-	-	gi|262752410|gb|ACY69610.1|/6.74719e-77/TIR-NBS-LRR resistance-like protein RGC151 [Helianthus annuus]
CL5299	1527	524	1176	65.0496	152.105	1.22546	Up	1.07e-63	3.25e-61	-	-	-	-	-
CL6523	844	41	92	9.2086	21.5289	1.22522	Up	2.68e-06	7.78e-05	-	-	-	-	-
Unigene4877_All	258	174	390	127.844	298.553	1.2236	Up	3.5e-22	3.49e-20	K13415|1|2e-19|92.0|pop:POPTR_562744|protein brassinosteroid insensitive 1 [EC:2.7.10.1 2.7.11.1];K04733|2|3e-19|91.3|smo:SELMODRAFT_159261|interleukin-1 receptor-associated kinase 4 [EC:2.7.11.1]	GO:0031410//cytoplasmic vesicle;GO:0016020//membrane	GO:0004674//protein serine/threonine kinase activity;GO:0004871//signal transducer activity;GO:0032559	GO:0006952//defense response;GO:0008219//cell death;GO:0007167//enzyme linked receptor protein signaling pathway;GO:0051093//negative regulation of developmental process;GO:0006464//cellular protein modification process	gi|255540437|ref|XP_002511283.1|/1.10842e-34/BRASSINOSTEROID INSENSITIVE 1-associated receptor kinase 1 precursor, putative [Ricinus communis]
Unigene17145_All	864	133	298	29.1803	68.1206	1.2231	Up	2.66e-17	2.03e-15	K01090|1|5e-32|136|sbi:SORBI_01g038410|protein phosphatase [EC:3.1.3.16];K14497|3|2e-24|110|ath:AT5G57050|protein phosphatase 2C [EC:3.1.3.16]	GO:0043231//intracellular membrane-bounded organelle;GO:0016020//membrane	GO:0004721//phosphoprotein phosphatase activity	GO:0010017//red or far-red light signaling pathway;GO:0006464//cellular protein modification process	gi|255545728|ref|XP_002513924.1|/2.32885e-108/protein phosphatase 2c, putative [Ricinus communis]
Unigene20692_All	618	350	784	107.357	250.555	1.22271	Up	6.69e-43	1.3e-40	K09286|1|1e-19|94.4|ath:AT5G44210|EREBP-like factor	GO:0044464//cell part	GO:0003676//nucleic acid binding;GO:0001071//nucleic acid binding transcription factor activity	GO:0000160//two-component signal transduction system (phosphorelay);GO:0006351//transcription, DNA-dependent	gi|60459377|gb|AAX20034.1|/1.05949e-22/ethylene responsive element binding protein C1 [Capsicum annuum]
Unigene20992_All	546	50	112	17.3592	40.5137	1.22271	Up	2.28e-07	7.73e-06	-	-	-	-	-
Unigene27911_All	425	34	76	15.165	35.3184	1.21967	Up	2.16e-05	0.00054258	-	-	-	-	-
Unigene29380_All	422	34	76	15.2728	35.5695	1.21967	Up	2.16e-05	0.000542338	-	-	-	-	-
CL2295	687	64	143	17.6594	41.1108	1.21908	Up	5.29e-09	2.15e-07	-	-	-	-	-
Unigene8360_All	1252	670	1497	101.443	236.153	1.21905	Up	6.19e-80	2.35e-77	-	GO:0043231//intracellular membrane-bounded organelle	-	GO:0006970//response to osmotic stress;GO:0009696//salicylic acid metabolic process	gi|225440213|ref|XP_002283659.1|/4.27838e-25/PREDICTED: uncharacterized protein LOC100255095 [Vitis vinifera]
Unigene14119_All	785	257	574	62.0606	144.417	1.21849	Up	1.08e-31	1.51e-29	K13448|1|4e-45|179|vvi:100253496|calcium-binding protein CML	GO:0016020//membrane	GO:0046872//metal ion binding	GO:0009642//response to light intensity;GO:0006952//defense response;GO:0009725//response to hormone stimulus;GO:0000302//response to reactive oxygen species;GO:0019932//second-messenger-mediated signaling;GO:0046209//nitric oxide metabolic process;GO:0009908//flower development;GO:0048571//long-day photoperiodism;GO:0043200//response to amino acid stimulus;GO:0009605//response to external stimul…	gi|356501039|ref|XP_003519336.1|/5.31919e-45/PREDICTED: probable calcium-binding protein CML27-like [Glycine max]
Unigene20194_All	2270	449	1002	37.495	87.1802	1.2173	Up	5.56e-54	1.38e-51	K13429|1|6e-58|224|vvi:100255092|chitin elicitor receptor kinase 1	GO:0016020//membrane	GO:0016301//kinase activity	-	gi|224086140|ref|XP_002307830.1|/0/predicted protein [Populus trichocarpa]
Unigene23278_All	1357	247	551	34.504	80.1951	1.21675	Up	2e-30	2.74e-28	-	-	-	-	gi|255546211|ref|XP_002514165.1|/1.2988e-14/protein with unknown function [Ricinus communis]
Unigene29173_All	1338	605	1349	85.714	199.128	1.21609	Up	6.06e-72	2.09e-69	K05894|1|2e-154|543|osa:4345762|12-oxophytodienoic acid reductase [EC:1.3.1.42]	GO:0042579//microbody	GO:0016628//oxidoreductase activity, acting on the CH-CH group of donors, NAD or NADP as acceptor;GO:0000166//nucleotide binding	GO:0006633//fatty acid biosynthetic process	gi|194338415|gb|ACF49260.1|/0/12-oxophytodienoate reductase-like protein [Artemisia annua]
CL1151	1875	74	165	7.4814	17.3804	1.21608	Up	3.83e-10	1.74e-08	-	-	-	-	-
Unigene28993_All	713	144	321	38.2847	88.9184	1.21571	Up	2.33e-18	1.89e-16	K13422|1|1e-23|107|mtr:MTR_5g030430|transcription factor MYC2	GO:0043231//intracellular membrane-bounded organelle	GO:0016628//oxidoreductase activity, acting on the CH-CH group of donors, NAD or NADP as acceptor	GO:0008152//metabolic process	gi|225470922|ref|XP_002264409.1|/1.29569e-52/PREDICTED: transcription factor bHLH13 [Vitis vinifera]
Unigene27599_All	356	48	107	25.559	59.3622	1.21571	Up	4.8e-07	1.55e-05	-	-	-	-	-
Unigene29740_All	650	346	771	100.906	234.27	1.21517	Up	7.99e-42	1.5e-39	-	-	-	-	-
CL6311	1027	1314	2924	242.537	562.319	1.21319	Up	3.75e-153	3.91e-150	-	-	-	-	-
Unigene11760_All	711	49	109	13.0641	30.2784	1.21268	Up	3.95e-07	1.3e-05	-	-	-	-	gi|225464876|ref|XP_002273038.1|/1.33246e-41/PREDICTED: F-box protein At2g27310-like [Vitis vinifera]
Unigene6319_All	1599	205	456	24.3029	56.3239	1.21262	Up	2.49e-25	2.84e-23	K03320|1|0.0|699|mtr:MTR_1g045550|ammonium transporter, Amt family	GO:0016020//membrane	-	GO:0006810//transport	gi|397788014|gb|AFO66660.1|/0/AMT1;1 [Citrus trifoliata]
CL15025	1705	165	367	18.3448	42.5126	1.21252	Up	1.09e-20	1.01e-18	-	-	-	-	-
CL9207	1430	250	556	33.1403	76.7918	1.21237	Up	1.61e-30	2.21e-28	-	-	-	-	-
CL6144	1335	516	1147	73.2691	169.691	1.21163	Up	4.27e-61	1.2e-58	-	-	-	-	-
Unigene24298_All	1063	185	411	32.9906	76.3633	1.21082	Up	6.17e-23	6.34e-21	-	-	-	GO:0009743//response to carbohydrate stimulus	gi|5821138|dbj|BAA83711.1|/2.47726e-76/heat shock factor [Nicotiana tabacum]
Unigene24553_All	1239	1169	2597	178.853	413.978	1.21078	Up	7.98e-136	6.61e-133	K13425|1|5e-13|73.9|vvi:100256849|WRKY transcription factor 22;K13426|5|4e-10|64.3|rcu:RCOM_1689100|WRKY transcription factor 29	-	GO:0001071//nucleic acid binding transcription factor activity	GO:0006351//transcription, DNA-dependent;GO:0006952//defense response	gi|17385638|dbj|BAA87069.2|/1.03451e-39/elicitor-induced DNA-binding protein homolog [Matricaria chamomilla]
Unigene24997_All	437	60	133	26.0269	60.1099	1.2076	Up	2.31e-08	8.81e-07	-	-	-	-	gi|302142506|emb|CBI19709.3|/2.30685e-24/unnamed protein product [Vitis vinifera]
CL3310	2140	37	82	3.27748	7.56791	1.20731	Up	1.2e-05	0.000315126	-	-	-	-	-
CL15302	376	107	237	53.9446	124.491	1.20649	Up	8.55e-14	5.15e-12	-	-	-	-	-
Unigene9457_All	626	85	188	25.7393	59.3143	1.20441	Up	3.27e-11	1.64e-09	K00666|1|1e-56|217|sbi:SORBI_10g012080|fatty-acyl-CoA synthase [EC:6.2.1.-];K10526|2|6e-12|68.9|vvi:100243654|OPC-8:0 CoA ligase 1 [EC:6.2.1.-];K01904|4|2e-10|63.5|bdi:100845934|4-coumarate--CoA ligase [EC:6.2.1.12]	-	GO:0003824//catalytic activity	-	gi|224077380|ref|XP_002305237.1|/2.52581e-96/acyl:coa ligase acetate-coa synthetase-like protein [Populus trichocarpa]
Unigene20165_All	2223	1124	2485	95.8471	220.782	1.20381	Up	6.95e-129	5.36e-126	-	GO:0043231//intracellular membrane-bounded organelle	GO:0005488//binding;GO:0003712//transcription cofactor activity;GO:0001071//nucleic acid binding transcription factor activity	GO:0006950//response to stress;GO:0002252;GO:0010467//gene expression;GO:0051707//response to other organism	gi|21358787|gb|AAM47025.1|/4.71081e-95/nam-like protein 1 [Petunia x hybrida]
Unigene28054_All	307	57	126	35.1956	81.0603	1.2036	Up	5.87e-08	2.12e-06	K12338|1|1e-18|89.4|aly:ARALYDRAFT_915488|anthocyanin 5-O-glucosyltransferase [EC:2.4.1.-];K13692|2|2e-17|85.5|ath:AT1G05560|UDP-glucose:(indol-3-yl)acetate beta-D-glucosyltransferase [EC:2.4.1.121]	-	GO:0016757//transferase activity, transferring glycosyl groups	-	gi|14192682|gb|AAK54465.1|/6.20005e-25/cold-induced glucosyl transferase [Solanum sogarandinum]
Unigene5909_All	593	44	97	14.0653	32.3067	1.19969	Up	2.12e-06	6.26e-05	-	-	-	-	gi|224113193|ref|XP_002316420.1|/6.93056e-21/predicted protein [Populus trichocarpa]
Unigene17847_All	630	74	163	22.2661	51.1003	1.19848	Up	7.7e-10	3.41e-08	-	-	-	-	gi|357451841|ref|XP_003596197.1|/8.23359e-10/hypothetical protein MTR_2g069420 [Medicago truncatula]
CL2606	1491	84	185	10.6796	24.5059	1.19827	Up	5.61e-11	2.73e-09	-	-	-	-	-
Unigene12124_All	1599	124	273	14.7003	33.7202	1.19777	Up	1.67e-15	1.13e-13	-	GO:0016020//membrane	-	-	gi|225438291|ref|XP_002269767.1|/0/PREDICTED: uncharacterized protein LOC100267920 isoform 2 [Vitis vinifera]
CL2558	942	336	739	67.6146	154.942	1.19632	Up	3.22e-39	5.58e-37	-	-	-	-	-
Unigene17715_All	544	131	288	45.6483	104.561	1.19571	Up	3.1e-16	2.2e-14	K14638|1|5e-37|151|ppp:PHYPADRAFT_189464|solute carrier family 15 (peptide/histidine transporter), member 3/4	GO:0044464//cell part	-	GO:0015833//peptide transport	gi|356554474|ref|XP_003545571.1|/3.98655e-75/PREDICTED: nitrate transporter 1.3-like [Glycine max]
Unigene14792_All	677	269	591	75.321	172.415	1.19476	Up	1.23e-31	1.73e-29	-	GO:0031410//cytoplasmic vesicle	-	-	gi|1762945|gb|AAC49975.1|/2.08538e-41/ORF; able to induce HR-like lesions [Nicotiana tabacum]
CL11709	793	66	145	15.777	36.1136	1.19472	Up	7.23e-09	2.89e-07	-	-	-	-	-
Unigene2355_All	490	364	799	140.818	322.053	1.19347	Up	4.13e-42	7.83e-40	K08486|1|1e-07|53.9|aly:ARALYDRAFT_897385|syntaxin 1B/2/3	GO:0043234//protein complex;GO:0016020//membrane	GO:0005515//protein binding	GO:0051707//response to other organism;GO:0009725//response to hormone stimulus;GO:0009626//plant-type hypersensitive response;GO:0010185;GO:0016044//cellular membrane organization;GO:0006605//protein targeting;GO:0007165//signal transduction	gi|29836455|gb|AAN65204.1|/5.33637e-08/putative syntaxin [Gossypium herbaceum]
Unigene42567_All	241	87	190	68.4313	155.709	1.18612	Up	4.44e-11	2.2e-09	-	-	-	-	-
Unigene14743_All	697	69	150	18.7659	42.5045	1.1795	Up	5.71e-09	2.3e-07	-	-	-	-	gi|147777381|emb|CAN67198.1|/4.02715e-19/hypothetical protein VITISV_001853 [Vitis vinifera]
CL15422	289	133	289	87.2381	197.504	1.17885	Up	5.89e-16	4.13e-14	-	-	-	-	-
Unigene6407_All	951	215	467	42.8559	96.9868	1.1783	Up	8.07e-25	9.03e-23	K13415|1|4e-26|117|rcu:RCOM_0478150|protein brassinosteroid insensitive 1 [EC:2.7.10.1 2.7.11.1];K08286|3|2e-25|114|aly:ARALYDRAFT_491919|protein-serine/threonine kinase [EC:2.7.11.-]	GO:0016020//membrane	GO:0004674//protein serine/threonine kinase activity	GO:0006952//defense response;GO:0008219//cell death;GO:0051093//negative regulation of developmental process;GO:0050794//regulation of cellular process	gi|225456834|ref|XP_002276125.1|/1.30104e-110/PREDICTED: leucine-rich repeat receptor-like serine/threonine/tyrosine-protein kinase SOBIR1 [Vitis vinifera]
Unigene14767_All	646	472	1025	138.504	313.377	1.17797	Up	1.82e-52	4.4e-50	K12450|1|5e-65|245|aly:ARALYDRAFT_477021|UDP-glucose 4,6-dehydratase [EC:4.2.1.76];K12451|5|3e-63|239|vvi:100254814|3,5-epimerase/4-reductase [EC:5.1.3.- 1.1.1.-]	GO:0000267//cell fraction	GO:0016616//oxidoreductase activity, acting on the CH-OH group of donors, NAD or NADP as acceptor;GO:0048037//cofactor binding;GO:0016836//hydro-lyase activity	GO:0009226//nucleotide-sugar biosynthetic process;GO:0051553;GO:0009734//auxin mediated signaling pathway;GO:0033692//cellular polysaccharide biosynthetic process	gi|297839725|ref|XP_002887744.1|/4.68675e-64/RHM1/ROL1 [Arabidopsis lyrata subsp. lyrata]
CL673	2320	1263	2741	103.197	233.344	1.17706	Up	4.83e-137	4.06e-134	-	-	-	-	-
Unigene20688_All	924	100	217	20.5154	46.3835	1.1769	Up	2.57e-12	1.41e-10	K13420|1|3e-26|117|sbi:SORBI_06g028760|LRR receptor-like serine/threonine-protein kinase FLS2 [EC:2.7.11.1]	GO:0005618//cell wall;GO:0016020//membrane	GO:0004672//protein kinase activity	GO:0009987//cellular process;GO:0008152//metabolic process	gi|225458279|ref|XP_002281409.1|/1.0321e-72/PREDICTED: probable LRR receptor-like serine/threonine-protein kinase At2g16250-like [Vitis vinifera]
Unigene3396_All	1048	196	425	35.4525	80.0947	1.17582	Up	1.17e-22	1.19e-20	-	-	GO:0016787//hydrolase activity	-	gi|296081373|emb|CBI16806.3|/1.26171e-40/unnamed protein product [Vitis vinifera]
Unigene20732_All	701	101	219	27.3121	61.7024	1.17578	Up	2.12e-12	1.18e-10	K09422|1|2e-23|107|vvi:100233128|myb proto-oncogene protein, plant	-	-	-	gi|346425871|gb|AEO27498.1|/1.64197e-36/MYB2 [Chrysanthemum x morifolium]
Unigene13361_All	256	55	119	40.7263	91.8085	1.17267	Up	2.45e-07	8.27e-06	K10775|1|4e-32|134|gmx:100811101|phenylalanine ammonia-lyase [EC:4.3.1.24]	GO:0044424//intracellular part	GO:0016840	GO:0006558//L-phenylalanine metabolic process	gi|356572452|ref|XP_003554382.1|/5.69268e-31/PREDICTED: phenylalanine ammonia-lyase 1-like isoform 1 [Glycine max]
CL14812	356	110	238	58.5727	132.039	1.17267	Up	2.67e-13	1.56e-11	-	-	-	-	-
Unigene8002_All	883	363	785	77.9288	175.584	1.17193	Up	2.87e-40	5.15e-38	K05283|1|4e-26|116|aly:ARALYDRAFT_354960|phosphatidylinositol glycan, class W [EC:2.3.-.-];K15692|2|7e-10|62.8|smo:SELMODRAFT_66937|E3 ubiquitin-protein ligase RNF13 [EC:6.3.2.19];K11982|4|1e-08|58.5|ppp:PHYPADRAFT_169900|E3 ubiquitin-protein ligase RNF115/126 [EC:6.3.2.19]	-	-	-	gi|255587015|ref|XP_002534099.1|/4.49663e-54/ring finger protein, putative [Ricinus communis]
CL10443	748	460	993	116.576	262.195	1.16937	Up	2.6e-50	5.91e-48	-	-	-	-	-
Unigene27364_All	2052	2171	4684	200.556	450.833	1.16859	Up	4.14e-230	9.71e-227	-	-	-	GO:0000741//karyogamy;GO:0009743//response to carbohydrate stimulus	gi|255546139|ref|XP_002514129.1|/4.1914e-159/calmodulin binding protein, putative [Ricinus communis]
Unigene22969_All	1030	108	233	19.8765	44.6781	1.16851	Up	5.5e-13	3.16e-11	K01533|1|4e-155|545|gmx:100804960|Cu2+-exporting ATPase [EC:3.6.3.4]	GO:0031224//intrinsic to membrane;GO:0043231//intracellular membrane-bounded organelle	GO:0046914//transition metal ion binding;GO:0043682//copper-transporting ATPase activity;GO:0032559	GO:0035434//copper ion transmembrane transport;GO:0010118//stomatal movement;GO:0000160//two-component signal transduction system (phosphorelay);GO:0009725//response to hormone stimulus;GO:0009206	gi|356558246|ref|XP_003547418.1|/4.8266e-154/PREDICTED: copper-transporting ATPase RAN1-like [Glycine max]
Unigene131_All	2034	165	355	15.3775	34.471	1.16456	Up	6.5e-19	5.46e-17	K15397|1|0.0|869|vvi:100266256|3-ketoacyl-CoA synthase [EC:2.3.1.-]	GO:0044464//cell part	GO:0016747//transferase activity, transferring acyl groups other than amino-acyl groups	GO:0009314//response to radiation;GO:0006950//response to stress;GO:0006631//fatty acid metabolic process	gi|186920382|gb|ACC95444.1|/0/beta-ketoacyl-CoA synthase [Helianthus annuus]
Unigene20308_All	1397	140	301	18.997	42.5546	1.16355	Up	3.02e-16	2.15e-14	-	GO:0031225//anchored to membrane;GO:0031410//cytoplasmic vesicle	GO:0043167//ion binding;GO:0008422//beta-glucosidase activity	GO:0044238//primary metabolic process	gi|255568950|ref|XP_002525445.1|/0/Glucan endo-1,3-beta-glucosidase precursor, putative [Ricinus communis]
Unigene17369_All	321	127	273	74.9982	167.971	1.16328	Up	7.21e-15	4.64e-13	-	-	-	-	gi|224056679|ref|XP_002298969.1|/7.51059e-07/predicted protein [Populus trichocarpa]
CL8803	1936	134	288	13.1205	29.3808	1.16305	Up	1.34e-15	9.16e-14	-	-	-	-	-
CL1898	1307	135	290	19.5799	43.8226	1.1623	Up	1.11e-15	7.64e-14	-	-	-	-	-
Unigene19910_All	1054	402	863	72.2999	161.714	1.16137	Up	1.72e-43	3.41e-41	K15777|1|3e-118|423|vvi:100262346|4,5-DOPA dioxygenase extradiol [EC:1.13.11.-]	-	GO:0005506//iron ion binding;GO:0016701//oxidoreductase activity, acting on single donors with incorporation of molecular oxygen	GO:0044237//cellular metabolic process	gi|225441813|ref|XP_002283881.1|/2.8673e-117/PREDICTED: 4,5-DOPA dioxygenase extradiol-like protein [Vitis vinifera]
Unigene3686_All	1607	43	92	5.0723	11.307	1.15651	Up	7.33e-06	0.000199243	K04733|1|3e-134|477|aly:ARALYDRAFT_916421|interleukin-1 receptor-associated kinase 4 [EC:2.7.11.1];K00924|4|8e-65|246|ath:AT3G59420|[EC:2.7.1.-]	GO:0044426;GO:0031410//cytoplasmic vesicle;GO:0016020//membrane	GO:0004672//protein kinase activity;GO:0032559	GO:0006952//defense response;GO:0006468//protein phosphorylation;GO:0009856//pollination;GO:0007275//multicellular organismal development	gi|17887381|gb|AAL40864.1|/0/receptor protein kinase-like protein [Capsicum annuum]
Unigene28849_All	867	36	77	7.87111	17.5407	1.15607	Up	4.17e-05	0.000988621	-	-	-	-	gi|297741708|emb|CBI32840.3|/6.92856e-52/unnamed protein product [Vitis vinifera]
Unigene28933_All	839	65	139	14.686	32.7212	1.15578	Up	3.46e-08	1.29e-06	K10406|1|3e-06|50.4|pop:POPTR_569144|kinesin family member C2/C3	-	GO:0004672//protein kinase activity;GO:0032559	GO:0006464//cellular protein modification process;GO:0007167//enzyme linked receptor protein signaling pathway	gi|302143484|emb|CBI22045.3|/2.46139e-91/unnamed protein product [Vitis vinifera]
Unigene54928_All	461	52	111	21.3823	47.5552	1.15319	Up	8.78e-07	2.74e-05	-	-	-	-	-
Unigene6830_All	267	119	254	84.4866	187.888	1.15308	Up	9.23e-14	5.54e-12	-	-	-	-	gi|357452511|ref|XP_003596532.1|/6.68788e-19/Centrin-2 [Medicago truncatula]
CL7432	3350	2779	5929	157.252	349.553	1.15243	Up	2.39e-284	8.4e-281	-	-	-	-	-
CL5936	1923	766	1634	75.5095	167.822	1.1522	Up	9.24e-80	3.49e-77	-	-	-	-	-
Unigene15272_All	380	146	311	72.8319	161.642	1.15016	Up	1.86e-16	1.34e-14	-	-	-	-	-
CL14760	2086	732	1559	66.5195	147.607	1.14991	Up	6e-76	2.18e-73	-	-	-	-	-
CL10328	918	87	185	17.9651	39.802	1.14765	Up	2.42e-10	1.11e-08	-	-	-	-	-
CL6594	1238	659	1401	100.906	223.508	1.14732	Up	3.4e-68	1.13e-65	-	-	-	-	-
CL12812	1355	72	153	10.0727	22.3012	1.14667	Up	8.81e-09	3.48e-07	-	-	-	-	-
CL6318	909	107	227	22.3137	49.3217	1.14429	Up	2.56e-12	1.41e-10	-	-	-	-	-
Unigene1509_All	503	58	123	21.8581	48.2962	1.14374	Up	2.69e-07	9.03e-06	K09422|1|4e-45|178|vvi:100256383|myb proto-oncogene protein, plant	GO:0043231//intracellular membrane-bounded organelle	GO:0003676//nucleic acid binding	-	gi|225447697|ref|XP_002272704.1|/3.90673e-44/PREDICTED: myb-related protein Myb4 [Vitis vinifera]
Unigene3666_All	757	100	212	25.0413	55.3116	1.14327	Up	1.39e-11	7.1e-10	-	-	-	-	gi|225441850|ref|XP_002278478.1|/2.88895e-53/PREDICTED: uncharacterized protein LOC100255467 [Vitis vinifera]
Unigene21602_All	2058	269	570	24.7776	54.7023	1.14257	Up	1.41e-28	1.81e-26	K14494|1|8e-22|103|ppp:PHYPADRAFT_235432|DELLA protein	GO:0043231//intracellular membrane-bounded organelle;GO:0044444//cytoplasmic part	-	GO:0042221//response to chemical stimulus	gi|224106455|ref|XP_002314172.1|/3.59428e-126/GRAS family transcription factor [Populus trichocarpa]
Unigene8839_All	376	333	705	167.884	370.32	1.14131	Up	6.74e-35	1.03e-32	-	-	-	-	gi|356528098|ref|XP_003532642.1|/1.36522e-24/PREDICTED: reticuline oxidase-like protein-like [Glycine max]
Unigene26129_All	1851	321	679	32.8739	72.4502	1.14005	Up	1.29e-33	1.9e-31	K01601|1|0.0|927|gmx:3989271|ribulose-bisphosphate carboxylase large chain [EC:4.1.1.39]	GO:0009536//plastid	GO:0046872//metal ion binding;GO:0016491//oxidoreductase activity;GO:0016831//carboxy-lyase activity	GO:0043094;GO:0015977//carbon fixation	gi|289903|gb|AAA84129.1|/0/ribulose 1,5-bisphosphate carboxylase [Leucanthemum maximum]
CL10940	1341	177	374	25.0205	55.0832	1.1385	Up	3.42e-19	2.94e-17	-	-	-	-	-
Unigene18439_All	1039	248	524	45.2469	99.6075	1.13844	Up	2.94e-26	3.43e-24	K07195|1|6e-35|146|aly:ARALYDRAFT_470722|exocyst complex component 7	GO:0031988//membrane-bounded vesicle;GO:0044444//cytoplasmic part;GO:0016020//membrane	-	-	gi|365222880|gb|AEW69792.1|/1.15979e-54/Hop-interacting protein THI029 [Solanum lycopersicum]
CL211	573	657	1387	217.352	478.077	1.13721	Up	1.33e-66	4.31e-64	-	-	-	-	-
Unigene10068_All	286	84	177	55.6757	122.232	1.1345	Up	8.46e-10	3.73e-08	K01762|1|9e-33|136|vvi:100263876|1-aminocyclopropane-1-carboxylate synthase [EC:4.4.1.14]	-	GO:0016740//transferase activity;GO:0048037//cofactor binding;GO:0016846//carbon-sulfur lyase activity	GO:0008652//cellular amino acid biosynthetic process	gi|30039240|gb|AAP14019.1|AF380836_1/2.39095e-45/putative ACC synthase 1 [Lactuca sativa]
Unigene20450_All	404	47	99	22.0531	48.3983	1.13398	Up	4.65e-06	0.000129755	K14498|1|3e-34|141|vvi:100259302|serine/threonine-protein kinase SRK2 [EC:2.7.11.1]	-	GO:0016301//kinase activity	-	gi|359486182|ref|XP_003633407.1|/2.74468e-33/PREDICTED: serine/threonine-protein kinase SRK2B isoform 2 [Vitis vinifera]
Unigene47421_All	270	115	242	80.7396	177.022	1.13258	Up	7.56e-13	4.31e-11	-	-	-	-	-
CL559	652	156	328	45.3554	99.3579	1.13136	Up	7.3e-17	5.41e-15	-	-	-	-	-
Unigene6481_All	894	194	407	41.1355	89.9152	1.12818	Up	1.8e-20	1.65e-18	K13456|1|6e-63|239|vvi:100258114|RPM1-interacting protein 4	-	-	-	gi|270209140|gb|ACZ64255.1|/2.90926e-85/RPM1 interacting protein 4 transcript 2 [Lactuca indica]
Unigene3207_All	1682	72	151	8.11445	17.7307	1.12769	Up	1.72e-08	6.62e-07	K11818|1|3e-116|417|ath:AT4G31500|cytochrome P450, family 83, subfamily B, polypeptide 1 [EC:1.14.-.-];K00517|3|6e-111|399|ath:AT3G26300|[EC:1.14.-.-]	-	GO:0016491//oxidoreductase activity;GO:0005506//iron ion binding	-	gi|225458055|ref|XP_002278300.1|/4.03475e-157/PREDICTED: cytochrome P450 83B1 [Vitis vinifera]
CL13545	485	124	260	48.4655	105.878	1.12738	Up	1.32e-13	7.87e-12	-	-	-	-	-
Unigene25845_All	946	516	1080	103.398	225.48	1.1248	Up	2.26e-51	5.26e-49	K13648|1|1e-08|58.9|bdi:100828117|alpha-1,4-galacturonosyltransferase [EC:2.4.1.43]	GO:0043231//intracellular membrane-bounded organelle	GO:0008194//UDP-glycosyltransferase activity	GO:0010413//glucuronoxylan metabolic process;GO:0048827//phyllome development;GO:0003002//regionalization;GO:0000003//reproduction;GO:0042545//cell wall modification	gi|259563723|gb|ACW83060.1|/1.13913e-90/glycosyltransferase family GT8 protein [Populus deltoides]
Unigene20112_All	1844	282	590	28.9895	63.1927	1.12423	Up	8.31e-29	1.08e-26	-	-	-	-	gi|225457305|ref|XP_002281450.1|/8.15073e-74/PREDICTED: uncharacterized protein LOC100263964 [Vitis vinifera]
Unigene748_All	509	44	92	16.3865	35.6982	1.12334	Up	1.18e-05	0.000312228	K05666|1|3e-07|52.8|olu:OSTLU_35503|ATP-binding cassette, subfamily C (CFTR/MRP), member 2	GO:0031224//intrinsic to membrane	GO:0042626//ATPase activity, coupled to transmembrane movement of substances;GO:0032559	GO:0006810//transport;GO:0009207	gi|359494293|ref|XP_003634755.1|/4.9215e-66/PREDICTED: ABC transporter C family member 3-like [Vitis vinifera]
Unigene18269_All	657	144	301	41.5479	90.4851	1.1229	Up	1.98e-15	1.34e-13	K01183|1|6e-66|248|gmx:100787511|chitinase [EC:3.2.1.14]	-	GO:0004553//hydrolase activity, hydrolyzing O-glycosyl compounds	GO:0005975//carbohydrate metabolic process	gi|224089338|ref|XP_002308695.1|/1.02558e-66/predicted protein [Populus trichocarpa]
CL12322	765	100	209	24.7794	53.9586	1.12271	Up	3.75e-11	1.87e-09	-	-	-	-	-
CL2012	1229	447	933	68.9458	149.936	1.12081	Up	2.26e-44	4.6e-42	-	-	-	-	-
CL11633	262	50	104	36.176	78.3986	1.11579	Up	3.58e-06	0.000101798	-	-	-	-	-
Unigene11241_All	1906	271	563	26.9525	58.3394	1.11405	Up	3.48e-27	4.2e-25	K14297|1|3e-43|175|mtr:MTR_1g066430|nuclear pore complex protein Nup98-Nup96;K15692|2|3e-07|55.5|bdi:100845565|E3 ubiquitin-protein ligase RNF13 [EC:6.3.2.19];K13148|4|1e-05|50.4|vvi:100261060|integrator complex subunit 11 [EC:3.1.27.-];K02936|5|1e-05|50.4|rcu:RCOM_0790270|large subunit ribosomal protein L7Ae	-	-	-	gi|225439928|ref|XP_002280200.1|/3.49921e-144/PREDICTED: uncharacterized protein LOC100263731 [Vitis vinifera]
Unigene14074_All	781	91	189	22.0873	47.7955	1.11366	Up	4.18e-10	1.89e-08	-	GO:0016020//membrane	-	-	gi|255552906|ref|XP_002517496.1|/1.86966e-58/electron transporter, putative [Ricinus communis]
CL13269	2297	160	332	13.2042	28.5465	1.11232	Up	1.25e-16	9.03e-15	-	-	-	-	-
Unigene24131_All	1374	67	139	9.24358	19.9804	1.11206	Up	8.91e-08	3.15e-06	K02707|1|1e-41|169|mtr:MetrCp041|photosystem II cytochrome b559 subunit alpha	GO:0009523//photosystem II;GO:0031224//intrinsic to membrane;GO:0009534//chloroplast thylakoid	GO:0005506//iron ion binding	GO:0051234//establishment of localization;GO:0009765//photosynthesis, light harvesting;GO:0022900//electron transport chain	gi|357471461|ref|XP_003606015.1|/5.10317e-65/Cytochrome b559 subunit alpha [Medicago truncatula]
Unigene20140_All	1549	216	448	26.4335	57.1219	1.11168	Up	6.91e-22	6.79e-20	-	-	GO:0005488//binding	GO:0044238//primary metabolic process;GO:0044260	gi|255586318|ref|XP_002533810.1|/1.75437e-34/nuclear receptor binding set domain containing protein 1, nsd, putative [Ricinus communis]
CL3026	586	99	205	32.0251	69.0927	1.10933	Up	8.76e-11	4.18e-09	-	-	-	-	-
Unigene5786_All	630	199	412	59.8777	129.161	1.10909	Up	3.49e-20	3.19e-18	-	GO:0031225//anchored to membrane;GO:0005618//cell wall	-	-	gi|388506782|gb|AFK41457.1|/9.37685e-22/unknown [Medicago truncatula]
Unigene18749_All	338	128	265	71.787	154.848	1.10906	Up	1.62e-13	9.55e-12	-	GO:0044464//cell part	-	-	gi|225443518|ref|XP_002272134.1|/4.17104e-13/PREDICTED: uncharacterized protein LOC100243523 [Vitis vinifera]
CL5703	1858	528	1091	53.8692	115.973	1.10625	Up	1.5e-50	3.43e-48	-	-	-	-	-
Unigene39292_All	572	227	469	75.2285	161.94	1.1061	Up	1.15e-22	1.17e-20	-	GO:0016020//membrane	GO:0016671//oxidoreductase activity, acting on a sulfur group of donors, disulfide as acceptor	GO:0008152//metabolic process	gi|224133588|ref|XP_002327632.1|/1.49135e-54/predicted protein [Populus trichocarpa]
Unigene28691_All	422	525	1084	235.83	507.333	1.10518	Up	3.68e-50	8.26e-48	-	-	-	-	gi|225424154|ref|XP_002284010.1|/1.57042e-36/PREDICTED: uncharacterized protein LOC100262828 [Vitis vinifera]
CL4579	1212	221	456	34.5654	74.3085	1.1042	Up	5.02e-22	4.99e-20	-	-	-	-	-
Unigene8713_All	666	303	625	86.2424	185.345	1.10375	Up	1.41e-29	1.87e-27	-	-	-	-	gi|359493386|ref|XP_003634582.1|/3.03502e-29/PREDICTED: uncharacterized protein LOC100256836 [Vitis vinifera]
Unigene17253_All	1168	200	412	32.4593	69.6675	1.10185	Up	5.49e-20	4.96e-18	K08235|1|1e-146|517|vvi:100232906|xyloglucan:xyloglucosyl transferase [EC:2.4.1.207]	GO:0005576//extracellular region;GO:0030312//external encapsulating structure	GO:0016798//hydrolase activity, acting on glycosyl bonds;GO:0016758//transferase activity, transferring hexosyl groups	GO:0045229//external encapsulating structure organization;GO:0044042//glucan metabolic process	gi|22947847|gb|AAN07897.1|/7.32967e-149/xyloglucan endotransglycosylase [Malus x domestica]
CL14098	856	805	1655	178.268	381.857	1.09898	Up	5.75e-75	2.05e-72	-	-	-	-	-
CL1608	1224	128	263	19.8235	42.4376	1.09813	Up	3.1e-13	1.81e-11	-	-	-	-	-
CL15352	1042	94	193	17.1006	36.5819	1.09708	Up	4.46e-10	2.01e-08	-	-	-	-	-
CL8084	3168	1110	2279	66.4187	142.081	1.09705	Up	3.07e-102	1.61e-99	-	-	-	-	-
Unigene8971_All	506	401	823	150.226	321.237	1.0965	Up	4.97e-38	8.35e-36	-	GO:0043231//intracellular membrane-bounded organelle	GO:0004175//endopeptidase activity	GO:0019538//protein metabolic process;GO:0055085//transmembrane transport;GO:0008219//cell death	gi|356553263|ref|XP_003544977.1|/1.37123e-36/PREDICTED: aspartic proteinase nepenthesin-1-like [Glycine max]
CL8680	1409	155	318	20.8532	44.5751	1.09597	Up	1.19e-15	8.21e-14	-	-	-	-	-
CL12427	1260	470	964	70.7098	151.106	1.09558	Up	3.4e-44	6.88e-42	-	-	-	-	-
Unigene18480_All	2263	241	494	20.1876	43.114	1.09469	Up	2.02e-23	2.1e-21	-	GO:0030312//external encapsulating structure;GO:0044444//cytoplasmic part	-	GO:0008154//actin polymerization or depolymerization;GO:0003006//developmental process involved in reproduction	gi|224117388|ref|XP_002317562.1|/1.12333e-168/predicted protein [Populus trichocarpa]
CL141	1928	162	332	15.928	34.01	1.0944	Up	3.07e-16	2.18e-14	-	-	-	-	-
CL8481	767	62	127	15.3232	32.7028	1.0937	Up	4.61e-07	1.5e-05	-	-	-	-	-
Unigene8056_All	1117	83	170	14.0857	30.0588	1.09356	Up	5.31e-09	2.15e-07	K09286|1|6e-38|156|vvi:100246641|EREBP-like factor	-	-	GO:0048827//phyllome development;GO:0009987//cellular process	gi|350536443|ref|NP_001233991.1|/2.86443e-38/pathogenesis-related genes transcriptional activator PTI6 [Solanum lycopersicum]
Unigene12318_All	2083	298	610	27.1194	57.8385	1.09271	Up	1.82e-28	2.34e-26	K10526|1|0.0|766|aly:ARALYDRAFT_472278|OPC-8:0 CoA ligase 1 [EC:6.2.1.-]	GO:0042579//microbody	GO:0016703;GO:0016405//CoA-ligase activity	GO:0006950//response to stress;GO:0009694//jasmonic acid metabolic process	gi|297850466|ref|XP_002893114.1|/0/opc-8:0 CoA ligase1 [Arabidopsis lyrata subsp. lyrata]
CL11182	1282	405	829	59.8852	127.715	1.09266	Up	4.36e-38	7.34e-36	-	-	-	-	-
CL15424	3580	522	1068	27.6401	58.9202	1.092	Up	1.58e-48	3.42e-46	-	-	-	-	-
Unigene17439_All	402	73	149	34.423	73.2043	1.08855	Up	5.25e-08	1.91e-06	-	-	GO:0003824//catalytic activity	GO:0009267//cellular response to starvation	gi|225448408|ref|XP_002273406.1|/4.5729e-12/PREDICTED: uncharacterized protein LOC100257064 isoform 1 [Vitis vinifera]
Unigene38310_All	551	197	402	67.7746	144.096	1.08821	Up	3.52e-19	3.02e-17	-	GO:0043231//intracellular membrane-bounded organelle	GO:0016757//transferase activity, transferring glycosyl groups	-	gi|225452640|ref|XP_002281766.1|/1.57605e-42/PREDICTED: probable galacturonosyltransferase-like 9-like [Vitis vinifera]
CL3848	2007	50	102	4.72253	10.0376	1.08778	Up	6.93e-06	0.000189488	-	-	-	-	-
CL6986	2189	1115	2271	96.5565	204.903	1.08549	Up	3.5e-100	1.78e-97	-	-	-	-	-
Unigene20255_All	1129	784	1596	131.636	279.2	1.08474	Up	6.98e-71	2.4e-68	K01126|1|6e-07|53.5|smo:SELMODRAFT_120066|glycerophosphoryl diester phosphodiesterase [EC:3.1.4.46]	GO:0009536//plastid;GO:0005576//extracellular region;GO:0031225//anchored to membrane	GO:0008081//phosphoric diester hydrolase activity;GO:0016301//kinase activity	GO:0010383;GO:0009913//epidermal cell differentiation;GO:0044237//cellular metabolic process;GO:0000904//cell morphogenesis involved in differentiation	gi|255576268|ref|XP_002529027.1|/1.21376e-76/glycerophosphoryl diester phosphodiesterase, putative [Ricinus communis]
Unigene12371_All	1023	86	175	15.9358	33.7861	1.08416	Up	4.07e-09	1.67e-07	-	-	-	-	gi|147794584|emb|CAN78033.1|/1.48064e-38/hypothetical protein VITISV_017534 [Vitis vinifera]
Unigene12472_All	793	63	128	15.0598	31.8796	1.08193	Up	5.23e-07	1.69e-05	-	-	GO:0016787//hydrolase activity	-	gi|297734190|emb|CBI15437.3|/6.17325e-65/unnamed protein product [Vitis vinifera]
Unigene17473_All	402	70	142	33.0084	69.7651	1.07967	Up	1.31e-07	4.55e-06	K13426|1|4e-30|127|vvi:100251862|WRKY transcription factor 29;K13425|3|7e-27|117|pop:POPTR_755334|WRKY transcription factor 22	GO:0043231//intracellular membrane-bounded organelle	GO:0005488//binding	GO:0006952//defense response;GO:0009725//response to hormone stimulus;GO:0006355//regulation of transcription, DNA-dependent;GO:0007165//signal transduction	gi|390430869|gb|AFL91252.1|/1.51174e-31/WRKY 5 transcription factor, partial [Helianthus annuus]
CL2677	918	725	1470	149.709	316.265	1.07897	Up	7.02e-65	2.17e-62	-	-	-	-	-
CL3385	1891	188	381	18.846	39.7933	1.07827	Up	5.2e-18	4.12e-16	-	-	-	-	-
Unigene9097_All	847	157	318	35.1373	74.1515	1.07747	Up	2.9e-15	1.93e-13	-	-	-	-	gi|359495289|ref|XP_002276927.2|/7.15153e-46/PREDICTED: TMV resistance protein N-like [Vitis vinifera]
CL4221	1351	203	411	28.4835	60.0845	1.07687	Up	2.86e-19	2.48e-17	-	-	-	-	-
CL11885	705	143	289	38.4503	80.9627	1.07426	Up	6.02e-14	3.67e-12	-	-	-	-	-
Unigene14234_All	1123	211	426	35.6168	74.9214	1.07282	Up	8.35e-20	7.43e-18	-	-	-	-	gi|147798373|emb|CAN74522.1|/1.85018e-77/hypothetical protein VITISV_034298 [Vitis vinifera]
Unigene25858_All	898	121	244	25.5424	53.6648	1.07108	Up	5.98e-12	3.17e-10	-	-	-	-	gi|255545216|ref|XP_002513669.1|/2.77995e-51/conserved hypothetical protein [Ricinus communis]
CL11365	2384	69	139	5.4865	11.5155	1.06963	Up	2.2e-07	7.46e-06	-	-	-	-	-
Unigene3325_All	1964	97	195	9.3623	19.6096	1.06663	Up	8.92e-10	3.92e-08	-	-	-	-	gi|224128700|ref|XP_002320397.1|/1.09069e-148/predicted protein [Populus trichocarpa]
CL7713	370	197	395	100.929	210.849	1.06287	Up	3.21e-18	2.59e-16	-	-	-	-	-
CL7531	1285	87	174	12.8342	26.7437	1.05921	Up	8.71e-09	3.45e-07	-	-	-	-	-
CL7297	1154	127	254	20.8617	43.4714	1.05921	Up	3.49e-12	1.89e-10	-	-	-	-	-
Unigene15573_All	698	82	164	22.2695	46.405	1.05921	Up	2.33e-08	8.86e-07	-	-	GO:0005488//binding	GO:0009314//response to radiation;GO:0048511//rhythmic process	gi|255549860|ref|XP_002515981.1|/9.15581e-64/GATA transcription factor, putative [Ricinus communis]
Unigene9204_All	1256	213	426	32.1471	66.9879	1.05921	Up	1.99e-19	1.74e-17	K03320|1|1e-163|574|gmx:100790119|ammonium transporter, Amt family	GO:0031224//intrinsic to membrane	GO:0015101//organic cation transmembrane transporter activity	GO:0015696//ammonium transport	gi|373501953|gb|AEY75249.1|/1.97931e-163/ammonium transporter [Malus hupehensis]
CL8004	1133	192	384	32.1236	66.9387	1.05921	Up	1.15e-17	9e-16	-	-	-	-	-
Unigene18279_All	933	52	104	10.5651	22.0155	1.05921	Up	8.89e-06	0.000238868	-	GO:0031228//intrinsic to Golgi membrane	GO:0016740//transferase activity	GO:0000902//cell morphogenesis;GO:0009250//glucan biosynthetic process;GO:0016044//cellular membrane organization;GO:0006004//fucose metabolic process;GO:0007165//signal transduction	gi|356545902|ref|XP_003541372.1|/2.29893e-128/PREDICTED: xyloglucan galactosyltransferase KATAMARI1-like [Glycine max]
Unigene8068_All	870	106	212	23.0961	48.1274	1.05921	Up	2.1e-10	9.73e-09	-	GO:0044464//cell part	-	GO:0007047//cellular cell wall organization	gi|217384812|gb|ACK43222.1|/1.09237e-113/expansin 2 [Ziziphus jujuba]
CL5359	3217	180	360	10.6065	22.1018	1.05921	Up	1.18e-16	8.59e-15	-	-	-	-	-
CL4522	1399	667	1327	90.3775	187.339	1.05162	Up	2.1e-56	5.47e-54	-	-	-	-	-
Unigene27819_All	470	93	185	37.5092	77.741	1.05143	Up	3.67e-09	1.52e-07	-	-	-	GO:0009414//response to water deprivation;GO:0007275//multicellular organismal development;GO:0006979//response to oxidative stress	gi|363497938|gb|AEW24432.1|/3.10378e-15/late embryogenesis abundant protein 3L-1 [Camellia sinensis]
Unigene30874_All	222	85	169	72.5802	150.352	1.0507	Up	1.77e-08	6.81e-07	-	-	-	-	-
Unigene15408_All	1270	70	139	10.4483	21.6166	1.04887	Up	3.41e-07	1.13e-05	-	-	GO:0031406//carboxylic acid binding	-	gi|356548347|ref|XP_003542564.1|/2.0509e-99/PREDICTED: uncharacterized protein LOC100816138 [Glycine max]
Unigene23108_All	777	1028	2035	250.798	517.273	1.0444	Up	1.38e-84	5.81e-82	-	-	-	GO:0006952//defense response;GO:0001906//cell killing	gi|20385169|gb|AAM21199.1|AF364864_1/1.58466e-118/pathogenesis-related protein 5-1 [Helianthus annuus]
Unigene24398_All	769	378	748	93.1789	192.111	1.04386	Up	3.6e-32	5.12e-30	-	-	-	-	-
Unigene28929_All	790	820	1622	196.761	405.508	1.04329	Up	1.12e-67	3.67e-65	K09286|1|2e-22|103|pop:POPTR_707534|EREBP-like factor	-	-	-	gi|383875204|gb|AFH56414.1|/7.52753e-23/ethylene response factor 7, partial [Diospyros kaki]
Unigene38824_All	287	89	176	58.7842	121.117	1.04291	Up	1.1e-08	4.32e-07	K01762|1|2e-33|138|pop:POPTR_757558|1-aminocyclopropane-1-carboxylate synthase [EC:4.4.1.14]	-	GO:0016740//transferase activity;GO:0048037//cofactor binding;GO:0016846//carbon-sulfur lyase activity	GO:0008652//cellular amino acid biosynthetic process	gi|30039240|gb|AAP14019.1|AF380836_1/1.77316e-40/putative ACC synthase 1 [Lactuca sativa]
CL5651	781	88	174	21.3592	44.0022	1.04272	Up	1.34e-08	5.21e-07	-	-	-	-	-
CL1299	633	87	172	26.0536	53.6662	1.04253	Up	1.63e-08	6.3e-07	-	-	-	-	-
Unigene8366_All	1222	171	337	26.5263	54.4672	1.03796	Up	3.18e-15	2.11e-13	K12822|1|1e-05|49.7|vvi:100263874|RNA-binding protein 25	-	-	-	gi|224053883|ref|XP_002298027.1|/1.48917e-91/predicted protein [Populus trichocarpa]
Unigene1735_All	317	166	327	99.2661	203.735	1.03732	Up	8.39e-15	5.38e-13	K01762|1|4e-35|144|mtr:MTR_7g079080|1-aminocyclopropane-1-carboxylate synthase [EC:4.4.1.14]	-	GO:0016740//transferase activity;GO:0048037//cofactor binding;GO:0016846//carbon-sulfur lyase activity	GO:0008652//cellular amino acid biosynthetic process	gi|30039240|gb|AAP14019.1|AF380836_1/1.60746e-41/putative ACC synthase 1 [Lactuca sativa]
Unigene17820_All	695	66	130	18.0016	36.9432	1.03718	Up	1.03e-06	3.18e-05	-	-	-	-	gi|225439570|ref|XP_002264939.1|/1.10374e-08/PREDICTED: uncharacterized protein LOC100263765 [Vitis vinifera]
CL10174	613	2017	3972	623.732	1279.75	1.03686	Up	2.38e-161	2.73e-158	-	-	-	-	-
CL5400	1379	65	128	8.93514	18.3325	1.03684	Up	1.26e-06	3.84e-05	-	-	-	-	-
CL9322	402	61	120	28.7645	58.9564	1.03536	Up	2.79e-06	8.06e-05	-	-	-	-	-
Unigene8493_All	443	59	116	25.2465	51.7166	1.03455	Up	4.15e-06	0.000116583	K13783|1|2e-30|129|vvi:100248238|MFS transporter, OPA family, solute carrier family 37 (glycerol-3-phosphate transporter), member 1/2	GO:0043231//intracellular membrane-bounded organelle	-	GO:0071702	gi|359484696|ref|XP_002267328.2|/1.86833e-29/PREDICTED: putative glycerol-3-phosphate transporter 5-like [Vitis vinifera]
Unigene28995_All	914	58	114	12.0291	24.634	1.03412	Up	5.06e-06	0.000140675	-	GO:0042579//microbody	-	-	gi|255556119|ref|XP_002519094.1|/1.04739e-61/AT14A, putative [Ricinus communis]
Unigene15147_All	1189	55	108	8.76866	17.9398	1.03274	Up	9.21e-06	0.000246844	-	GO:0043231//intracellular membrane-bounded organelle	-	-	gi|225433251|ref|XP_002282069.1|/4.60298e-90/PREDICTED: uncharacterized protein LOC100247804 [Vitis vinifera]
Unigene17960_All	2125	288	565	25.6913	52.5129	1.03139	Up	3.02e-24	3.29e-22	K04733|1|9e-11|67.4|ath:AT5G38990|interleukin-1 receptor-associated kinase 4 [EC:2.7.11.1];K00924|3|8e-09|60.8|ath:AT3G55450|[EC:2.7.1.-]	-	-	-	gi|296089714|emb|CBI39533.3|/1.32601e-22/unnamed protein product [Vitis vinifera]
CL6466	1545	436	855	53.4946	109.298	1.03081	Up	8.07e-36	1.27e-33	-	-	-	-	-
CL4436	1910	153	300	15.1848	31.0216	1.03064	Up	1.42e-13	8.42e-12	-	-	-	-	-
CL13293	2173	428	839	37.3367	76.2568	1.03027	Up	3.75e-35	5.79e-33	-	-	-	-	-
Unigene3581_All	954	50	98	9.93514	20.2887	1.03006	Up	2.51e-05	0.000622141	K13447|1|3e-122|436|pop:POPTR_570393|respiratory burst oxidase [EC:1.6.3.- 1.11.1.-]	GO:0016021//integral to membrane	GO:0050664//oxidoreductase activity, acting on NADH or NADPH, oxygen as acceptor;GO:0016209//antioxidant activity;GO:0046914//transition metal ion binding;GO:0050662//coenzyme binding	GO:0010033//response to organic substance;GO:0006950//response to stress;GO:0008152//metabolic process;GO:0009913//epidermal cell differentiation	gi|19715905|emb|CAC84140.1|/3.00097e-123/NADPH oxidase [Nicotiana tabacum]
Unigene6108_All	1917	274	537	27.0945	55.3259	1.02996	Up	4.49e-23	4.65e-21	K00924|1|2e-145|514|osa:4337593|[EC:2.7.1.-];K05658|3|2e-124|444|vvi:100262734|ATP-binding cassette, subfamily B (MDR/TAP), member 1	GO:0016020//membrane	GO:0004713//protein tyrosine kinase activity;GO:0032559	GO:0006952//defense response;GO:0006464//cellular protein modification process	gi|126013404|gb|ABN69037.1|/3.06229e-164/protein kinase [Solanum tuberosum]
Unigene23310_All	428	49	96	21.7022	44.3	1.02946	Up	3.06e-05	0.000749193	-	-	-	-	-
Unigene21103_All	1306	157	307	22.7881	46.4271	1.02668	Up	8.88e-14	5.35e-12	-	-	-	-	gi|225423753|ref|XP_002277134.1|/6.90869e-50/PREDICTED: uncharacterized protein LOC100250730 [Vitis vinifera]
CL436	1307	133	260	19.2898	39.2893	1.02629	Up	6.96e-12	3.65e-10	-	-	-	-	-
CL11724	690	100	195	27.4728	55.8164	1.02268	Up	3.22e-09	1.34e-07	-	-	-	-	-
CL5071	2175	452	880	39.3941	79.9097	1.02039	Up	3.1e-36	4.95e-34	-	-	-	-	-
CL6194	2048	511	994	47.2981	95.8589	1.01913	Up	1.25e-40	2.26e-38	-	-	-	-	-
Unigene16290_All	341	52	101	28.9069	58.4983	1.01698	Up	2.3e-05	0.000574573	-	-	-	-	gi|49182284|gb|AAT57642.1|/3.63274e-17/NIM1-like protein 1 [Helianthus annuus]
Unigene37496_All	254	377	732	281.358	569.185	1.01649	Up	3.06e-30	4.18e-28	-	-	-	-	gi|353334520|gb|AEQ93555.1|/1.27526e-22/AP2/ERF transcription factor [Artemisia annua]
CL13391	522	51	99	18.5205	37.4577	1.01614	Up	2.81e-05	0.000689821	-	-	-	-	-
CL10343	2988	254	493	16.1141	32.5869	1.01597	Up	7.14e-21	6.69e-19	-	-	-	-	-
CL12839	1005	250	485	47.1548	95.3129	1.01527	Up	1.54e-20	1.42e-18	-	-	-	-	-
Unigene18402_All	1124	1017	1972	171.517	346.511	1.01455	Up	2.74e-78	1e-75	-	-	-	-	gi|225431629|ref|XP_002262838.1|/2.11558e-89/PREDICTED: uncharacterized protein LOC100255146 [Vitis vinifera]
CL3837	911	303	587	63.0488	127.261	1.01325	Up	1.89e-24	2.08e-22	-	-	-	-	-
Unigene14418_All	429	203	393	89.6997	180.93	1.01226	Up	7.38e-17	5.46e-15	K15400|1|4e-15|78.2|rcu:RCOM_1447050|omega-hydroxypalmitate O-feruloyl transferase [EC:2.3.1.188]	-	GO:0016740//transferase activity	-	gi|84578877|dbj|BAE72881.1|/1.54509e-52/benzoyl CoA benzoic acid benzoyltransferase [Verbena x hybrida]
Unigene11292_All	1427	59	114	7.83755	15.7782	1.00946	Up	7.73e-06	0.000209414	K01090|1|3e-21|101|sbi:SORBI_01g038410|protein phosphatase [EC:3.1.3.16];K14497|2|2e-16|85.5|aly:ARALYDRAFT_492207|protein phosphatase 2C [EC:3.1.3.16]	GO:0043234//protein complex;GO:0043231//intracellular membrane-bounded organelle	GO:0043169//cation binding;GO:0004721//phosphoprotein phosphatase activity	GO:0006464//cellular protein modification process	gi|225438924|ref|XP_002279324.1|/5.42795e-152/PREDICTED: probable protein phosphatase 2C 63-like [Vitis vinifera]
Unigene10061_All	435	102	197	44.4491	89.4444	1.00884	Up	4.01e-09	1.65e-07	K04733|1|3e-58|221|pop:POPTR_878434|interleukin-1 receptor-associated kinase 4 [EC:2.7.11.1];K00924|2|2e-54|208|ath:AT1G14370|[EC:2.7.1.-];K05658|3|7e-52|200|vvi:100262734|ATP-binding cassette, subfamily B (MDR/TAP), member 1	GO:0016020//membrane;GO:0009536//plastid	GO:0004713//protein tyrosine kinase activity;GO:0032559	GO:0006464//cellular protein modification process	gi|296083955|emb|CBI24343.3|/8.69896e-64/unnamed protein product [Vitis vinifera]
CL5710	1396	87	168	11.8137	23.7684	1.00858	Up	5.62e-08	2.04e-06	-	-	-	-	-
CL3976	661	56	108	16.0598	32.27	1.00674	Up	1.41e-05	0.00036604	-	-	-	-	-
Unigene9866_All	519	210	405	76.7016	154.122	1.00674	Up	3.48e-17	2.63e-15	-	-	-	-	gi|38564725|gb|AAR23802.1|/3.46333e-06/hypothetical protein, partial [Helianthus annuus]
Unigene29781_All	786	68	131	16.3998	32.9174	1.00517	Up	1.76e-06	5.27e-05	-	GO:0043231//intracellular membrane-bounded organelle	GO:0003824//catalytic activity	GO:0008152//metabolic process	gi|297743187|emb|CBI36054.3|/7.37203e-95/unnamed protein product [Vitis vinifera]
CL9416	2065	163	314	14.963	30.0321	1.0051	Up	1.26e-13	7.53e-12	-	-	-	-	-
Unigene11191_All	595	1567	3014	499.234	1000.47	1.00288	Up	1.91e-116	1.24e-113	-	-	-	-	-
CL14488	927	164	315	33.5364	67.113	1.00087	Up	1.4e-13	8.32e-12	-	-	-	-	-
Unigene36690_All	263	15	0	10.8115	0.01	-10.0784	Down	4.22e-05	0.000999725	-	-	-	-	-
Unigene8685_All	348	27	1	14.7074	0.567541	-4.69568	Down	1.94e-07	6.62e-06	-	-	-	-	-
Unigene29714_All	428	20	1	8.85806	0.461458	-4.26272	Down	1.65e-05	0.000424309	-	-	-	-	-
CL9531	391	23	1	9.54034	0.505126	-4.23933	Down	2.48e-06	7.23e-05	-	-	-	-	-
Unigene15843_All	283	39	2	26.1234	1.39579	-4.22619	Down	8.91e-10	3.91e-08	-	-	-	-	-
Unigene29311_All	409	24	2	11.1235	0.96579	-3.52575	Down	9.03e-06	0.000242423	-	-	-	-	-
CL14411	1789	48	4	5.08608	0.441597	-3.52575	Down	1.76e-10	8.21e-09	-	-	-	-	-
Unigene43282_All	204	32	3	29.7353	2.90447	-3.35583	Down	4.19e-07	1.37e-05	-	-	-	-	-
Unigene34697_All	201	26	3	24.5205	2.94782	-3.05627	Down	1.38e-05	0.000359049	-	-	-	-	-
Unigene10363_All	259	28	4	20.4932	3.05026	-2.74815	Down	1.82e-05	0.000465922	-	-	-	-	-
CL6488	574	42	6	13.8704	2.0645	-2.74815	Down	1.22e-07	4.24e-06	-	-	-	-	-
Unigene8510_All	392	27	4	13.0566	2.01535	-2.69568	Down	3.16e-05	0.000769143	-	-	-	-	-
CL8442	1023	125	20	23.1626	3.86127	-2.58465	Down	4.65e-19	3.96e-17	-	-	-	-	-
CL7639	849	48	8	10.7173	1.86105	-2.52575	Down	6.27e-08	2.26e-06	-	-	-	-	-
Unigene23047_All	853	71	12	15.7784	2.77849	-2.50558	Down	4.73e-11	2.33e-09	K14488|1|4e-47|186|pop:POPTR_818150|SAUR family protein	-	-	GO:0009725//response to hormone stimulus	gi|224080516|ref|XP_002306147.1|/4.24503e-46/SAUR family protein [Populus trichocarpa]
Unigene14039_All	704	34	6	9.15501	1.68327	-2.44329	Down	8.83e-06	0.000237553	-	GO:0031234//extrinsic to internal side of plasma membrane	GO:0005488//binding;GO:0016740//transferase activity	-	gi|356562315|ref|XP_003549417.1|/1.00031e-49/PREDICTED: uncharacterized WD repeat-containing protein all2124-like [Glycine max]
Unigene17391_All	533	32	6	11.3809	2.22331	-2.35583	Down	2.49e-05	0.000618432	-	-	-	-	-
CL2728	611	58	11	17.9945	3.55572	-2.33934	Down	1.19e-08	4.65e-07	-	-	-	-	-
CL10836	375	31	6	15.6705	3.16007	-2.31002	Down	4.15e-05	0.000984533	-	-	-	-	-
Unigene26631_All	704	42	9	11.3091	2.52491	-2.16318	Down	4.09e-06	0.000115117	-	-	GO:0016491//oxidoreductase activity	-	gi|255564335|ref|XP_002523164.1|/5.45084e-72/Reticuline oxidase precursor, putative [Ricinus communis]
CL6139	457	79	17	32.769	7.34698	-2.15711	Down	2.17e-10	1e-08	-	-	-	-	-
Unigene17052_All	775	469	105	114.716	26.7586	-2.09999	Down	7.17e-53	1.75e-50	-	GO:0009536//plastid	GO:0005488//binding	GO:0006355//regulation of transcription, DNA-dependent	gi|297733967|emb|CBI15214.3|/2.31409e-53/unnamed protein product [Vitis vinifera]
Unigene23481_All	346	53	12	29.037	6.84985	-2.08375	Down	4e-07	1.31e-05	K01728|1|1e-31|132|vvi:100243265|pectate lyase [EC:4.2.2.2]	-	GO:0016829//lyase activity	-	gi|110456084|gb|ABG74583.1|/3.36056e-31/pectate lyase [Musa acuminata AAA Group]
CL9752	1001	132	31	24.9972	6.11651	-2.03099	Down	2.36e-15	1.58e-13	-	-	-	-	-
CL15409	1918	55	13	5.43584	1.33866	-2.02171	Down	4.06e-07	1.33e-05	-	-	-	-	-
Unigene29776_All	595	38	9	12.1065	2.98746	-2.01879	Down	2.82e-05	0.00069291	-	-	-	-	-
Unigene8204_All	1921	313	75	30.8865	7.71099	-2.00199	Down	8.96e-34	1.33e-31	K14181|1|2e-129|461|vvi:100256880|valencene synthase [EC:4.2.3.73];K12929|2|7e-102|369|rcu:RCOM_1574190|casbene synthase [EC:4.2.3.8];K14184|5|7e-94|343|aly:ARALYDRAFT_348000|alpha-humulene/beta-caryophyllene synthase [EC:4.2.3.- 4.2.3.57]	GO:0044424//intracellular part	GO:0046872//metal ion binding;GO:0010334//sesquiterpene synthase activity	-	gi|8546578|emb|CAB94691.1|/0/amorpha-4,11-diene synthase [Artemisia annua]
Unigene28517_All	752	50	12	12.6039	3.15166	-1.99968	Down	1.66e-06	4.99e-05	-	-	-	-	gi|229619540|dbj|BAH58100.1|/4.44329e-38/Dof zinc finger protein [Ipomoea batatas]
CL2186	1672	51	13	5.78211	1.53562	-1.91278	Down	2.6e-06	7.59e-05	-	-	-	-	-
Unigene5041_All	913	43	11	8.92791	2.37957	-1.90762	Down	1.71e-05	0.000439707	-	-	-	-	-
Unigene17697_All	555	76	20	25.9581	7.11726	-1.86679	Down	1.47e-08	5.68e-07	-	GO:0009536//plastid	-	GO:0009628//response to abiotic stimulus	gi|225440755|ref|XP_002281204.1|/5.53605e-19/PREDICTED: uncharacterized protein LOC100266492 [Vitis vinifera]
Unigene9304_All	875	299	79	64.7762	17.8318	-1.86101	Down	1.74e-29	2.3e-27	-	-	-	-	-
CL14464	1579	45	12	5.40235	1.50098	-1.84768	Down	1.65e-05	0.000425291	-	-	-	-	-
Unigene16669_All	634	210	56	62.7888	17.4452	-1.84768	Down	5.69e-21	5.35e-19	-	-	-	-	gi|225429303|ref|XP_002270096.1|/6.36694e-54/PREDICTED: uncharacterized protein LOC100243866 [Vitis vinifera]
Unigene52506_All	253	44	12	32.9674	9.36778	-1.81526	Down	2.59e-05	0.000640619	-	-	-	-	-
Unigene20035_All	769	54	15	13.3113	3.85249	-1.78879	Down	3.75e-06	0.000105955	K05283|1|5e-08|56.2|aly:ARALYDRAFT_354960|phosphatidylinositol glycan, class W [EC:2.3.-.-];K15692|2|7e-08|55.8|smo:SELMODRAFT_67002|E3 ubiquitin-protein ligase RNF13 [EC:6.3.2.19];K14297|3|3e-07|53.9|mtr:MTR_1g066430|nuclear pore complex protein Nup98-Nup96	-	GO:0046914//transition metal ion binding	GO:0009725//response to hormone stimulus;GO:0009743//response to carbohydrate stimulus	gi|255537543|ref|XP_002509838.1|/2.45421e-55/zinc finger protein, putative [Ricinus communis]
Unigene10992_All	1092	168	47	29.1635	8.50063	-1.77852	Down	2.82e-16	2.01e-14	-	-	GO:0005488//binding	-	gi|351721742|ref|NP_001235940.1|/2.19483e-51/MYB transcription factor MYB127 [Glycine max]
Unigene23815_All	545	50	14	17.3911	5.0735	-1.77729	Down	9.57e-06	0.000255734	-	-	-	-	-
Unigene19890_All	903	45	13	9.44663	2.84336	-1.7322	Down	3.78e-05	0.000904603	K07897|1|7e-106|381|zma:100283666|Ras-related protein Rab-7A;K07976|4|6e-105|378|osa:4327180|Rab family, other	GO:0031090//organelle membrane;GO:0043231//intracellular membrane-bounded organelle	GO:0032561//guanyl ribonucleotide binding;GO:0003824//catalytic activity	GO:0035556//intracellular signal transduction;GO:0006810//transport	gi|225442589|ref|XP_002284408.1|/1.5179e-105/PREDICTED: ras-related protein Rab7 [Vitis vinifera]
Unigene17279_All	1020	603	175	112.065	33.8855	-1.72559	Down	2.95e-52	7.04e-50	K03686|1|2e-13|75.1|cre:CHLREDRAFT_55286|molecular chaperone DnaJ;K09510|3|4e-12|70.5|zma:100282636|DnaJ homolog subfamily B member 4;K09517|5|5e-12|70.1|rcu:RCOM_1347490|DnaJ homolog subfamily B member 11	GO:0043231//intracellular membrane-bounded organelle	GO:0005515//protein binding	GO:0044267//cellular protein metabolic process;GO:0050896//response to stimulus	gi|255553998|ref|XP_002518039.1|/1.92037e-46/Chaperone protein dnaJ 20, chloroplast precursor, putative [Ricinus communis]
CL7621	788	77	23	18.5232	5.76471	-1.68402	Down	1.09e-07	3.82e-06	-	-	-	-	-
CL5929	571	123	37	40.8339	12.798	-1.67385	Down	2.07e-11	1.05e-09	-	-	-	-	-
Unigene17241_All	1785	518	156	55.0103	17.2609	-1.6722	Down	3.04e-43	5.99e-41	K09843|1|0.0|669|pop:POPTR_723222|(+)-abscisic acid 8'-hydroxylase [EC:1.14.13.93]	-	GO:0016709//oxidoreductase activity, acting on paired donors, with incorporation or reduction of molecular oxygen, NADH or NADPH as one donor, and incorporation of one atom of oxygen;GO:0005506//iron ion binding	GO:0006952//defense response;GO:0003006//developmental process involved in reproduction;GO:0009639//response to red or far red light;GO:0006714	gi|169659107|dbj|BAG12744.1|/0/ABA 8-oxidase [Lactuca sativa]
Unigene8325_All	1351	106	32	14.8731	4.67811	-1.66871	Down	5.56e-10	2.49e-08	-	GO:0009536//plastid	GO:0033612//receptor serine/threonine kinase binding;GO:0019787//small conjugating protein ligase activity	GO:0032446//protein modification by small protein conjugation	gi|225425823|ref|XP_002264918.1|/3.41873e-108/PREDICTED: U-box domain-containing protein 6-like [Vitis vinifera]
CL4051	2010	536	165	50.55	16.213	-1.64056	Down	1.56e-43	3.1e-41	-	-	-	-	-
Unigene26066_All	1833	589	182	60.9123	19.6103	-1.63512	Down	1.87e-47	3.96e-45	K05280|1|4e-75|280|mtr:MTR_3g025230|flavonoid 3'-monooxygenase [EC:1.14.13.21];K13083|2|4e-74|277|mtr:MTR_144s0009|cytochrome P450, family 75, subfamily A (flavonoid 3',5'-hydroxylase) [EC:1.14.13.88]	-	-	-	gi|86279650|gb|ABC94480.1|/1.1857e-133/putative flavonoid 3'-hydroxylase cytochrome P450 [Artemisia annua]
CL14259	1766	1477	462	158.541	51.6687	-1.6175	Down	1.48e-114	9.36e-112	-	-	-	-	-
Unigene20588_All	326	60	19	34.8888	11.511	-1.59975	Down	6.47e-06	0.000177491	-	-	-	-	-
Unigene14073_All	796	97	31	23.0999	7.69174	-1.58651	Down	1.07e-08	4.19e-07	K14488|1|7e-09|59.3|vvi:100266954|SAUR family protein	-	-	-	gi|225428223|ref|XP_002279270.1|/1.7682e-27/PREDICTED: indole-3-acetic acid-induced protein ARG7-like [Vitis vinifera]
Unigene32325_All	228	65	21	54.0419	18.1912	-1.57084	Down	3.55e-06	0.000100889	-	-	-	-	-
CL11149	2083	483	157	43.9552	14.8863	-1.56205	Down	8.17e-37	1.33e-34	-	-	-	-	-
CL14005	1021	89	29	16.5241	5.60981	-1.55854	Down	6.45e-08	2.32e-06	-	-	-	-	-
CL4627	1862	52	17	5.2939	1.80321	-1.55377	Down	4.03e-05	0.000958189	-	-	-	-	-
Unigene9858_All	281	52	17	35.0792	11.9486	-1.55377	Down	4.03e-05	0.000957785	-	-	-	-	-
Unigene181_All	1233	67	22	10.3006	3.524	-1.54745	Down	3.21e-06	9.18e-05	-	-	-	GO:0009639//response to red or far red light	gi|47825031|gb|AAT38801.1|/3.41574e-27/Putative phytochrome kinase substrate 1, identical [Solanum demissum]
Unigene24225_All	1095	85	28	14.7149	5.05033	-1.54283	Down	1.58e-07	5.46e-06	-	-	GO:0003677//DNA binding;GO:0001071//nucleic acid binding transcription factor activity	GO:0006351//transcription, DNA-dependent	gi|302398879|gb|ADL36734.1|/1.67663e-59/HSF domain class transcription factor [Malus x domestica]
Unigene3924_All	397	109	36	52.0461	17.9097	-1.53905	Down	2.96e-09	1.24e-07	-	-	-	-	-
Unigene13646_All	810	141	47	32.9979	11.4601	-1.52575	Down	1.9e-11	9.61e-10	-	-	-	-	gi|225429303|ref|XP_002270096.1|/3.62714e-84/PREDICTED: uncharacterized protein LOC100243866 [Vitis vinifera]
CL14193	645	128	43	37.6186	13.1669	-1.51453	Down	2.02e-10	9.38e-09	-	-	-	-	-
Unigene2384_All	758	56	19	14.0046	4.95063	-1.50022	Down	3.25e-05	0.000788003	K09422|1|3e-75|279|vvi:100259031|myb proto-oncogene protein, plant	GO:0043231//intracellular membrane-bounded organelle	GO:0001071//nucleic acid binding transcription factor activity	GO:0006351//transcription, DNA-dependent	gi|359807075|ref|NP_001241087.1|/2.07182e-75/uncharacterized protein LOC100818077 [Glycine max]
CL15290	1235	581	199	89.1788	31.8245	-1.48656	Down	5.59e-41	1.02e-38	-	-	-	-	-
CL4535	891	61	21	12.9779	4.65498	-1.47921	Down	1.74e-05	0.000446474	-	-	-	-	-
CL2049	1312	87	30	12.5701	4.5161	-1.47684	Down	2.8e-07	9.37e-06	-	-	-	-	-
Unigene8073_All	1194	142	49	22.5443	8.10528	-1.47583	Down	4.9e-11	2.4e-09	-	-	-	-	gi|147818883|emb|CAN78296.1|/2.49903e-35/hypothetical protein VITISV_004661 [Vitis vinifera]
Unigene21277_All	1623	383	135	44.7335	16.4283	-1.44518	Down	1.69e-26	2e-24	-	-	-	-	gi|225432856|ref|XP_002283882.1|/4.18771e-95/PREDICTED: uncharacterized protein LOC100251040 isoform 1 [Vitis vinifera]
Unigene17887_All	678	133	47	37.1856	13.6913	-1.44148	Down	4.11e-10	1.86e-08	-	-	-	-	gi|356511947|ref|XP_003524683.1|/8.80221e-24/PREDICTED: uncharacterized protein LOC100818607 [Glycine max]
Unigene45760_All	258	76	27	55.8401	20.669	-1.43383	Down	2.7e-06	7.84e-05	-	-	-	-	-
Unigene19961_All	719	89	32	23.4646	8.79017	-1.41652	Down	4.74e-07	1.54e-05	K09517|1|3e-14|77.0|ppp:PHYPADRAFT_197549|DnaJ homolog subfamily B member 11;K09510|3|8e-14|75.5|cre:CHLREDRAFT_298|DnaJ homolog subfamily B member 4	-	GO:0005515//protein binding	GO:0044267//cellular protein metabolic process;GO:0050896//response to stimulus	gi|224067027|ref|XP_002302333.1|/2.17726e-47/predicted protein [Populus trichocarpa]
Unigene29904_All	1247	83	30	12.6172	4.7515	-1.40894	Down	1.29e-06	3.91e-05	-	-	-	-	gi|255546113|ref|XP_002514116.1|/7.53501e-06/conserved hypothetical protein [Ricinus communis]
CL11843	550	259	94	89.2667	33.7552	-1.40301	Down	1.11e-17	8.7e-16	-	-	-	-	-
CL13534	1552	344	126	42.0164	16.0345	-1.38978	Down	1.11e-22	1.14e-20	-	-	-	-	-
Unigene24886_All	509	264	98	98.3192	38.0263	-1.37047	Down	2.04e-17	1.57e-15	-	-	GO:0005488//binding	-	gi|356502229|ref|XP_003519922.1|/4.34155e-38/PREDICTED: uncharacterized protein LOC100815157 [Glycine max]
Unigene29617_All	636	113	42	33.6801	13.0427	-1.36865	Down	3.1e-08	1.16e-06	-	GO:0009536//plastid	-	-	gi|224113625|ref|XP_002316526.1|/8.81034e-44/predicted protein [Populus trichocarpa]
Unigene15486_All	834	252	94	57.2779	22.2607	-1.36348	Down	1.42e-16	1.03e-14	K05283|1|4e-16|83.6|aly:ARALYDRAFT_354960|phosphatidylinositol glycan, class W [EC:2.3.-.-];K11982|2|2e-12|71.2|sbi:SORBI_03g011120|E3 ubiquitin-protein ligase RNF115/126 [EC:6.3.2.19]	-	-	-	gi|225434333|ref|XP_002266740.1|/8.48863e-36/PREDICTED: RING-H2 finger protein ATL72 [Vitis vinifera]
Unigene3333_All	806	64	24	15.0521	5.88102	-1.35583	Down	3.75e-05	0.000897874	-	-	-	-	-
Unigene15338_All	1096	64	24	11.0693	4.32491	-1.35583	Down	3.75e-05	0.000898256	K00924|1|1e-41|168|aly:ARALYDRAFT_476729|[EC:2.7.1.-]	GO:0016020//membrane	GO:0005488//binding;GO:0016301//kinase activity	GO:0009888//tissue development	gi|359490050|ref|XP_002268598.2|/3.36891e-84/PREDICTED: leucine-rich repeat receptor-like protein kinase TDR-like [Vitis vinifera]
Unigene25852_All	866	157	59	34.3664	13.4558	-1.35277	Down	9.46e-11	4.5e-09	-	-	-	-	gi|297745774|emb|CBI15830.3|/4.69073e-16/unnamed protein product [Vitis vinifera]
Unigene1973_All	826	167	63	38.3256	15.0639	-1.34722	Down	2.76e-11	1.39e-09	-	-	-	-	gi|225455533|ref|XP_002266318.1|/1.50783e-58/PREDICTED: uncharacterized protein LOC100265251 [Vitis vinifera]
Unigene2329_All	1266	448	170	67.0806	26.5211	-1.33875	Down	1.53e-27	1.9e-25	K09338|1|7e-79|292|ath:AT4G16780|homeobox-leucine zipper protein	GO:0043231//intracellular membrane-bounded organelle	GO:0042802//identical protein binding;GO:0003677//DNA binding	GO:0009725//response to hormone stimulus;GO:0006355//regulation of transcription, DNA-dependent;GO:0000902//cell morphogenesis;GO:0048513//organ development;GO:0007165//signal transduction;GO:0009639//response to red or far red light	gi|225469372|ref|XP_002263193.1|/1.16335e-86/PREDICTED: homeobox-leucine zipper protein HAT4-like isoform 1 [Vitis vinifera]
Unigene46_All	1506	68	26	8.55926	3.40977	-1.32781	Down	2.87e-05	0.000704042	K15336|1|6e-19|94.0|vvi:100259391|tRNA (cytosine38-C5)-methyltransferase [EC:2.1.1.204]	-	-	GO:0003006//developmental process involved in reproduction	gi|225438599|ref|XP_002276540.1|/0/PREDICTED: pentatricopeptide repeat-containing protein At4g39620, chloroplastic [Vitis vinifera]
CL2162	966	1298	497	254.712	101.614	-1.32576	Down	1.75e-75	6.33e-73	-	-	-	-	-
CL14007	833	496	190	112.873	45.049	-1.32513	Down	7.14e-30	9.6e-28	-	-	-	-	-
CL8749	2308	240	92	19.7119	7.87278	-1.32412	Down	3.16e-15	2.1e-13	-	-	-	-	-
Unigene25893_All	859	137	53	30.2329	12.1859	-1.3109	Down	3.59e-09	1.5e-07	-	GO:0009536//plastid	GO:0046914//transition metal ion binding;GO:0016723//oxidoreductase activity, oxidizing metal ions, NAD or NADP as acceptor	GO:0022900//electron transport chain	gi|359486141|ref|XP_002266723.2|/2.66689e-80/PREDICTED: ferric reduction oxidase 7, chloroplastic-like [Vitis vinifera]
CL12538	1138	164	64	27.3183	11.1074	-1.29834	Down	1.42e-10	6.67e-09	-	-	-	-	-
Unigene23069_All	841	110	43	24.7941	10.0983	-1.29589	Down	1.63e-07	5.63e-06	K05283|1|3e-14|77.0|aly:ARALYDRAFT_354960|phosphatidylinositol glycan, class W [EC:2.3.-.-];K15692|2|2e-10|64.3|ppp:PHYPADRAFT_16563|E3 ubiquitin-protein ligase RNF13 [EC:6.3.2.19];K11982|4|9e-10|62.4|bdi:100833984|E3 ubiquitin-protein ligase RNF115/126 [EC:6.3.2.19]	-	-	-	gi|225438430|ref|XP_002276539.1|/5.02904e-44/PREDICTED: RING-H2 finger protein ATL80 [Vitis vinifera]
Unigene2008_All	1064	69	27	12.2931	5.01185	-1.29443	Down	3.58e-05	0.000861312	-	-	GO:0046914//transition metal ion binding	-	gi|225450448|ref|XP_002276424.1|/2.91194e-109/PREDICTED: uncharacterized protein LOC100251030 [Vitis vinifera]
Unigene12255_All	1268	96	38	14.3517	5.91889	-1.27783	Down	1.32e-06	4.02e-05	K04506|1|5e-143|505|rcu:RCOM_0446280|E3 ubiquitin-protein ligase SIAH1 [EC:6.3.2.19]	GO:0043231//intracellular membrane-bounded organelle	GO:0046914//transition metal ion binding;GO:0019787//small conjugating protein ligase activity	GO:0019941//modification-dependent protein catabolic process;GO:0032501//multicellular organismal process;GO:0032446//protein modification by small protein conjugation	gi|255587731|ref|XP_002534375.1|/5.68065e-142/Ubiquitin ligase SINAT2, putative [Ricinus communis]
Unigene5370_All	1412	78	31	10.4716	4.33614	-1.272	Down	1.43e-05	0.000372164	-	-	-	GO:0000902//cell morphogenesis;GO:0009827//plant-type cell wall modification;GO:0000003//reproduction	gi|224127162|ref|XP_002329415.1|/4.90665e-105/hypothetical protein POPTRDRAFT_836962 [Populus trichocarpa]
Unigene24402_All	866	114	46	24.954	10.491	-1.25012	Down	2.16e-07	7.34e-06	-	-	-	-	gi|297745889|emb|CBI15945.3|/8.20346e-45/unnamed protein product [Vitis vinifera]
CL11250	845	131	53	29.3878	12.3878	-1.24629	Down	2.89e-08	1.09e-06	-	-	-	-	-
CL5759	625	74	30	22.4442	9.4802	-1.24335	Down	3.32e-05	0.000804739	-	-	-	-	-
Unigene2676_All	344	322	131	177.439	75.2123	-1.23828	Down	4.19e-18	3.36e-16	-	-	-	-	gi|255545646|ref|XP_002513883.1|/1.98633e-15/conserved hypothetical protein [Ricinus communis]
CL8610	1009	151	62	28.3686	12.136	-1.225	Down	4.12e-09	1.69e-07	-	-	-	-	-
Unigene25941_All	800	151	62	35.7799	15.3066	-1.225	Down	4.12e-09	1.69e-07	-	-	GO:0016772//transferase activity, transferring phosphorus-containing groups	-	gi|225424867|ref|XP_002268965.1|/4.53825e-23/PREDICTED: probable serine/threonine-protein kinase At1g18390 [Vitis vinifera]
Unigene6572_All	970	136	56	26.5778	11.4023	-1.2209	Down	2.65e-08	1e-06	-	-	-	-	gi|302144090|emb|CBI23195.3|/7.43797e-35/unnamed protein product [Vitis vinifera]
Unigene17251_All	1149	85	35	14.0233	6.01623	-1.2209	Down	1.14e-05	0.000302022	-	-	GO:0003677//DNA binding	GO:0006351//transcription, DNA-dependent	gi|12711287|emb|CAC28528.1|/2.3002e-38/GATA-1 zinc finger protein [Nicotiana tabacum]
Unigene18329_All	2471	159	66	12.1977	5.2753	-1.20928	Down	2.33e-09	9.89e-08	-	-	-	-	gi|356497949|ref|XP_003517818.1|/5.4345e-23/PREDICTED: uncharacterized protein LOC100799644 [Glycine max]
CL12160	1732	286	119	31.3019	13.5699	-1.20584	Down	1.21e-15	8.3e-14	-	-	-	-	-
CL6525	1587	396	165	47.301	20.5345	-1.20383	Down	4.97e-21	4.7e-19	-	-	-	-	-
CL8687	818	210	88	48.6652	21.2474	-1.1956	Down	9.9e-12	5.11e-10	-	-	-	-	-
CL5133	284	119	50	79.4293	34.7718	-1.19175	Down	3.35e-07	1.11e-05	-	-	-	-	-
Unigene11886_All	594	164	69	52.3371	22.9424	-1.18982	Down	2.11e-09	8.96e-08	K14638|1|7e-12|68.6|ppp:PHYPADRAFT_189464|solute carrier family 15 (peptide/histidine transporter), member 3/4	GO:0016020//membrane	-	GO:0051707//response to other organism	gi|297734029|emb|CBI15276.3|/3.40784e-52/unnamed protein product [Vitis vinifera]
Unigene26135_All	1213	369	156	57.6657	25.4004	-1.18287	Down	3.34e-19	2.88e-17	K15032|1|6e-24|110|ppp:PHYPADRAFT_22863|mTERF domain-containing protein, mitochondrial;K15031|2|3e-23|107|aly:ARALYDRAFT_481036|transcription termination factor, mitochondrial	GO:0043231//intracellular membrane-bounded organelle	-	-	gi|359483906|ref|XP_003633033.1|/2.86197e-103/PREDICTED: uncharacterized protein LOC100853685 [Vitis vinifera]
CL112	1373	85	36	11.7355	5.17855	-1.18026	Down	1.93e-05	0.000491456	-	-	-	-	-
CL6505	1262	469	199	70.4475	31.1437	-1.17761	Down	7.88e-24	8.4e-22	-	-	-	-	-
CL8098	2593	173	74	12.6472	5.63645	-1.16597	Down	1.41e-09	6.1e-08	-	-	-	-	-
CL2593	815	219	94	50.9376	22.7796	-1.16099	Down	1.1e-11	5.66e-10	-	-	-	-	-
Unigene3689_All	1678	533	229	60.2126	26.9538	-1.15958	Down	2.97e-26	3.47e-24	K13422|1|1e-41|169|aly:ARALYDRAFT_890840|transcription factor MYC2	-	-	-	gi|224064350|ref|XP_002301432.1|/2.48785e-90/predicted protein [Populus trichocarpa]
Unigene28818_All	1056	181	78	32.4913	14.5884	-1.15523	Down	7.85e-10	3.47e-08	-	GO:0009526//plastid envelope	-	-	gi|224108155|ref|XP_002314740.1|/2.30317e-82/predicted protein [Populus trichocarpa]
CL1964	1799	139	60	14.6466	6.58713	-1.15284	Down	7.69e-08	2.75e-06	-	-	-	-	-
CL13700	1779	1209	523	128.826	58.0633	-1.14972	Down	1.12e-56	2.94e-54	-	-	-	-	-
Unigene12055_All	1829	97	42	10.0533	4.53536	-1.14839	Down	7.86e-06	0.000212443	K12823|1|1e-27|122|vvi:100260348|ATP-dependent RNA helicase DDX5/DBP2 [EC:3.6.4.13]	-	GO:0032559;GO:0042623//ATPase activity, coupled	-	gi|297733719|emb|CBI14966.3|/2.54269e-27/unnamed protein product [Vitis vinifera]
Unigene21071_All	1171	85	37	13.7599	6.24052	-1.14073	Down	3.21e-05	0.000780126	K13496|1|1e-82|305|ath:AT2G36790|UDP-glucosyl transferase 73C [EC:2.4.1.-]	-	GO:0035251//UDP-glucosyltransferase activity	GO:0051553	gi|37993663|gb|AAR06917.1|/8.51618e-105/UDP-glycosyltransferase 73E1 [Stevia rebaudiana]
Unigene14253_All	1062	112	49	19.9915	9.11271	-1.13344	Down	1.98e-06	5.89e-05	-	-	-	-	gi|217072644|gb|ACJ84682.1|/1.32273e-53/unknown [Medicago truncatula]
Unigene17276_All	929	89	39	18.1605	8.29135	-1.13112	Down	2.37e-05	0.000589101	K00759|1|4e-70|263|pop:POPTR_827900|adenine phosphoribosyltransferase [EC:2.4.2.7]	GO:0044444//cytoplasmic part	GO:0016763//transferase activity, transferring pentosyl groups	GO:0043096//purine nucleobase salvage	gi|224125016|ref|XP_002329870.1|/4.08054e-69/predicted protein [Populus trichocarpa]
CL12885	695	383	168	104.464	47.742	-1.12967	Down	1.41e-18	1.16e-16	-	-	-	-	-
Unigene5033_All	991	98	43	18.7458	8.5698	-1.12924	Down	9.33e-06	0.000249752	K13425|1|9e-17|85.9|pop:POPTR_755334|WRKY transcription factor 22;K13426|5|1e-15|82.0|vvi:100251862|WRKY transcription factor 29	-	-	-	gi|297743986|emb|CBI36956.3|/1.77352e-41/unnamed protein product [Vitis vinifera]
Unigene15558_All	1820	241	106	25.1014	11.503	-1.12576	Down	3.57e-12	1.93e-10	-	-	-	-	gi|255575072|ref|XP_002528441.1|/2.35822e-150/amino acid binding protein, putative [Ricinus communis]
CL2123	1877	518	228	52.314	23.9909	-1.12471	Down	2.04e-24	2.25e-22	-	-	-	-	-
Unigene17039_All	695	350	155	95.4631	44.0477	-1.11588	Down	8.41e-17	6.17e-15	-	-	-	-	gi|225454194|ref|XP_002273844.1|/3.07462e-43/PREDICTED: UPF0187 protein At3g61320, chloroplastic [Vitis vinifera]
CL12032	1294	288	128	42.1901	19.5367	-1.11072	Down	5.41e-14	3.33e-12	-	-	-	-	-
CL4423	1633	94	42	10.9117	5.07971	-1.10306	Down	2.06e-05	0.000520915	-	-	-	-	-
CL12584	865	123	55	26.9551	12.5581	-1.10195	Down	1.1e-06	3.38e-05	-	-	-	-	-
Unigene8189_All	725	147	66	38.4354	17.9797	-1.09607	Down	1.11e-07	3.87e-06	-	-	-	-	gi|224077184|ref|XP_002305168.1|/4.64839e-21/predicted protein [Populus trichocarpa]
Unigene13593_All	308	158	71	97.2431	45.5285	-1.09482	Down	3.82e-08	1.41e-06	-	-	-	-	-
Unigene22646_All	388	122	55	59.6047	27.9967	-1.09017	Down	1.5e-06	4.53e-05	-	-	-	-	-
Unigene9553_All	1237	130	59	19.9217	9.42016	-1.08052	Down	8.14e-07	2.55e-05	K03086|1|4e-33|140|ota:Ot06g01190|RNA polymerase primary sigma factor;K03093|3|7e-20|96.7|gmx:100802522|RNA polymerase sigma factor	GO:0009536//plastid	GO:0034062//RNA polymerase activity;GO:0005488//binding;GO:0001071//nucleic acid binding transcription factor activity;GO:0000996	GO:0006351//transcription, DNA-dependent	gi|6682869|dbj|BAA88921.1|/2.47524e-126/sigma factor [Nicotiana tabacum]
Unigene18064_All	1099	110	50	18.9735	8.98563	-1.07829	Down	6e-06	0.00016522	K05677|1|4e-27|120|cme:CMC011C|ATP-binding cassette, subfamily D (ALD), member 3	GO:0043231//intracellular membrane-bounded organelle	GO:0016887//ATPase activity	-	gi|255546622|ref|XP_002514370.1|/1.62619e-78/peroxisomal membrane protein, putative [Ricinus communis]
Unigene9566_All	1475	132	60	16.9642	8.03407	-1.07829	Down	6.98e-07	2.21e-05	-	-	-	-	gi|225464221|ref|XP_002265647.1|/2.74185e-106/PREDICTED: F-box/kelch-repeat protein At3g24760-like [Vitis vinifera]
CL10051	1646	1133	515	130.483	61.795	-1.07829	Down	3.6e-48	7.74e-46	-	-	-	-	-
Unigene5363_All	1354	214	98	29.9604	14.295	-1.06755	Down	3.49e-10	1.59e-08	K05389|1|6e-123|439|pop:POPTR_755721|potassium channel subfamily K, other eukaryote	GO:0000325//plant-type vacuole;GO:0031224//intrinsic to membrane	GO:0005249//voltage-gated potassium channel activity	GO:0034220//ion transmembrane transport;GO:0030001//metal ion transport	gi|224128167|ref|XP_002320260.1|/6.43747e-123/outward rectifying potassium channel [Populus trichocarpa]
Unigene6505_All	921	107	49	22.023	10.5078	-1.06755	Down	9.54e-06	0.000255118	-	-	-	-	gi|225423416|ref|XP_002263547.1|/3.44629e-20/PREDICTED: uncharacterized protein LOC100266436 [Vitis vinifera]
Unigene26177_All	1159	299	137	48.9035	23.346	-1.06676	Down	1.19e-13	7.13e-12	K12116|1|2e-153|540|pop:POPTR_822050|flavin-binding kelch repeat F-box protein 1	-	GO:0005488//binding;GO:0060089	GO:0009416//response to light stimulus;GO:0019941//modification-dependent protein catabolic process;GO:0009908//flower development;GO:0048511//rhythmic process;GO:0023052//signaling;GO:0006351//transcription, DNA-dependent	gi|309256357|gb|ADO61006.1|/8.8171e-163/flavin-binding kelch repeat F-box 1 [Helianthus annuus]
CL2583	1970	207	95	19.9185	9.52431	-1.06442	Down	7.44e-10	3.3e-08	-	-	-	-	-
Unigene3169_All	1208	122	56	19.1446	9.15582	-1.06417	Down	2.38e-06	6.97e-05	K00924|1|7e-29|116|aly:ARALYDRAFT_486409|[EC:2.7.1.-]	GO:0031224//intrinsic to membrane	GO:0004871//signal transducer activity;GO:0004672//protein kinase activity;GO:0016628//oxidoreductase activity, acting on the CH-CH group of donors, NAD or NADP as acceptor;GO:0032559	GO:0006464//cellular protein modification process;GO:0007167//enzyme linked receptor protein signaling pathway	gi|356511498|ref|XP_003524463.1|/7.21398e-144/PREDICTED: probable LRR receptor-like serine/threonine-protein kinase At1g63430-like [Glycine max]
Unigene8303_All	1080	342	157	60.0281	28.7112	-1.06402	Down	2.41e-15	1.61e-13	K10666|1|1e-26|119|pop:POPTR_551914|E3 ubiquitin-protein ligase RNF5 [EC:6.3.2.19]	GO:0031090//organelle membrane	GO:0019787//small conjugating protein ligase activity	GO:0006511//ubiquitin-dependent protein catabolic process;GO:0009725//response to hormone stimulus;GO:0032446//protein modification by small protein conjugation;GO:0006950//response to stress	gi|225446337|ref|XP_002272136.1|/1.54302e-57/PREDICTED: E3 ubiquitin-protein ligase RMA1H1-like isoform 2 [Vitis vinifera]
Unigene8264_All	1790	209	96	22.1333	10.5924	-1.06319	Down	6.39e-10	2.85e-08	K10405|1|7e-09|60.8|gmx:100818473|kinesin family member C1;K11548|2|2e-08|59.3|gmx:100815227|kinetochore protein Nuf2;K06669|3|6e-08|57.8|ppp:PHYPADRAFT_61626|structural maintenance of chromosome 3 (chondroitin sulfate proteoglycan 6);K06675|4|7e-08|57.4|gmx:100781330|structural maintenance of chromosome 4	-	-	-	gi|359488246|ref|XP_002281016.2|/1.09443e-99/PREDICTED: protein PLASTID MOVEMENT IMPAIRED 2-like [Vitis vinifera]
CL3745	725	174	80	45.495	21.7936	-1.06181	Down	1.79e-08	6.89e-07	-	-	-	-	-
CL629	2054	447	206	41.2534	19.8081	-1.05842	Down	1.94e-19	1.71e-17	-	-	-	-	-
Unigene2333_All	1295	663	306	97.0501	46.6689	-1.05627	Down	5.55e-28	7.01e-26	-	-	-	GO:0009725//response to hormone stimulus;GO:0006970//response to osmotic stress;GO:0010038//response to metal ion	gi|225455856|ref|XP_002274167.1|/9.47601e-92/PREDICTED: uncharacterized protein LOC100245771 [Vitis vinifera]
CL13541	2808	3070	1423	207.25	100.088	-1.05009	Down	4.24e-122	2.91e-119	-	-	-	-	-
Unigene10953_All	862	291	135	63.9938	30.9316	-1.04885	Down	5.31e-13	3.06e-11	-	-	-	-	gi|225437896|ref|XP_002267519.1|/4.58078e-56/PREDICTED: uncharacterized protein LOC100241277 [Vitis vinifera]
CL12122	1299	97	45	14.1552	6.84194	-1.04885	Down	3.28e-05	0.000795391	-	-	-	-	-
Unigene24427_All	1016	99	46	18.4711	8.94211	-1.04659	Down	2.8e-05	0.000689237	K15032|1|3e-23|107|osa:4343734|mTERF domain-containing protein, mitochondrial	GO:0009536//plastid	-	GO:0000304//response to singlet oxygen;GO:0003006//developmental process involved in reproduction	gi|53749462|gb|AAU90316.1|/9.04033e-97/Putative mTERF domain containing protein, identical [Solanum demissum]
CL10303	1081	193	90	33.8442	16.4434	-1.04139	Down	5.27e-09	2.14e-07	-	-	-	-	-
Unigene20222_All	1169	235	110	38.1071	18.5846	-1.03595	Down	1.38e-10	6.49e-09	K13258|1|4e-58|223|gmx:547489|2-hydroxyisoflavanone dehydratase [EC:4.2.1.105];K14493|2|1e-27|122|ath:AT3G63010|gibberellin receptor GID1 [EC:3.-.-.-]	-	-	-	gi|224103565|ref|XP_002313105.1|/2.92948e-89/predicted protein [Populus trichocarpa]
Unigene18791_All	317	162	76	96.8742	47.3511	-1.03271	Down	1.1e-07	3.83e-06	K14190|1|2e-31|131|vvi:100253859|GDP-L-galactose phosphorylase [EC:2.7.7.69]	-	-	-	gi|345101169|gb|AEN69451.1|/2.84402e-30/VTC [Vitis pseudoreticulata]
Unigene11139_All	815	385	181	89.5479	43.8629	-1.02966	Down	2.84e-16	2.03e-14	K09286|1|2e-29|121|ath:AT4G25480|EREBP-like factor	-	-	-	gi|144228150|gb|ABO93604.1|/1.96423e-67/DREBa [Chrysanthemum x morifolium]
Unigene1962_All	663	480	226	137.24	67.3242	-1.0275	Down	7.52e-20	6.74e-18	K03686|1|7e-11|65.5|rcu:RCOM_0219890|molecular chaperone DnaJ	-	-	-	gi|359476816|ref|XP_002265844.2|/1.0585e-26/PREDICTED: chaperone protein dnaJ 11, chloroplastic-like [Vitis vinifera]
CL4884	1430	116	55	15.3771	7.59631	-1.01741	Down	9.27e-06	0.000248226	-	-	-	-	-
CL14073	1440	175	83	23.0371	11.3839	-1.01696	Down	5.01e-08	1.83e-06	-	-	-	-	-
CL136	717	394	187	104.167	51.5108	-1.01595	Down	2.74e-16	1.96e-14	-	-	-	-	-
Unigene18298_All	1022	122	58	22.6288	11.2086	-1.01355	Down	5.8e-06	0.00016051	-	-	-	-	gi|225424766|ref|XP_002268639.1|/9.57502e-46/PREDICTED: uncharacterized protein LOC100250100 [Vitis vinifera]
CL15411	2334	490	233	39.7967	19.7166	-1.01324	Down	8.29e-20	7.39e-18	-	-	-	-	-
CL11990	502	582	277	219.772	108.981	-1.01192	Down	3.45e-23	3.59e-21	-	-	-	-	-
CL5316	2185	697	333	60.4691	30.1002	-1.00643	Down	3.18e-27	3.86e-25	-	-	-	-	-
CL15129	2840	203	97	13.5497	6.74574	-1.00621	Down	5.82e-09	2.34e-07	-	-	-	-	-
Unigene28864_All	681	119	57	33.1247	16.5312	-1.00272	Down	9.1e-06	0.000244078	K03457|1|5e-41|165|ath:AT5G03555|nucleobase:cation symporter-1, NCS1 family	GO:0044464//cell part	GO:0015932//nucleobase-containing compound transmembrane transporter activity	GO:0015931//nucleobase-containing compound transport	gi|255556792|ref|XP_002519429.1|/1.1524e-47/Uracil permease, putative [Ricinus communis]
CL6430	1011	286	137	53.625	26.7637	-1.00263	Down	5.4e-12	2.87e-10	-	-	-	-	-
CL5021	736	265	127	68.2528	34.0802	-1.00195	Down	3.31e-11	1.65e-09	-	-	-	-	-
CL15054	1374	146	70	20.1427	10.0621	-1.00133	Down	8.96e-07	2.8e-05	-	-	-	-	-
