# Supplementary material for: Gene expression profiles responses to aphid feeding in chrysanthemum (Chrysanthemum morifolium)
Source: BMC Genomics. 2014 Dec 2;15(1):1050. doi: 10.1186/1471-2164-15-1050 (PMC4265409; doi:10.1186/1471-2164-15-1050)
Supplement: Supplementary file 3 — Additional file 3: Table S2: Differentially expressed genes (DEGs) in the comparison between libraries CK and Z. CK: control; Z: mock puncture treatment. The criteria used for assigning significance were: P-value < 0.05, FDR ≤ 0.001, and estimated absolute |log2Ratio(Z/CK)| ≥ 1. Genes listed in descending order of absolute |log2Ratio(Z/CK)|. GeneIDs got from the Chrysanthemum Reference Sequence Database. Annotation of unigene sequences performed using BlastX (E < 10). The “GeneLength” column gives the length of exon sequence. CK- and Z-expression: frequency of unigene transcripts in libraries CK and Z, respectively. CK- and Z-RPKM: reads per kb per million reads for each unigene in libraries CK and Z, respectively. Log2Ratio(Z/CK): the ratio between the RPKM in Z and the RPKM in CK. KEGG: annotation according to the KEGG database by BLAST. Blast nr: identification of homologues in GenBank. GO Component, GO Function and Go Process: ontology information of Cellular Components, Molecular Function and Biological Processes of Gene-corresponding GO terms. “-”: no hit. (XLS 214 KB) [file 12864_2014_6725_MOESM3_ESM.xls]

## Sheet: Additional file 3 Table S2-CK-V
GeneID	Gene_length	CK-Expression	Z-Expression	CK-RPKM	Z-RPKM	log2 Ratio(Z/CK)	Up-Down-Regulation(Z/CK)	P-value	FDR	KEGG Orthology	GO Component	GO Function	GO Process	Blast nr
Unigene4871_All	278	0	22	0.01	15.1987	10.5697	Up	2.05e-07	1.14e-05	-	-	-	-	-
Unigene53679_All	495	0	16	0.01	6.2079	9.27796	Up	1.36e-05	0.000563549	K00422|1|6e-25|111|vvi:100256583|polyphenol oxidase [EC:1.10.3.1]	-	-	-	gi|399769475|emb|CCA94610.1|/8.3943e-36/polyphenol oxidase precursor (chloroplast) [Taraxacum officinale]
Unigene27468_All	806	1	83	0.235189	19.7776	6.3939	Up	2.58e-24	4.65e-22	-	-	-	GO:0050896//response to stimulus	gi|15787895|gb|AAL07539.1|/9.20611e-48/resistance gene analog NBS4 [Helianthus annuus]
CL2483	521	1	48	0.363843	17.6943	5.60382	Up	6.61e-14	6.84e-12	-	-	-	-	-
Unigene35954_All	279	1	29	0.679435	19.9629	4.87684	Up	2.46e-08	1.53e-06	K13495|1|4e-09|57.8|pop:POPTR_808453|cis-zeatin O-glucosyltransferase [EC:2.4.1.215]	-	GO:0016757//transferase activity, transferring glycosyl groups	-	gi|224138074|ref|XP_002322723.1|/5.25931e-08/predicted protein [Populus trichocarpa]
Unigene10539_All	233	2	51	1.62715	42.0382	4.69129	Up	1.19e-13	1.21e-11	-	-	-	-	-
Unigene20478_All	583	1	25	0.32515	8.23571	4.66272	Up	3.54e-07	1.88e-05	K05283|1|9e-09|58.2|aly:ARALYDRAFT_354960|phosphatidylinositol glycan, class W [EC:2.3.-.-];K13148|2|3e-06|49.7|vvi:100261060|integrator complex subunit 11 [EC:3.1.27.-]	-	-	-	gi|297737919|emb|CBI27120.3|/1.3877e-26/unnamed protein product [Vitis vinifera]
CL1699	681	11	78	3.06195	62.6796	4.35547	Up	4.96e-14	5.18e-12	-	-	-	-	-
Unigene35983_All	243	1	19	0.780092	15.0168	4.26679	Up	1.85e-05	0.000745261	-	-	-	-	-
Unigene11800_All	705	34	623	9.14202	169.718	4.21449	Up	3.46e-143	6.12e-140	K13464|1|3e-22|103|vvi:100262641|jasmonate ZIM domain-containing protein	-	-	GO:0006952//defense response;GO:0009719;GO:0009607//response to biotic stimulus;GO:0010033//response to organic substance;GO:0007275//multicellular organismal development;GO:0050789//regulation of biological process	gi|225425136|ref|XP_002262750.1|/3.35325e-21/PREDICTED: protein TIFY 9 [Vitis vinifera]
Unigene27465_All	671	15	260	4.23761	74.4184	4.13434	Up	7.41e-60	3.85e-57	K08241|1|2e-65|246|pop:POPTR_860577|jasmonate O-methyltransferase [EC:2.1.1.141]	-	GO:0008757//S-adenosylmethionine-dependent methyltransferase activity	GO:0006950//response to stress;GO:0009694//jasmonic acid metabolic process;GO:0008610//lipid biosynthetic process;GO:0007165//signal transduction	gi|225458203|ref|XP_002281579.1|/1.317e-64/PREDICTED: jasmonate O-methyltransferase [Vitis vinifera]
Unigene21705_All	314	3	51	1.81111	31.1939	4.10632	Up	1.12e-12	1.07e-10	-	-	-	-	gi|356532646|ref|XP_003534882.1|/6.82409e-16/PREDICTED: uncharacterized protein LOC100813731 [Glycine max]
CL11148	1266	228	3312	34.1392	502.442	3.87946	Up	0	0	-	-	-	-	-
Unigene11769_All	849	8	116	1.78622	26.241	3.87684	Up	2.9e-26	5.67e-24	K13692|1|5e-71|265|vvi:100252177|UDP-glucose:(indol-3-yl)acetate beta-D-glucosyltransferase [EC:2.4.1.121]	-	GO:0035251//UDP-glucosyltransferase activity	-	gi|225428920|ref|XP_002285408.1|/5.43777e-70/PREDICTED: UDP-glycosyltransferase 84B1 [Vitis vinifera]
Unigene7301_All	238	3	43	2.38944	34.6993	3.86016	Up	1.88e-10	1.48e-08	-	-	-	-	-
Unigene24237_All	671	3	38	0.847522	10.8765	3.68182	Up	4.44e-09	3.02e-07	K13692|1|2e-67|253|rcu:RCOM_0811310|UDP-glucose:(indol-3-yl)acetate beta-D-glucosyltransferase [EC:2.4.1.121]	-	GO:0035251//UDP-glucosyltransferase activity	GO:0034614//cellular response to reactive oxygen species;GO:0009414//response to water deprivation;GO:0009850//auxin metabolic process;GO:0042538//hyperosmotic salinity response;GO:0009737//response to abscisic acid stimulus;GO:0009653//anatomical structure morphogenesis	gi|255555269|ref|XP_002518671.1|/2.40014e-66/UDP-glucosyltransferase, putative [Ricinus communis]
Unigene22420_All	207	8	100	7.32609	92.7811	3.66272	Up	6.89e-22	1.11e-19	K12467|1|2e-19|91.7|aly:ARALYDRAFT_667687|myrcene/ocimene synthase [EC:4.2.3.15];K12742|2|3e-19|91.3|pop:POPTR_1111628|isoprene synthase [EC:4.2.3.27];K07385|3|7e-19|90.1|ath:AT3G25830|1,8-cineole synthase [EC:4.2.3.-]	GO:0009536//plastid	GO:0010333//terpene synthase activity;GO:0046872//metal ion binding	GO:0006644//phospholipid metabolic process;GO:0006950//response to stress	gi|75207042|sp|Q9SPN1.1|LLOS5_ARTAN/5.03731e-35/RecName: Full=R-linalool synthase QH5, chloroplastic; Flags: Precursor
CL10173	252	6	73	4.51339	55.6355	3.62372	Up	3.45e-16	4.27e-14	-	-	-	-	-
Unigene50564_All	595	2	24	0.637185	7.74683	3.60382	Up	4.85e-06	0.000221854	-	-	-	-	-
Unigene13090_All	383	18	216	8.90894	108.314	3.60382	Up	4.09e-45	1.48e-42	-	GO:0009536//plastid	GO:0046872//metal ion binding;GO:0016838//carbon-oxygen lyase activity, acting on phosphates	GO:0006644//phospholipid metabolic process;GO:0006950//response to stress	gi|75207042|sp|Q9SPN1.1|LLOS5_ARTAN/2.08111e-41/RecName: Full=R-linalool synthase QH5, chloroplastic; Flags: Precursor
Unigene51933_All	288	7	80	4.60742	53.3491	3.53343	Up	2.75e-17	3.61e-15	K13535|1|2e-36|148|gmx:100789925|cardiolipin-specific phospholipase [EC:3.1.1.-]	-	GO:0071617//lysophospholipid acyltransferase activity;GO:0004091//carboxylesterase activity	GO:0055088//lipid homeostasis	gi|302142598|emb|CBI19801.3|/7.66575e-44/unnamed protein product [Vitis vinifera]
Unigene56294_All	270	3	34	2.10625	24.1849	3.52136	Up	5.41e-08	3.22e-06	-	-	-	-	-
Unigene22344_All	285	4	45	2.66053	30.3248	3.51071	Up	3.38e-10	2.58e-08	-	-	-	-	gi|147852577|emb|CAN80650.1|/2.59293e-07/hypothetical protein VITISV_022906 [Vitis vinifera]
Unigene13527_All	264	5	56	3.5902	40.7393	3.50429	Up	2.18e-12	2.02e-10	K13535|1|3e-10|61.6|gmx:100789925|cardiolipin-specific phospholipase [EC:3.1.1.-]	-	-	-	gi|225458085|ref|XP_002280655.1|/1.7756e-11/PREDICTED: abhydrolase domain-containing protein 4-like [Vitis vinifera]
Unigene26682_All	548	34	376	11.7612	131.776	3.48599	Up	2.7e-75	1.93e-72	-	-	-	-	gi|225448138|ref|XP_002263444.1|/2.11295e-15/PREDICTED: uncharacterized protein LOC100266411 [Vitis vinifera]
Unigene1988_All	576	2	22	0.658203	7.3355	3.47829	Up	1.69e-05	0.000686232	K10357|1|2e-43|173|aly:ARALYDRAFT_887631|myosin V;K03165|2|2e-23|107|ota:Ot06g03550|DNA topoisomerase III [EC:5.99.1.2]	GO:0042579//microbody;GO:0015629//actin cytoskeleton	GO:0008092//cytoskeletal protein binding;GO:0017111//nucleoside-triphosphatase activity;GO:0005083//small GTPase regulator activity;GO:0032559	GO:0051640//organelle localization;GO:0048588//developmental cell growth;GO:0030029//actin filament-based process	gi|2444178|gb|AAB71528.1|/7.20003e-81/unconventional myosin [Helianthus annuus]
Unigene13883_All	328	7	76	4.04554	44.501	3.45943	Up	3.24e-16	4.02e-14	-	-	-	-	-
Unigene36378_All	200	14	133	13.2694	127.718	3.26679	Up	4.18e-26	8.12e-24	-	-	-	-	-
Unigene2605_All	483	21	192	8.24185	76.3456	3.2115	Up	1.69e-36	4.7e-34	K12467|1|2e-25|112|ath:AT3G25810|myrcene/ocimene synthase [EC:4.2.3.15];K07385|3|4e-24|108|aly:ARALYDRAFT_664366|1,8-cineole synthase [EC:4.2.3.-]	GO:0009536//plastid	GO:0046872//metal ion binding;GO:0016838//carbon-oxygen lyase activity, acting on phosphates	GO:0006644//phospholipid metabolic process;GO:0006950//response to stress	gi|75207042|sp|Q9SPN1.1|LLOS5_ARTAN/9.06884e-77/RecName: Full=R-linalool synthase QH5, chloroplastic; Flags: Precursor
Unigene27469_All	594	6	54	1.91477	17.4597	3.18878	Up	3.9e-11	3.27e-09	-	GO:0043231//intracellular membrane-bounded organelle	GO:0008194//UDP-glycosyltransferase activity	GO:0009832//plant-type cell wall biogenesis;GO:0010413//glucuronoxylan metabolic process	gi|255565439|ref|XP_002523710.1|/1.51559e-84/transferase, putative [Ricinus communis]
CL9238	929	25	223	5.10125	46.1019	3.1759	Up	1e-41	3.29e-39	-	-	-	-	-
Unigene15402_All	584	65	569	21.0986	187.124	3.14878	Up	3.55e-103	4.27e-100	K13993|1|8e-44|174|vvi:100268056|HSP20 family protein	-	-	-	gi|269838638|gb|ACZ48684.1|/2.51728e-44/small heat shock protein 17.4 kDa [Vitis vinifera]
CL9638	1069	30	261	5.31981	46.8913	3.13988	Up	4.56e-48	1.81e-45	-	-	-	-	-
Unigene48567_All	291	3	26	1.95425	17.1597	3.13434	Up	7.19e-06	0.000316073	K13495|1|1e-09|59.7|vvi:100248679|cis-zeatin O-glucosyltransferase [EC:2.4.1.215]	-	GO:0016757//transferase activity, transferring glycosyl groups	-	gi|317106704|dbj|BAJ53204.1|/1.04571e-08/JHL06B08.5 [Jatropha curcas]
CL10279	818	32	272	7.41565	63.8624	3.10632	Up	1.58e-49	6.72e-47	-	-	-	-	-
Unigene50374_All	240	6	50	4.73906	40.0118	3.07775	Up	4.22e-10	3.17e-08	-	-	-	-	-
Unigene9312_All	2007	4	33	0.377803	3.15788	3.06325	Up	4.95e-07	2.59e-05	K12891|1|8e-06|50.8|smo:SELMODRAFT_134332|splicing factor, arginine/serine-rich 2	-	GO:0005488//binding	-	gi|224111292|ref|XP_002332951.1|/7.30982e-15/predicted protein [Populus trichocarpa]
Unigene24795_All	277	4	33	2.73736	22.8804	3.06325	Up	4.95e-07	2.59e-05	K00422|1|8e-10|60.1|vvi:100256583|polyphenol oxidase [EC:1.10.3.1]	-	-	-	gi|399769475|emb|CCA94610.1|/6.00936e-20/polyphenol oxidase precursor (chloroplast) [Taraxacum officinale]
CL11230	1276	62	508	9.21072	76.4615	3.05335	Up	1.3e-89	1.27e-86	-	-	-	-	-
CL8702	1180	25	202	4.01615	32.8775	3.03322	Up	2.39e-36	6.54e-34	-	-	-	-	-
Unigene28214_All	356	4	31	2.12992	16.724	2.97306	Up	1.61e-06	7.91e-05	K01674|1|2e-18|88.6|rcu:RCOM_1353440|carbonic anhydrase [EC:4.2.1.1]	GO:0031410//cytoplasmic vesicle	GO:0046914//transition metal ion binding;GO:0016836//hydro-lyase activity	GO:0044237//cellular metabolic process	gi|255556850|ref|XP_002519458.1|/2.73248e-17/carbonic anhydrase, putative [Ricinus communis]
Unigene44099_All	466	16	124	6.50858	51.1052	2.97306	Up	1.93e-22	3.24e-20	K04079|1|2e-79|292|gmx:100807416|molecular chaperone HtpG	GO:0044424//intracellular part	GO:0005515//protein binding;GO:0032559	GO:0044267//cellular protein metabolic process;GO:0050896//response to stimulus	gi|356552478|ref|XP_003544594.1|/1.47691e-78/PREDICTED: heat shock cognate protein 80-like [Glycine max]
CL14824	1210	23	172	3.60325	27.3006	2.92156	Up	4.55e-30	1.03e-27	-	-	-	-	-
Unigene11537_All	471	9	67	3.62221	27.3202	2.91502	Up	1.66e-12	1.55e-10	K02154|1|4e-57|218|vvi:100258865|V-type H+-transporting ATPase subunit I [EC:3.6.3.14]	GO:0016469//proton-transporting two-sector ATPase complex	GO:0015077//monovalent inorganic cation transmembrane transporter activity;GO:0003824//catalytic activity	GO:0015988//energy coupled proton transmembrane transport, against electrochemical gradient	gi|225427716|ref|XP_002265086.1|/3.7084e-56/PREDICTED: vacuolar proton translocating ATPase 100 kDa subunit [Vitis vinifera]
CL9828	2234	7	51	0.593974	4.38447	2.88393	Up	1.01e-09	7.26e-08	-	-	-	-	-
CL2165	576	21	152	6.91113	50.6817	2.87447	Up	2.54e-26	4.99e-24	-	-	-	-	-
Unigene32100_All	214	4	28	3.54322	25.1289	2.82621	Up	9.26e-06	0.00039852	-	-	-	-	-
Unigene35166_All	233	8	55	6.50858	45.3353	2.80022	Up	4.05e-10	3.06e-08	-	-	-	-	gi|147798869|emb|CAN61630.1|/2.91869e-06/hypothetical protein VITISV_003191 [Vitis vinifera]
Unigene24555_All	493	8	55	3.07606	21.4262	2.80022	Up	4.05e-10	3.06e-08	-	-	-	-	gi|4200165|emb|CAA76145.1|/2.40561e-19/neutral invertase [Daucus carota]
Unigene36723_All	218	7	48	6.08687	42.2877	2.79647	Up	5.65e-09	3.77e-07	-	-	GO:0016757//transferase activity, transferring glycosyl groups	-	gi|37993661|gb|AAR06916.1|/2.32901e-16/UDP-glycosyltransferase 85C2 [Stevia rebaudiana]
Unigene459_All	643	5	34	1.47405	10.1554	2.78439	Up	1.13e-06	5.68e-05	-	-	-	-	gi|224079209|ref|XP_002305794.1|/2.5393e-70/predicted protein [Populus trichocarpa]
Unigene752_All	624	4	27	1.21514	8.31015	2.77375	Up	1.65e-05	0.000669201	K00454|1|1e-88|323|mtr:MTR_8g020970|lipoxygenase [EC:1.13.11.12]	-	GO:0046914//transition metal ion binding;GO:0016702//oxidoreductase activity, acting on single donors with incorporation of molecular oxygen, incorporation of two atoms of oxygen	GO:0006633//fatty acid biosynthetic process	gi|297735998|emb|CBI23972.3|/3.89676e-97/unnamed protein product [Vitis vinifera]
Unigene2751_All	605	62	413	19.4262	131.107	2.75466	Up	6.1e-66	3.48e-63	K04079|1|2e-78|289|gmx:100807416|molecular chaperone HtpG	GO:0044424//intracellular part	GO:0005515//protein binding;GO:0032559	GO:0044267//cellular protein metabolic process;GO:0050896//response to stimulus	gi|402746927|gb|AFQ94045.1|/2.01308e-79/heat shock protein 90 [Lactuca sativa]
CL11299	1701	12	78	1.3373	8.80684	2.7193	Up	1.92e-13	1.94e-11	-	-	-	-	-
Unigene11862_All	441	8	50	3.43877	21.7751	2.66272	Up	6.81e-09	4.47e-07	K12153|1|2e-17|86.3|gmx:100779934|cytochrome P450, family 79, subfamily A, polypeptide 2 (phenylalanine N-monooxygenase) [EC:1.14.13.124];K11813|2|5e-17|84.7|ath:AT2G22330|cytochrome P450, family 79, subfamily B, polypeptide 3 (tryptophan N-monooxygenase) [EC:1.14.13.125];K11812|5|1e-15|80.1|aly:ARALYDRAFT_490780|cytochrome P450, family 79, subfamily B, polypeptide 2 (tryptophan N-monooxygenase) …	-	GO:0004497//monooxygenase activity;GO:0005506//iron ion binding	GO:0006568//tryptophan metabolic process;GO:0002239//response to oomycetes;GO:0019748//secondary metabolic process;GO:0002831//regulation of response to biotic stimulus;GO:0009683;GO:0016138;GO:0052482	gi|255560398|ref|XP_002521214.1|/4.63072e-20/conserved hypothetical protein [Ricinus communis]
Unigene22799_All	330	12	75	6.89318	43.6493	2.66272	Up	1.03e-12	9.93e-11	K00799|1|3e-19|91.3|pop:POPTR_730647|glutathione S-transferase [EC:2.5.1.18]	-	GO:0016765//transferase activity, transferring alkyl or aryl (other than methyl) groups	GO:0009755//hormone-mediated signaling pathway	gi|75756064|gb|ABA27083.1|/1.00091e-22/TO115-2rc [Taraxacum officinale]
Unigene12601_All	951	10	61	1.9933	12.3191	2.62767	Up	1.91e-10	1.49e-08	-	-	-	-	gi|121501703|gb|ABM55244.1|/5.27556e-19/polynucleotidyl transferase [Beta vulgaris]
CL7328	798	53	323	12.59	77.7373	2.62633	Up	2.31e-49	9.69e-47	-	-	-	-	-
Unigene17606_All	458	20	121	8.27784	50.7399	2.61579	Up	2.45e-19	3.57e-17	K03627|1|5e-43|171|vvi:100249249|putative transcription factor	GO:0031981//nuclear lumen	GO:0003712//transcription cofactor activity;GO:0001071//nucleic acid binding transcription factor activity;GO:0003677//DNA binding	GO:0000160//two-component signal transduction system (phosphorelay);GO:0009725//response to hormone stimulus;GO:0006355//regulation of transcription, DNA-dependent;GO:0006950//response to stress	gi|19225065|gb|AAL32037.2|AF439278_1/1.02146e-44/ethylene-responsive transciptional coactivator-like protein [Retama raetam]
CL8560	444	6	36	2.56165	15.5722	2.60382	Up	1.33e-06	6.57e-05	-	-	-	-	-
CL13934	471	8	47	3.21974	19.1649	2.57345	Up	3.6e-08	2.19e-06	-	-	-	-	-
Unigene20430_All	749	44	258	11.1358	66.1557	2.57066	Up	7.72e-39	2.25e-36	K09286|1|1e-30|131|ath:AT4G17500|EREBP-like factor;K14517|2|1e-28|124|ath:AT5G47220|ethylene-responsive transcription factor 2	-	-	GO:0006351//transcription, DNA-dependent	gi|17385636|dbj|BAA87068.2|/6.62064e-58/ethylene-responsive element binding protein1 homolog [Matricaria chamomilla]
Unigene16393_All	370	20	117	10.2466	60.7315	2.5673	Up	2.19e-18	3.03e-16	-	GO:0016020//membrane;GO:0031410//cytoplasmic vesicle	-	-	gi|359494388|ref|XP_002267637.2|/4.72186e-41/PREDICTED: C2 domain-containing protein At1g53590-like [Vitis vinifera]
Unigene17811_All	419	5	29	2.26208	13.2927	2.55491	Up	1.89e-05	0.000760618	K00547|1|8e-53|203|vvi:100247323|homocysteine S-methyltransferase [EC:2.1.1.10]	GO:0016020//membrane	GO:0008172	GO:0006730//one-carbon metabolic process;GO:0000097//sulfur amino acid biosynthetic process	gi|225423971|ref|XP_002282549.1|/7.78769e-52/PREDICTED: homocysteine S-methyltransferase 1 [Vitis vinifera]
CL12416	1019	27	179	5.83602	33.7372	2.53128	Up	2.21e-29	4.85e-27	-	-	-	-	-
Unigene1539_All	840	28	159	6.31875	36.3536	2.52439	Up	4.84e-24	8.59e-22	K10144|1|6e-86|315|pop:POPTR_558319|RING finger and CHY zinc finger domain-containing protein 1 [EC:6.3.2.19]	-	GO:0046914//transition metal ion binding	-	gi|224106846|ref|XP_002314304.1|/5.87213e-85/predicted protein [Populus trichocarpa]
Unigene22131_All	338	54	305	30.2851	173.306	2.51664	Up	1.42e-44	5.05e-42	-	-	-	-	-
Unigene19974_All	768	104	587	25.6699	146.793	2.51564	Up	3.21e-84	2.52e-81	K13464|1|7e-26|115|rcu:RCOM_0684970|jasmonate ZIM domain-containing protein	-	-	GO:0009719;GO:0007275//multicellular organismal development	gi|255576619|ref|XP_002529200.1|/7.70024e-25/conserved hypothetical protein [Ricinus communis]
Unigene37956_All	206	11	62	10.1223	57.8035	2.51362	Up	3.77e-10	2.86e-08	-	-	-	-	-
CL9860	1073	265	1482	46.8165	265.264	2.50234	Up	1.37e-208	4.07e-205	-	-	-	-	-
Unigene4307_All	282	8	44	5.37766	29.9663	2.47829	Up	1.85e-07	1.04e-05	-	-	GO:0016740//transferase activity	-	gi|357508481|ref|XP_003624529.1|/5.60053e-10/Jasmonate O-methyltransferase [Medicago truncatula]
Unigene7140_All	415	6	33	2.74066	15.272	2.47829	Up	6.94e-06	0.000306562	-	-	-	-	gi|255548906|ref|XP_002515509.1|/3.22036e-18/conserved hypothetical protein [Ricinus communis]
Unigene40171_All	572	16	88	5.30245	29.5472	2.47829	Up	1.16e-13	1.18e-11	K00422|1|3e-35|145|vvi:100256583|polyphenol oxidase [EC:1.10.3.1]	GO:0044424//intracellular part	-	-	gi|399769475|emb|CCA94610.1|/9.64426e-62/polyphenol oxidase precursor (chloroplast) [Taraxacum officinale]
Unigene9169_All	804	18	98	4.24394	23.4099	2.46364	Up	5.7e-15	6.41e-13	K04733|1|6e-64|242|smo:SELMODRAFT_159261|interleukin-1 receptor-associated kinase 4 [EC:2.7.11.1];K13430|4|1e-36|151|pop:POPTR_548061|serine/threonine-protein kinase PBS1 [EC:2.7.11.1]	GO:0016020//membrane;GO:0009536//plastid	GO:0004702//receptor signaling protein serine/threonine kinase activity;GO:0032559;GO:0005198//structural molecule activity	GO:0006464//cellular protein modification process	gi|255546929|ref|XP_002514522.1|/8.79362e-91/ATP binding protein, putative [Ricinus communis]
Unigene3108_All	817	17	92	3.94438	21.627	2.45496	Up	4.38e-14	4.6e-12	K13680|1|9e-28|122|vvi:100259738|beta-mannan synthase [EC:2.4.1.32]	-	GO:0016740//transferase activity	-	gi|109628383|gb|ABG34547.1|/4.08643e-27/cellulose synthase-like A1 [Pinus taeda]
Unigene9617_All	624	58	313	17.6196	96.3362	2.4509	Up	2.28e-44	7.99e-42	K04125|1|1e-61|233|pop:POPTR_822902|gibberellin 2-oxidase [EC:1.14.11.13]	-	GO:0016706//oxidoreductase activity, acting on paired donors, with incorporation or reduction of molecular oxygen, 2-oxoglutarate as one donor, and incorporation of one atom each of oxygen into both donors	GO:0008152//metabolic process	gi|213032421|emb|CAS03784.1|/1.76139e-73/gibberellin 2-oxidase1 [Helianthus annuus]
Unigene12398_All	1018	122	642	22.7177	121.12	2.41455	Up	9.94e-88	9.07e-85	-	GO:0005618//cell wall	-	-	gi|171854681|dbj|BAG16530.1|/1.17527e-128/putative phosphate-induced protein [Capsicum chinense]
Unigene15197_All	638	24	126	7.13088	37.9297	2.41118	Up	2.01e-18	2.79e-16	K01674|1|4e-60|228|pop:POPTR_589499|carbonic anhydrase [EC:4.2.1.1]	-	GO:0046914//transition metal ion binding;GO:0016836//hydro-lyase activity	GO:0044237//cellular metabolic process	gi|224068829|ref|XP_002326210.1|/4.39909e-59/predicted protein [Populus trichocarpa]
Unigene28913_All	723	127	652	33.298	173.196	2.3789	Up	1.55e-87	1.37e-84	K14638|1|5e-31|132|pop:POPTR_804521|solute carrier family 15 (peptide/histidine transporter), member 3/4	GO:0044464//cell part	-	-	gi|255568703|ref|XP_002525323.1|/2.13437e-58/oligopeptide transporter, putative [Ricinus communis]
Unigene10227_All	368	14	71	7.21162	37.0544	2.36125	Up	9.84e-11	7.89e-09	-	-	-	-	gi|356540701|ref|XP_003538824.1|/1.24837e-25/PREDICTED: probable disease resistance protein At5g66900-like [Glycine max]
Unigene17053_All	808	7	35	1.64225	8.31929	2.34079	Up	7.39e-06	0.000323955	-	-	-	-	gi|225425086|ref|XP_002271879.1|/5.62315e-45/PREDICTED: uncharacterized protein LOC100247873 [Vitis vinifera]
Unigene12178_All	1924	67	332	6.60119	33.1408	2.32781	Up	2.86e-44	9.91e-42	-	-	GO:0016787//hydrolase activity	-	gi|255548495|ref|XP_002515304.1|/0/triacylglycerol lipase, putative [Ricinus communis]
CL10546	1101	43	213	7.40344	37.1554	2.3273	Up	5.91e-29	1.27e-26	-	-	-	-	-
Unigene3162_All	1636	134	660	15.5265	77.4801	2.31909	Up	5.74e-86	4.71e-83	K06617|1|0.0|699|rcu:RCOM_0272270|raffinose synthase [EC:2.4.1.82]	GO:0009536//plastid	GO:0008378//galactosyltransferase activity	GO:0006950//response to stress;GO:0009628//response to abiotic stimulus	gi|255582335|ref|XP_002531958.1|/0/hydrolase, hydrolyzing O-glycosyl compounds, putative [Ricinus communis]
Unigene14746_All	704	38	187	10.2321	51.0151	2.31783	Up	1.74e-25	3.29e-23	K13422|1|2e-17|87.0|ppp:PHYPADRAFT_164647|transcription factor MYC2	GO:0043231//intracellular membrane-bounded organelle	GO:0016491//oxidoreductase activity;GO:0001071//nucleic acid binding transcription factor activity	GO:0009725//response to hormone stimulus;GO:0006351//transcription, DNA-dependent;GO:0006950//response to stress	gi|297745483|emb|CBI40563.3|/6.67867e-62/unnamed protein product [Vitis vinifera]
Unigene23409_All	405	21	103	9.82916	48.8441	2.31304	Up	1.21e-14	1.33e-12	-	-	-	-	gi|186517021|ref|NP_001119129.1|/1.24063e-09/uncharacerized protein [Arabidopsis thaliana]
Unigene38575_All	303	10	49	6.25619	31.0587	2.31164	Up	1.24e-07	7.07e-06	-	-	-	-	-
Unigene2621_All	424	10	49	4.47081	22.1952	2.31164	Up	1.24e-07	7.07e-06	-	-	GO:0016874//ligase activity	-	gi|224107933|ref|XP_002314659.1|/6.8015e-32/predicted protein [Populus trichocarpa]
Unigene46506_All	235	9	44	7.25984	35.9596	2.30837	Up	5.74e-07	2.99e-05	-	-	-	-	-
Unigene19948_All	1055	140	668	25.1552	121.606	2.27328	Up	6.16e-85	4.98e-82	K13422|1|1e-35|148|vvi:100250607|transcription factor MYC2	GO:0043231//intracellular membrane-bounded organelle	GO:0001071//nucleic acid binding transcription factor activity	GO:0009725//response to hormone stimulus;GO:0006351//transcription, DNA-dependent;GO:0006950//response to stress	gi|328687889|gb|AEB35556.1|/5.77741e-118/MYC2 [Lactuca virosa]
CL10383	1551	204	971	24.9328	120.237	2.26976	Up	2.04e-122	3.03e-119	-	-	-	-	-
Unigene664_All	1508	15	71	1.88557	9.04246	2.26172	Up	2.92e-10	2.25e-08	K13495|1|1e-124|445|rcu:RCOM_1099970|cis-zeatin O-glucosyltransferase [EC:2.4.1.215]	-	GO:0016757//transferase activity, transferring glycosyl groups	-	gi|356500519|ref|XP_003519079.1|/6.6927e-124/PREDICTED: zeatin O-glucosyltransferase-like [Glycine max]
Unigene29475_All	295	7	33	4.49809	21.4843	2.2559	Up	2.11e-05	0.000841036	-	-	-	-	-
CL3779	412	7	33	3.22072	15.3832	2.2559	Up	2.11e-05	0.000841628	-	-	-	-	-
CL5029	530	62	292	22.1752	105.812	2.25449	Up	1.08e-37	3.09e-35	-	-	-	-	-
Unigene16113_All	666	22	103	6.26182	29.7025	2.24593	Up	3.53e-14	3.72e-12	K09422|1|2e-31|134|vvi:100245492|myb proto-oncogene protein, plant	-	-	-	gi|225468618|ref|XP_002266049.1|/1.59368e-30/PREDICTED: uncharacterized protein LOC100245492 [Vitis vinifera]
Unigene24828_All	274	9	42	6.2265	29.4394	2.24125	Up	1.62e-06	7.95e-05	-	-	-	-	-
Unigene3200_All	1234	124	577	19.0484	89.8029	2.23709	Up	3.4e-72	2.21e-69	-	GO:0044425//membrane part	-	-	gi|224081108|ref|XP_002306296.1|/7.34931e-147/predicted protein [Populus trichocarpa]
CL885	979	317	1466	61.3803	287.595	2.22819	Up	9.53e-180	2.45e-176	-	-	-	-	-
CL2117	605	245	1128	76.765	358.083	2.22177	Up	2.98e-138	5.1e-135	-	-	-	-	-
CL9416	2065	163	750	14.963	69.7543	2.22088	Up	1.72e-92	1.77e-89	-	-	-	-	-
Unigene15432_All	961	27	122	5.3259	24.3818	2.19471	Up	4.09e-16	5.02e-14	-	GO:0005618//cell wall	-	-	gi|224084630|ref|XP_002307366.1|/4.72328e-108/predicted protein [Populus trichocarpa]
Unigene46848_All	340	10	45	5.57537	25.4193	2.18878	Up	9.8e-07	4.96e-05	-	-	GO:0016757//transferase activity, transferring glycosyl groups	-	gi|37993657|gb|AAR06914.1|/8.07416e-25/UDP-glycosyltransferase 71E1 [Stevia rebaudiana]
Unigene51623_All	356	16	72	8.51966	38.8429	2.18878	Up	4.96e-10	3.69e-08	K03676|1|2e-33|138|vvi:100260385|glutaredoxin 3	-	GO:0015036//disulfide oxidoreductase activity	GO:0019725//cellular homeostasis	gi|357461921|ref|XP_003601242.1|/1.03354e-32/Glutaredoxin [Medicago truncatula]
CL11225	1632	13	58	1.51	6.82555	2.1764	Up	2.81e-08	1.73e-06	-	-	-	-	-
Unigene24337_All	439	56	249	24.1811	108.934	2.17151	Up	5.71e-31	1.34e-28	K06617|1|9e-72|266|vvi:100268134|raffinose synthase [EC:2.4.1.82]	GO:0009536//plastid	GO:0008378//galactosyltransferase activity	GO:0006950//response to stress;GO:0009628//response to abiotic stimulus	gi|359484223|ref|XP_002285418.2|/7.52742e-71/PREDICTED: probable galactinol--sucrose galactosyltransferase 6-like [Vitis vinifera]
Unigene25621_All	295	9	40	5.78326	26.0416	2.17086	Up	4.53e-06	0.000208379	-	-	-	-	gi|224114075|ref|XP_002316660.1|/5.30998e-21/predicted protein [Populus trichocarpa]
Unigene45968_All	385	9	40	4.43133	19.954	2.17086	Up	4.53e-06	0.000208548	-	-	-	-	gi|359481061|ref|XP_003632563.1|/1.53768e-36/PREDICTED: uncharacterized protein LOC100254761 isoform 3 [Vitis vinifera]
Unigene8470_All	454	97	431	40.5012	182.327	2.17049	Up	2.1e-52	9.49e-50	-	-	-	-	-
Unigene3259_All	803	10	44	2.36068	10.5237	2.15636	Up	1.63e-06	7.97e-05	K13448|1|5e-59|225|vvi:100254364|calcium-binding protein CML	-	GO:0046872//metal ion binding	-	gi|28301674|emb|CAB63264.3|/2.31979e-59/calcium-binding protein [Lotus japonicus]
Unigene14595_All	472	13	57	5.221	23.1933	2.15131	Up	4.65e-08	2.8e-06	K13495|1|1e-25|113|rcu:RCOM_1099970|cis-zeatin O-glucosyltransferase [EC:2.4.1.215]	-	GO:0016758//transferase activity, transferring hexosyl groups	-	gi|342306012|dbj|BAK55742.1|/1.51962e-25/UDP-glucose glucosyltransferase [Gardenia jasminoides]
Unigene40670_All	264	9	39	6.46236	28.372	2.13434	Up	7.53e-06	0.000328963	-	-	-	-	-
Unigene30864_All	419	13	56	5.88141	25.6687	2.12577	Up	7.68e-08	4.49e-06	K08237|1|4e-08|55.1|vvi:100246482|hydroquinone glucosyltransferase [EC:2.4.1.218]	-	GO:0016740//transferase activity	-	gi|37993657|gb|AAR06914.1|/3.49574e-52/UDP-glycosyltransferase 71E1 [Stevia rebaudiana]
Unigene18434_All	1041	62	267	11.29	49.2595	2.12536	Up	2.99e-32	7.13e-30	K07513|1|1e-50|198|pop:POPTR_797159|acetyl-CoA acyltransferase 1 [EC:2.3.1.16]	-	GO:0016408	-	gi|257815407|gb|ACV70032.1|/5.04248e-50/3-ketoacyl CoA thiolase 1 [Petunia x hybrida]
CL13844	1276	67	288	9.95351	43.3482	2.1227	Up	1.3e-34	3.33e-32	-	-	-	-	-
Unigene19217_All	436	27	116	11.739	51.0977	2.12195	Up	8.2e-15	9.08e-13	-	-	GO:0043167//ion binding;GO:0008422//beta-glucosidase activity	GO:0044238//primary metabolic process	gi|363806788|ref|NP_001242282.1|/1.1343e-55/uncharacterized protein LOC100786020 precursor [Glycine max]
CL719	3307	206	885	11.8082	51.3971	2.12189	Up	7.84e-103	9.23e-100	-	-	-	-	-
Unigene25922_All	582	21	90	6.83988	29.6995	2.1184	Up	8.93e-12	7.87e-10	K00770|1|2e-97|352|gmx:100797597|1,4-beta-D-xylan synthase [EC:2.4.2.24]	GO:0031228//intrinsic to Golgi membrane	GO:0016759//cellulose synthase activity	GO:0045229//external encapsulating structure organization;GO:0048588//developmental cell growth;GO:0009250//glucan biosynthetic process;GO:0042546//cell wall biogenesis;GO:0006950//response to stress	gi|356497399|ref|XP_003517548.1|/2.55708e-105/PREDICTED: cellulose synthase-like protein D3-like [Glycine max]
CL15252	1612	277	1175	32.5737	139.992	2.10356	Up	1.93e-134	3.12e-131	-	-	-	-	-
Unigene3981_All	539	44	186	15.4745	66.2756	2.09859	Up	1.38e-22	2.33e-20	K10775|1|2e-47|186|pop:POPTR_667815|phenylalanine ammonia-lyase [EC:4.3.1.24]	GO:0044424//intracellular part	GO:0016840	GO:0006558//L-phenylalanine metabolic process	gi|18001007|gb|AAL55242.1|AF299330_1/6.41338e-54/phenylalanine ammonia-lyase [Lactuca sativa]
Unigene51269_All	211	14	59	12.5776	53.7031	2.09415	Up	4.58e-08	2.76e-06	-	-	-	-	-
Unigene24165_All	1552	15	63	1.83211	7.79612	2.08925	Up	1.66e-08	1.05e-06	-	GO:0031410//cytoplasmic vesicle	GO:0042578//phosphoric ester hydrolase activity;GO:0004672//protein kinase activity;GO:0004620//phospholipase activity;GO:0032559	GO:0006464//cellular protein modification process;GO:0007165//signal transduction	gi|359480853|ref|XP_002277922.2|/1.13682e-158/PREDICTED: PI-PLC X domain-containing protein At5g67130-like [Vitis vinifera]
CL12794	383	37	154	18.3128	77.2239	2.07619	Up	1.03e-18	1.46e-16	-	-	-	-	-
Unigene37022_All	308	13	54	8.00101	33.6723	2.07331	Up	2.08e-07	1.15e-05	-	GO:0031225//anchored to membrane;GO:0043231//intracellular membrane-bounded organelle	GO:0043167//ion binding;GO:0008422//beta-glucosidase activity	GO:0044238//primary metabolic process	gi|224102835|ref|XP_002312820.1|/2.59283e-39/predicted protein [Populus trichocarpa]
Unigene4417_All	239	12	49	9.51778	39.3757	2.04861	Up	9.43e-07	4.78e-05	K08241|1|1e-11|66.2|rcu:RCOM_1595240|jasmonate O-methyltransferase [EC:2.1.1.141]	-	GO:0016740//transferase activity	-	gi|359476675|ref|XP_002265700.2|/4.93564e-14/PREDICTED: benzoate carboxyl methyltransferase-like [Vitis vinifera]
Unigene33100_All	703	39	159	10.5163	43.4382	2.04634	Up	6.04e-19	8.69e-17	K09422|1|1e-52|204|rcu:RCOM_1312710|myb proto-oncogene protein, plant	GO:0043231//intracellular membrane-bounded organelle	GO:0003676//nucleic acid binding	-	gi|40643884|emb|CAD87009.1|/3.89007e-54/MYB9A protein [Gerbera hybrid cultivar]
Unigene3822_All	340	13	53	7.24798	29.9383	2.04634	Up	3.4e-07	1.81e-05	-	-	-	-	gi|147815968|emb|CAN72579.1|/1.32472e-43/hypothetical protein VITISV_001137 [Vitis vinifera]
Unigene17715_All	544	131	534	45.6483	188.526	2.04613	Up	5.93e-60	3.11e-57	K14638|1|5e-37|151|ppp:PHYPADRAFT_189464|solute carrier family 15 (peptide/histidine transporter), member 3/4	GO:0044464//cell part	-	GO:0015833//peptide transport	gi|356554474|ref|XP_003545571.1|/3.98655e-75/PREDICTED: nitrate transporter 1.3-like [Glycine max]
CL88	860	144	584	31.7407	130.42	2.03876	Up	4.16e-65	2.35e-62	-	-	-	-	-
Unigene6200_All	979	19	77	3.67894	15.1056	2.03772	Up	7.8e-10	5.66e-08	K00770|1|6e-48|189|rcu:RCOM_1180270|1,4-beta-D-xylan synthase [EC:2.4.2.24]	GO:0031228//intrinsic to Golgi membrane	GO:0016759//cellulose synthase activity	GO:0045229//external encapsulating structure organization;GO:0048588//developmental cell growth;GO:0009250//glucan biosynthetic process;GO:0042546//cell wall biogenesis;GO:0006950//response to stress	gi|356497399|ref|XP_003517548.1|/6.10127e-103/PREDICTED: cellulose synthase-like protein D3-like [Glycine max]
CL4016	908	20	81	4.17538	17.1328	2.03678	Up	2.85e-10	2.2e-08	-	-	-	-	-
Unigene6095_All	1433	202	809	26.7213	108.426	2.02064	Up	1.7e-88	1.6e-85	-	GO:0043231//intracellular membrane-bounded organelle	-	-	gi|224054554|ref|XP_002298318.1|/7.93803e-127/predicted protein [Populus trichocarpa]
CL3700	828	44	176	10.0734	40.8237	2.01886	Up	1.77e-20	2.74e-18	-	-	-	-	-
Unigene45901_All	883	68	271	14.5982	58.9438	2.01355	Up	1.3e-30	3e-28	K05894|1|1e-74|278|gmx:100803381|12-oxophytodienoic acid reductase [EC:1.3.1.42]	-	GO:0016628//oxidoreductase activity, acting on the CH-CH group of donors, NAD or NADP as acceptor;GO:0000166//nucleotide binding	GO:0009694//jasmonic acid metabolic process	gi|356497438|ref|XP_003517567.1|/1.1382e-73/PREDICTED: 12-oxophytodienoate reductase 2-like [Glycine max]
Unigene14107_All	783	104	409	25.1782	100.321	1.99438	Up	7.69e-45	2.75e-42	K03021|1|6e-07|52.8|ota:Ot01g06000|DNA-directed RNA polymerase III subunit RPC2 [EC:2.7.7.6]	GO:0031410//cytoplasmic vesicle	-	-	gi|296086714|emb|CBI32349.3|/1.37058e-93/unnamed protein product [Vitis vinifera]
Unigene5949_All	798	12	47	2.85056	11.3116	1.98849	Up	2.5e-06	0.000120093	K01723|1|6e-69|258|mtr:MTR_4g068550|hydroperoxide dehydratase [EC:4.2.1.92]	-	GO:0005506//iron ion binding;GO:0003824//catalytic activity	-	gi|350539693|ref|NP_001234502.1|/7.58145e-71/cytochrome P450 CYP74C4 [Solanum lycopersicum]
CL4869	1190	140	544	22.3015	87.7974	1.97704	Up	1.98e-58	9.92e-56	-	-	-	-	-
CL2102	423	19	73	8.51463	33.1446	1.96076	Up	5.36e-09	3.6e-07	-	-	-	-	-
Unigene23289_All	403	28	107	13.1706	50.9927	1.95297	Up	1.64e-12	1.54e-10	K00799|1|2e-44|175|gmx:547936|glutathione S-transferase [EC:2.5.1.18]	-	GO:0016765//transferase activity, transferring alkyl or aryl (other than methyl) groups	-	gi|359494285|ref|XP_003634751.1|/2.82715e-46/PREDICTED: uncharacterized protein LOC100232878 [Vitis vinifera]
Unigene4136_All	379	39	149	19.5064	75.5052	1.95263	Up	7.18e-17	9.19e-15	-	GO:0005773//vacuole;GO:0031090//organelle membrane	GO:0046872//metal ion binding	-	gi|297847712|ref|XP_002891737.1|/6.75068e-24/sodium/calcium exchanger family protein [Arabidopsis lyrata subsp. lyrata]
CL6190	1095	106	399	18.3503	69.9823	1.93118	Up	5.06e-42	1.69e-39	-	-	-	-	-
Unigene15146_All	951	12	45	2.39196	9.08786	1.92575	Up	6.55e-06	0.000291358	-	GO:0016020//membrane	GO:0015301//anion:anion antiporter activity	-	gi|225430194|ref|XP_002282436.1|/3.4736e-79/PREDICTED: boron transporter 4 [Vitis vinifera]
CL2424	1749	121	451	13.1144	49.5241	1.91698	Up	7.8e-47	3.02e-44	-	-	-	-	-
CL3677	896	97	361	20.5218	77.38	1.9148	Up	9.23e-38	2.65e-35	-	-	-	-	-
Unigene11490_All	462	13	48	5.33401	19.954	1.90338	Up	3.79e-06	0.000176425	-	GO:0043231//intracellular membrane-bounded organelle	GO:0003824//catalytic activity	-	gi|255538398|ref|XP_002510264.1|/9.82234e-35/hydrolase, putative [Ricinus communis]
CL3717	1189	19	70	3.02917	11.307	1.90022	Up	2.21e-08	1.38e-06	-	-	-	-	-
Unigene26578_All	694	19	70	5.18975	19.3717	1.90022	Up	2.21e-08	1.38e-06	K02154|1|4e-110|395|vvi:100255659|V-type H+-transporting ATPase subunit I [EC:3.6.3.14]	GO:0000325//plant-type vacuole;GO:0009536//plastid;GO:0031090//organelle membrane;GO:0016469//proton-transporting two-sector ATPase complex	GO:0015077//monovalent inorganic cation transmembrane transporter activity;GO:0015405;GO:0003824//catalytic activity	GO:0009651//response to salt stress;GO:0031667//response to nutrient levels;GO:0006754//ATP biosynthetic process;GO:0015988//energy coupled proton transmembrane transport, against electrochemical gradient	gi|302142583|emb|CBI19786.3|/4.1738e-109/unnamed protein product [Vitis vinifera]
Unigene41996_All	207	130	478	119.049	443.493	1.89736	Up	7.02e-49	2.9e-46	K08235|1|2e-20|95.5|gmx:100782104|xyloglucan:xyloglucosyl transferase [EC:2.4.1.207];K14504|2|3e-18|87.8|aly:ARALYDRAFT_918931|xyloglucan:xyloglucosyl transferase TCH4 [EC:2.4.1.207]	-	GO:0016740//transferase activity	-	gi|356547513|ref|XP_003542156.1|/2.27867e-19/PREDICTED: probable xyloglucan endotransglucosylase/hydrolase protein 23-like [Glycine max]
Unigene6859_All	611	12	44	3.72299	13.8306	1.89333	Up	1.05e-05	0.000447221	-	GO:0044464//cell part	-	-	gi|255570144|ref|XP_002526034.1|/1.0069e-78/conserved hypothetical protein [Ricinus communis]
Unigene25045_All	579	13	47	4.25615	15.5901	1.87301	Up	6.06e-06	0.000271352	-	-	-	-	gi|356494914|ref|XP_003516326.1|/1.05129e-87/PREDICTED: DUF246 domain-containing protein At1g04910-like [Glycine max]
Unigene2724_All	529	49	177	17.5587	64.261	1.87176	Up	9.24e-19	1.31e-16	-	GO:0031225//anchored to membrane	-	-	gi|356568809|ref|XP_003552600.1|/2.61946e-52/PREDICTED: protein COBRA-like [Glycine max]
CL6311	1027	1314	4742	242.537	886.79	1.87039	Up	0	0	-	-	-	-	-
CL4495	1794	441	1587	46.5981	169.896	1.86631	Up	1.08e-154	2.19e-151	-	-	-	-	-
Unigene11626_All	474	17	61	6.79865	24.7162	1.86213	Up	2.66e-07	1.44e-05	K09510|1|8e-32|134|pop:POPTR_594630|DnaJ homolog subfamily B member 4	-	-	GO:0044267//cellular protein metabolic process	gi|224133410|ref|XP_002328035.1|/7.20262e-31/predicted protein [Populus trichocarpa]
CL14412	788	41	147	9.86302	35.8279	1.86098	Up	1.03e-15	1.22e-13	-	-	-	-	-
CL1329	1807	464	1658	48.6757	176.22	1.85611	Up	2.45e-160	5.33e-157	-	-	-	-	-
Unigene338_All	866	40	142	8.75577	31.492	1.84668	Up	4.38e-15	4.95e-13	K00924|1|1e-75|281|ath:AT1G30270|[EC:2.7.1.-];K07198|3|2e-52|204|gmx:100806916|5'-AMP-activated protein kinase, catalytic alpha subunit [EC:2.7.11.11]	-	GO:0005515//protein binding;GO:0004674//protein serine/threonine kinase activity;GO:0032559	GO:0006464//cellular protein modification process;GO:0009628//response to abiotic stimulus;GO:0023052//signaling	gi|224124760|ref|XP_002319415.1|/5.98583e-96/predicted protein [Populus trichocarpa]
Unigene24046_All	1085	56	197	9.78387	34.8711	1.83356	Up	3.5e-20	5.29e-18	-	-	-	-	gi|359479633|ref|XP_003632309.1|/1.67399e-136/PREDICTED: F-box/kelch-repeat protein SKIP30-like isoform 1 [Vitis vinifera]
Unigene24335_All	1064	63	221	11.2241	39.8915	1.82948	Up	2.14e-22	3.59e-20	K00924|1|2e-92|337|ath:AT2G01450|[EC:2.7.1.-];K04371|2|7e-32|136|gmx:100801339|extracellular signal-regulated kinase 1/2 [EC:2.7.11.24]	GO:0043231//intracellular membrane-bounded organelle;GO:0044444//cytoplasmic part	GO:0004674//protein serine/threonine kinase activity;GO:0000166//nucleotide binding	GO:0009755//hormone-mediated signaling pathway	gi|399106776|gb|AFP20221.1|/3.10393e-119/MAP kinase [Nicotiana tabacum]
Unigene53864_All	297	16	56	10.2121	36.2127	1.82621	Up	1.16e-06	5.81e-05	-	-	GO:0016740//transferase activity	-	gi|133874202|dbj|BAF49304.1|/9.05746e-21/putative acyltransferase [Clitoria ternatea]
Unigene16107_All	441	16	56	6.87755	24.3882	1.82621	Up	1.16e-06	5.8e-05	K07088|1|3e-45|178|rcu:RCOM_0875040|	GO:0031224//intrinsic to membrane;GO:0031410//cytoplasmic vesicle	-	GO:0060918//auxin transport	gi|255561457|ref|XP_002521739.1|/2.68538e-44/auxin:hydrogen symporter, putative [Ricinus communis]
Unigene19336_All	225	107	373	90.1475	318.387	1.82042	Up	1.74e-36	4.8e-34	-	-	-	-	gi|351722150|ref|NP_001236722.1|/5.6961e-07/uncharacterized protein LOC100527230 [Glycine max]
CL8732	734	101	352	26.0842	92.1035	1.82008	Up	1.63e-34	4.15e-32	-	-	-	-	-
Unigene9429_All	1137	207	720	34.5114	121.619	1.81723	Up	1.06e-68	6.53e-66	-	GO:0005773//vacuole;GO:0031090//organelle membrane	-	-	gi|359493612|ref|XP_003634635.1|/1.82268e-96/PREDICTED: uncharacterized protein LOC100264164 [Vitis vinifera]
Unigene14254_All	1550	205	711	25.0712	88.0983	1.81309	Up	1.18e-67	7e-65	K15400|1|9e-73|272|rcu:RCOM_1447050|omega-hydroxypalmitate O-feruloyl transferase [EC:2.3.1.188]	-	GO:0016746//transferase activity, transferring acyl groups	-	gi|84578877|dbj|BAE72881.1|/0/benzoyl CoA benzoic acid benzoyltransferase [Verbena x hybrida]
CL6142	709	35	121	9.35781	32.777	1.80844	Up	9.82e-13	9.52e-11	-	-	-	-	-
CL13545	485	124	427	48.4655	169.089	1.80276	Up	5.33e-41	1.7e-38	-	-	-	-	-
Unigene26987_All	1136	32	110	5.33979	18.597	1.80022	Up	1.23e-11	1.07e-09	-	-	-	-	gi|225438797|ref|XP_002283187.1|/7.08974e-117/PREDICTED: uncharacterized protein LOC100259508 [Vitis vinifera]
Unigene43011_All	377	44	151	22.124	76.9246	1.79783	Up	1.98e-15	2.3e-13	-	GO:0031090//organelle membrane;GO:0009536//plastid	GO:0016787//hydrolase activity	-	gi|255550093|ref|XP_002516097.1|/1.26308e-62/conserved hypothetical protein [Ricinus communis]
CL6472	1005	223	763	42.0621	145.81	1.7935	Up	2.02e-71	1.3e-68	-	-	-	-	-
CL2031	2215	3176	10852	271.806	940.948	1.79154	Up	0	0	-	-	-	-	-
Unigene11030_All	967	321	1091	62.9261	216.685	1.78387	Up	1.32e-100	1.49e-97	K10525|1|1e-69|261|pop:POPTR_873764|allene oxide cyclase [EC:5.3.99.6]	GO:0009536//plastid	GO:0009975//cyclase activity	-	gi|302321136|gb|ADL16493.1|/2.36794e-107/allene oxide cyclase [Artemisia annua]
Unigene17078_All	836	58	197	13.1515	45.2574	1.78293	Up	1.77e-19	2.6e-17	K09510|1|1e-86|317|gmx:100797487|DnaJ homolog subfamily B member 4	-	GO:0005515//protein binding	GO:0044267//cellular protein metabolic process;GO:0050896//response to stimulus	gi|356517478|ref|XP_003527414.1|/1.17566e-85/PREDICTED: dnaJ homolog subfamily B member 13-like isoform 1 [Glycine max]
Unigene9355_All	510	46	155	17.0978	58.3702	1.77142	Up	1.65e-15	1.92e-13	K06617|1|1e-35|146|vvi:100268134|raffinose synthase [EC:2.4.1.82]	GO:0009536//plastid	GO:0016740//transferase activity	GO:0006950//response to stress;GO:0009628//response to abiotic stimulus	gi|297738998|emb|CBI28243.3|/3.4263e-35/unnamed protein product [Vitis vinifera]
CL5474	865	52	175	11.3957	38.8554	1.76963	Up	2.66e-17	3.49e-15	-	-	-	-	-
Unigene4058_All	340	20	67	11.1507	37.8465	1.76302	Up	2.01e-07	1.12e-05	K00924|1|9e-43|169|ath:AT1G30270|[EC:2.7.1.-];K07198|3|7e-27|116|gmx:100796687|5'-AMP-activated protein kinase, catalytic alpha subunit [EC:2.7.11.11]	GO:0043231//intracellular membrane-bounded organelle	GO:0004674//protein serine/threonine kinase activity;GO:0032559	GO:0009267//cellular response to starvation;GO:0009743//response to carbohydrate stimulus;GO:0006813//potassium ion transport;GO:0023052//signaling;GO:0006970//response to osmotic stress;GO:0006464//cellular protein modification process	gi|296088995|emb|CBI38698.3|/2.85182e-46/unnamed protein product [Vitis vinifera]
CL10557	941	64	214	12.8927	43.6771	1.76033	Up	1.09e-20	1.7e-18	-	-	-	-	-
Unigene7564_All	376	43	143	21.6787	73.0429	1.75247	Up	3.16e-14	3.34e-12	K13030|1|1e-19|92.8|sbi:SORBI_01g001220|cyanohydrin beta-glucosyltransferase [EC:2.4.1.85]	-	GO:0016757//transferase activity, transferring glycosyl groups	-	gi|37993661|gb|AAR06916.1|/6.51712e-43/UDP-glycosyltransferase 85C2 [Stevia rebaudiana]
Unigene7997_All	898	37	123	7.81048	26.3062	1.75192	Up	1.99e-12	1.85e-10	K14504|1|2e-129|460|rcu:RCOM_1630040|xyloglucan:xyloglucosyl transferase TCH4 [EC:2.4.1.207];K08235|2|2e-128|456|gmx:100782104|xyloglucan:xyloglucosyl transferase [EC:2.4.1.207]	GO:0005576//extracellular region;GO:0030312//external encapsulating structure	GO:0016798//hydrolase activity, acting on glycosyl bonds;GO:0016758//transferase activity, transferring hexosyl groups	GO:0044042//glucan metabolic process	gi|255570543|ref|XP_002526229.1|/1.63851e-128/conserved hypothetical protein [Ricinus communis]
Unigene16640_All	295	25	83	16.0646	54.0363	1.75004	Up	8.21e-09	5.35e-07	-	-	-	-	-
Unigene17252_All	1251	41	136	6.21268	20.8791	1.74877	Up	1.45e-13	1.48e-11	K04733|1|2e-106|384|aly:ARALYDRAFT_916421|interleukin-1 receptor-associated kinase 4 [EC:2.7.11.1];K00924|3|1e-65|248|osa:4333525|[EC:2.7.1.-]	GO:0016020//membrane	GO:0004672//protein kinase activity;GO:0032559	GO:0006468//protein phosphorylation;GO:0043401//steroid hormone mediated signaling pathway;GO:0001558//regulation of cell growth;GO:0000902//cell morphogenesis;GO:0007275//multicellular organismal development	gi|359493687|ref|XP_003634651.1|/0/PREDICTED: receptor-like protein kinase THESEUS 1-like [Vitis vinifera]
CL1452	1023	50	165	9.26503	30.9769	1.74133	Up	4.58e-16	5.61e-14	-	-	-	-	-
Unigene23569_All	373	38	125	19.312	64.3622	1.73672	Up	1.79e-12	1.68e-10	K14489|1|1e-08|55.8|vvi:100263145|arabidopsis histidine kinase 2/3/4 (cytokinin receptor) [EC:2.7.13.3]	GO:0031410//cytoplasmic vesicle	GO:0043167//ion binding;GO:0008422//beta-glucosidase activity	GO:0044238//primary metabolic process	gi|255580059|ref|XP_002530863.1|/4.11608e-29/Glucan endo-1,3-beta-glucosidase precursor, putative [Ricinus communis]
CL7529	658	21	69	6.04987	20.1397	1.73507	Up	1.81e-07	1.01e-05	-	-	-	-	-
Unigene17087_All	652	72	236	20.9333	69.5175	1.73158	Up	3.53e-22	5.78e-20	K01537|1|2e-88|322|aly:ARALYDRAFT_490855|Ca2+-transporting ATPase [EC:3.6.3.8]	GO:0031224//intrinsic to membrane;GO:0043231//intracellular membrane-bounded organelle;GO:0031090//organelle membrane	GO:0046914//transition metal ion binding;GO:0046873//metal ion transmembrane transporter activity;GO:0019829//cation-transporting ATPase activity;GO:0005515//protein binding;GO:0032559;GO:0016836//hydro-lyase activity	GO:0010035//response to inorganic substance;GO:0009206;GO:0006816//calcium ion transport	gi|297798108|ref|XP_002866938.1|/2.32424e-87/hypothetical protein ARALYDRAFT_490855 [Arabidopsis lyrata subsp. lyrata]
Unigene19910_All	1054	402	1314	72.2999	239.433	1.72756	Up	1.42e-115	2e-112	K15777|1|3e-118|423|vvi:100262346|4,5-DOPA dioxygenase extradiol [EC:1.13.11.-]	-	GO:0005506//iron ion binding;GO:0016701//oxidoreductase activity, acting on single donors with incorporation of molecular oxygen	GO:0044237//cellular metabolic process	gi|225441813|ref|XP_002283881.1|/2.8673e-117/PREDICTED: 4,5-DOPA dioxygenase extradiol-like protein [Vitis vinifera]
CL10741	1134	30	98	5.01488	16.5975	1.72668	Up	5.29e-10	3.93e-08	-	-	-	-	-
CL10866	2111	80	261	7.1838	23.7455	1.72484	Up	3.05e-24	5.48e-22	-	-	-	-	-
CL5299	1527	524	1703	65.0496	214.193	1.7193	Up	3.11e-148	5.68e-145	-	-	-	-	-
Unigene5673_All	473	26	84	10.4199	34.1073	1.71074	Up	1.15e-08	7.39e-07	-	GO:0044464//cell part	-	GO:0009725//response to hormone stimulus	gi|255626041|gb|ACU13365.1|/8.33844e-24/unknown [Glycine max]
CL10691	1793	48	155	5.07473	16.6028	1.71002	Up	7.79e-15	8.66e-13	-	-	-	-	-
Unigene21174_All	909	177	570	36.9115	120.432	1.70607	Up	2.79e-50	1.22e-47	K13464|1|2e-20|98.2|vvi:100262965|jasmonate ZIM domain-containing protein	-	-	-	gi|386778767|gb|AFJ23868.1|/9.86279e-20/jasmonate ZIM-domain protein 2 [Vitis quinquangularis]
Unigene20443_All	423	20	64	8.96276	29.0582	1.69693	Up	7.62e-07	3.92e-05	K03283|1|7e-28|120|ppp:PHYPADRAFT_226216|heat shock 70kDa protein 1/8	-	GO:0004672//protein kinase activity;GO:0016628//oxidoreductase activity, acting on the CH-CH group of donors, NAD or NADP as acceptor;GO:0032559	GO:0050896//response to stimulus;GO:0006464//cellular protein modification process	gi|189380223|gb|ACD93209.1|/2.96855e-27/heat shock protein 70 [Camellia sinensis]
Unigene28971_All	763	131	419	32.5461	105.468	1.69624	Up	4.12e-37	1.16e-34	K13464|1|3e-21|100|rcu:RCOM_0684970|jasmonate ZIM domain-containing protein	-	-	GO:0050896//response to stimulus	gi|389986103|gb|AFL46169.1|/5.80852e-25/jasmonate ZIM domain protein d [Nicotiana attenuata]
Unigene17876_All	531	47	150	16.7786	54.2533	1.69309	Up	3.19e-14	3.38e-12	-	GO:0005618//cell wall	-	GO:0023052//signaling;GO:0009987//cellular process	gi|224123582|ref|XP_002330157.1|/2.64387e-20/predicted protein [Populus trichocarpa]
Unigene14169_All	1634	134	424	15.5455	49.836	1.68069	Up	4.54e-37	1.28e-34	K04079|1|0.0|751|pop:POPTR_592912|molecular chaperone HtpG	GO:0044444//cytoplasmic part;GO:0016020//membrane;GO:0030312//external encapsulating structure	GO:0005515//protein binding;GO:0032559	GO:0006952//defense response;GO:0010035//response to inorganic substance;GO:0044267//cellular protein metabolic process	gi|224134805|ref|XP_002327494.1|/0/predicted protein [Populus trichocarpa]
Unigene29520_All	477	59	186	23.4469	74.8901	1.67538	Up	4.69e-17	6.04e-15	K09754|1|3e-30|129|rcu:RCOM_1106600|coumaroylquinate(coumaroylshikimate) 3'-monooxygenase [EC:1.14.13.36]	-	GO:0016709//oxidoreductase activity, acting on paired donors, with incorporation or reduction of molecular oxygen, NADH or NADPH as one donor, and incorporation of one atom of oxygen;GO:0005506//iron ion binding	GO:0008152//metabolic process	gi|285028880|gb|ADC34701.1|/1.18173e-49/flavonoid 3' hydroxylase [Actinidia chinensis]
Unigene19852_All	1084	176	554	30.7777	98.1545	1.67317	Up	1.25e-47	4.9e-45	K03671|1|2e-52|204|pop:POPTR_825426|thioredoxin 1	GO:0043231//intracellular membrane-bounded organelle;GO:0044444//cytoplasmic part	GO:0015036//disulfide oxidoreductase activity	GO:0051234//establishment of localization;GO:0018904;GO:0019725//cellular homeostasis;GO:0006091//generation of precursor metabolites and energy	gi|224140623|ref|XP_002323681.1|/1.6524e-51/thioredoxin h [Populus trichocarpa]
Unigene5532_All	474	16	50	6.39873	20.2592	1.66272	Up	1.71e-05	0.000694457	K03695|1|5e-27|118|bdi:100825913|ATP-dependent Clp protease ATP-binding subunit ClpB	-	GO:0017111//nucleoside-triphosphatase activity;GO:0032559	GO:0009642//response to light intensity;GO:0044267//cellular protein metabolic process;GO:0000302//response to reactive oxygen species	gi|297842179|ref|XP_002888971.1|/6.36973e-32/ATHSP101 [Arabidopsis lyrata subsp. lyrata]
CL5675	296	17	53	10.887	34.3885	1.65932	Up	9.77e-06	0.000417982	-	-	-	-	-
Unigene12173_All	2196	24	74	2.07172	6.47186	1.64335	Up	1.97e-07	1.09e-05	K05657|1|0.0|760|smo:SELMODRAFT_445846|ATP-binding cassette, subfamily B (MDR/TAP), member 10;K05658|3|3e-101|367|ppp:PHYPADRAFT_227047|ATP-binding cassette, subfamily B (MDR/TAP), member 1	GO:0031224//intrinsic to membrane;GO:0043234//protein complex	GO:0042626//ATPase activity, coupled to transmembrane movement of substances;GO:0032559	GO:0006810//transport;GO:0009207	gi|359490880|ref|XP_002265694.2|/0/PREDICTED: ABC transporter B family member 25-like [Vitis vinifera]
Unigene28022_All	447	25	77	10.6019	33.0836	1.64179	Up	1.13e-07	6.47e-06	-	-	-	-	gi|356496400|ref|XP_003517056.1|/7.96162e-60/PREDICTED: uncharacterized protein LOC100797900 [Glycine max]
CL4221	1351	203	621	28.4835	88.2807	1.63197	Up	2.22e-51	9.87e-49	-	-	-	-	-
Unigene15477_All	910	39	119	8.12411	25.1151	1.62828	Up	5.05e-11	4.19e-09	K01068|1|5e-64|242|aly:ARALYDRAFT_470104|palmitoyl-CoA hydrolase [EC:3.1.2.2];K01076|3|4e-54|209|ath:AT4G00520|[EC:3.1.2.-]	GO:0042579//microbody	GO:0000166//nucleotide binding	GO:0006732//coenzyme metabolic process	gi|225454216|ref|XP_002273474.1|/3.12891e-66/PREDICTED: acyl-coenzyme A thioesterase 8 [Vitis vinifera]
CL10608	866	105	319	22.9839	70.7461	1.62203	Up	5.77e-27	1.15e-24	-	-	-	-	-
Unigene15002_All	2319	246	747	20.1088	61.8656	1.62131	Up	6.81e-61	3.74e-58	-	GO:0043231//intracellular membrane-bounded organelle	-	GO:0010035//response to inorganic substance;GO:0006950//response to stress;GO:0009987//cellular process;GO:0042126//nitrate metabolic process	gi|28973727|gb|AAO64180.1|/2.08067e-77/unknown protein [Arabidopsis thaliana]
Unigene4975_All	944	35	106	7.02827	21.5657	1.6175	Up	6.93e-10	5.07e-08	K05666|1|1e-52|205|olu:OSTLU_35503|ATP-binding cassette, subfamily C (CFTR/MRP), member 2;K05658|3|1e-32|138|vvi:100243576|ATP-binding cassette, subfamily B (MDR/TAP), member 1	-	GO:0017111//nucleoside-triphosphatase activity;GO:0032559	GO:0009207	gi|357443747|ref|XP_003592151.1|/1.8008e-104/Multidrug resistance protein ABC transporter family [Medicago truncatula]
Unigene17020_All	565	194	587	65.0887	199.535	1.61616	Up	5.24e-48	2.07e-45	-	-	-	-	gi|357462411|ref|XP_003601487.1|/3.75537e-10/hypothetical protein MTR_3g082210 [Medicago truncatula]
Unigene11536_All	352	28	84	15.0788	45.8317	1.60382	Up	5.02e-08	3e-06	-	GO:0016020//membrane	GO:0004672//protein kinase activity;GO:0000166//nucleotide binding	GO:0006468//protein phosphorylation;GO:0043401//steroid hormone mediated signaling pathway;GO:0001558//regulation of cell growth;GO:0000902//cell morphogenesis;GO:0007275//multicellular organismal development	gi|356543264|ref|XP_003540082.1|/5.32713e-29/PREDICTED: receptor-like protein kinase THESEUS 1-like [Glycine max]
Unigene27491_All	1380	23	69	3.15937	9.60284	1.60382	Up	8.05e-07	4.13e-05	-	-	-	-	gi|224064862|ref|XP_002301588.1|/2.60782e-111/f-box family protein [Populus trichocarpa]
CL10207	729	43	129	11.1813	33.9854	1.60382	Up	1.31e-11	1.14e-09	-	-	-	-	-
Unigene26473_All	306	49	146	30.3548	91.6349	1.59397	Up	7.46e-13	7.28e-11	-	GO:0044464//cell part	-	-	gi|242071797|ref|XP_002451175.1|/9.64249e-10/hypothetical protein SORBIDRAFT_05g025380 [Sorghum bicolor]
Unigene9175_All	885	44	131	9.42457	28.4287	1.59285	Up	1.15e-11	1.01e-09	-	-	GO:0003824//catalytic activity	-	gi|224080937|ref|XP_002306237.1|/1.74786e-90/predicted protein [Populus trichocarpa]
CL14966	959	42	125	8.30201	25.0335	1.59233	Up	3.44e-11	2.9e-09	-	-	-	-	-
Unigene8892_All	570	36	107	11.9724	36.0528	1.5904	Up	9.26e-10	6.67e-08	-	GO:0043231//intracellular membrane-bounded organelle	-	-	gi|255560021|ref|XP_002521029.1|/4.54271e-11/conserved hypothetical protein [Ricinus communis]
CL13147	754	59	175	14.8331	44.5755	1.58743	Up	4.83e-15	5.44e-13	-	-	-	-	-
CL11536	891	48	142	10.2121	30.6084	1.58364	Up	1.95e-12	1.82e-10	-	-	-	-	-
Unigene12048_All	1638	23	68	2.66174	7.97305	1.58276	Up	1.23e-06	6.1e-05	K13832|1|0.0|738|pop:POPTR_742170|3-dehydroquinate dehydratase / shikimate dehydrogenase [EC:4.2.1.10 1.1.1.25]	GO:0009532//plastid stroma	GO:0016616//oxidoreductase activity, acting on the CH-OH group of donors, NAD or NADP as acceptor;GO:0000166//nucleotide binding;GO:0016836//hydro-lyase activity	GO:0032787//monocarboxylic acid metabolic process;GO:0008652//cellular amino acid biosynthetic process;GO:0003006//developmental process involved in reproduction	gi|224130894|ref|XP_002328402.1|/0/dehydroquinate dehydratase/ shikimate dehydrogenase [Populus trichocarpa]
CL13657	637	19	56	5.65414	16.8841	1.57829	Up	1.15e-05	0.000481717	-	-	-	-	-
CL11110	907	18	53	3.76199	11.2227	1.57686	Up	2.02e-05	0.000804516	-	-	-	-	-
CL6827	1544	408	1199	50.0916	149.143	1.57405	Up	1.15e-92	1.2e-89	-	-	-	-	-
Unigene17742_All	673	177	520	49.8552	148.395	1.57362	Up	3.65e-41	1.19e-38	-	-	-	-	gi|357514285|ref|XP_003627431.1|/2.69086e-17/hypothetical protein MTR_8g022950 [Medicago truncatula]
Unigene38516_All	273	23	67	15.9705	47.1348	1.56139	Up	1.86e-06	9.05e-05	-	-	-	-	-
CL5359	3217	180	524	10.6065	31.2831	1.56043	Up	5.56e-41	1.77e-38	-	-	-	-	-
Unigene15778_All	351	21	61	11.3413	33.3774	1.55728	Up	5.7e-06	0.000256966	-	-	-	-	-
Unigene23751_All	640	84	244	24.8801	73.2217	1.55728	Up	7.14e-20	1.06e-17	-	-	-	-	gi|225468805|ref|XP_002263365.1|/3.1526e-57/PREDICTED: GEM-like protein 5 [Vitis vinifera]
Unigene23051_All	841	21	61	4.73343	13.9304	1.55728	Up	5.7e-06	0.000256761	-	-	GO:0005488//binding	GO:0010087//phloem or xylem histogenesis	gi|225425172|ref|XP_002264588.1|/2.56493e-64/PREDICTED: NAC domain-containing protein 29 isoform 1 [Vitis vinifera]
Unigene14312_All	1238	82	238	12.5558	36.9221	1.55613	Up	2.11e-19	3.09e-17	-	-	-	-	gi|356526882|ref|XP_003532045.1|/2.05325e-80/PREDICTED: uncharacterized protein LOC100785006 [Glycine max]
Unigene27009_All	606	29	84	9.07147	26.6217	1.5532	Up	1.01e-07	5.82e-06	-	-	GO:0004674//protein serine/threonine kinase activity;GO:0000166//nucleotide binding	GO:0009987//cellular process	gi|356523179|ref|XP_003530219.1|/8.83396e-43/PREDICTED: L-type lectin-domain containing receptor kinase S.4-like [Glycine max]
Unigene5808_All	717	939	2719	248.255	728.316	1.55274	Up	1.22e-203	3.44e-200	-	-	-	-	gi|225441339|ref|XP_002276510.1|/5.75628e-32/PREDICTED: polyadenylate-binding protein-interacting protein 2 [Vitis vinifera]
CL13575	458	19	55	7.86394	23.0636	1.55229	Up	1.75e-05	0.000707238	-	-	-	-	-
Unigene45678_All	1227	242	700	37.3872	109.568	1.55121	Up	1.01e-53	4.64e-51	K00454|1|0.0|648|pop:POPTR_828417|lipoxygenase [EC:1.13.11.12]	-	GO:0046914//transition metal ion binding;GO:0016702//oxidoreductase activity, acting on single donors with incorporation of molecular oxygen, incorporation of two atoms of oxygen	GO:0006633//fatty acid biosynthetic process;GO:0006950//response to stress;GO:0042221//response to chemical stimulus;GO:0051707//response to other organism	gi|32454714|gb|AAP83138.1|/0/lipoxygenase [Nicotiana attenuata]
Unigene16648_All	317	35	101	20.9296	61.1916	1.54779	Up	5.56e-09	3.72e-07	-	-	-	-	-
Unigene5318_All	1507	250	721	31.447	91.8865	1.54693	Up	4.58e-55	2.2e-52	K01051|1|2e-110|397|vvi:100251413|pectinesterase [EC:3.1.1.11]	GO:0005618//cell wall;GO:0031090//organelle membrane	GO:0004091//carboxylesterase activity;GO:0004857//enzyme inhibitor activity	GO:0071555//cell wall organization	gi|224074107|ref|XP_002304256.1|/0/predicted protein [Populus trichocarpa]
CL6726	411	43	124	19.8326	57.9441	1.54679	Up	1.04e-10	8.28e-09	-	-	-	-	-
CL12580	1085	199	572	34.7677	101.25	1.54211	Up	7.59e-44	2.62e-41	-	-	-	-	-
Unigene29781_All	786	68	195	16.3998	47.6477	1.53873	Up	6.33e-16	7.59e-14	-	GO:0043231//intracellular membrane-bounded organelle	GO:0003824//catalytic activity	GO:0008152//metabolic process	gi|297743187|emb|CBI36054.3|/7.37203e-95/unnamed protein product [Vitis vinifera]
CL1151	1875	74	212	7.4814	21.7152	1.53733	Up	3.65e-17	4.74e-15	-	-	-	-	-
Unigene107_All	1421	51	146	6.80344	19.7328	1.53626	Up	2.95e-12	2.7e-10	K14508|1|7e-102|369|pop:POPTR_819262|regulatory protein NPR1	-	-	-	gi|351726319|ref|NP_001238658.1|/2.25689e-166/NPR1-1 protein [Glycine max]
Unigene29618_All	882	28	80	6.01786	17.4201	1.53343	Up	2.65e-07	1.44e-05	-	-	-	GO:0006950//response to stress;GO:0045333//cellular respiration	gi|356570816|ref|XP_003553580.1|/2.08628e-35/PREDICTED: uncharacterized protein LOC100808941 [Glycine max]
Unigene21289_All	960	42	120	8.29336	24.0071	1.53343	Up	2.69e-10	2.08e-08	K04079|1|4e-108|389|rcu:RCOM_1582180|molecular chaperone HtpG	GO:0044444//cytoplasmic part;GO:0016020//membrane;GO:0030312//external encapsulating structure	GO:0005515//protein binding;GO:0032559	GO:0006952//defense response;GO:0010035//response to inorganic substance;GO:0044267//cellular protein metabolic process	gi|255545176|ref|XP_002513649.1|/3.9985e-107/heat shock protein, putative [Ricinus communis]
Unigene11294_All	1140	41	117	6.8176	19.7111	1.53167	Up	4.66e-10	3.49e-08	K13416|1|2e-59|227|rcu:RCOM_1534760|brassinosteroid insensitive 1-associated receptor kinase 1 [EC:2.7.10.1 2.7.11.1];K13417|2|1e-58|225|aly:ARALYDRAFT_899604|somatic embryogenesis receptor kinase 4 [EC:2.7.10.1 2.7.11.1]	GO:0016020//membrane	GO:0030246//carbohydrate binding;GO:0004674//protein serine/threonine kinase activity;GO:0032559	GO:0006464//cellular protein modification process	gi|225449434|ref|XP_002278015.1|/5.76893e-151/PREDICTED: L-type lectin-domain containing receptor kinase S.4 [Vitis vinifera]
Unigene19048_All	639	40	114	11.8662	34.2637	1.52982	Up	8.06e-10	5.84e-08	-	-	-	-	gi|297742768|emb|CBI35402.3|/1.3917e-36/unnamed protein product [Vitis vinifera]
CL2918	1998	45	128	4.26942	12.3039	1.52701	Up	7.82e-11	6.31e-09	-	-	-	-	-
CL11724	690	100	284	27.4728	79.0495	1.52475	Up	3.13e-22	5.15e-20	-	-	-	-	-
CL33	763	37	105	9.19241	26.4298	1.52365	Up	4.19e-09	2.85e-07	-	-	-	-	-
CL13526	1721	739	2094	81.3984	233.682	1.52147	Up	1.04e-152	2.03e-149	-	-	-	-	-
Unigene26067_All	1959	346	979	33.4807	95.9794	1.5194	Up	2.99e-72	1.99e-69	K01723|1|0.0|671|rcu:RCOM_1593180|hydroperoxide dehydratase [EC:4.2.1.92]	GO:0009526//plastid envelope;GO:0009534//chloroplast thylakoid;GO:0009570//chloroplast stroma	GO:0016491//oxidoreductase activity;GO:0005506//iron ion binding;GO:0016836//hydro-lyase activity	GO:0019369//arachidonic acid metabolic process;GO:0051707//response to other organism;GO:0006633//fatty acid biosynthetic process;GO:0009694//jasmonic acid metabolic process;GO:0009719;GO:0006950//response to stress	gi|325513921|gb|ADZ24000.1|/0/allene oxide synthase [Artemisia annua]
Unigene5789_All	620	29	82	8.86663	25.4011	1.51843	Up	2.29e-07	1.26e-05	-	GO:0031224//intrinsic to membrane	-	GO:0006810//transport;GO:0050801//ion homeostasis	gi|359490578|ref|XP_002275623.2|/1.04002e-86/PREDICTED: S-type anion channel SLAH3-like [Vitis vinifera]
Unigene11171_All	883	188	531	40.3598	115.495	1.51684	Up	6.97e-40	2.11e-37	K13496|1|3e-38|157|ath:AT2G36750|UDP-glucosyl transferase 73C [EC:2.4.1.-]	-	GO:0035251//UDP-glucosyltransferase activity	-	gi|171906260|gb|ACB56927.1|/1.28129e-125/glycosyltransferase UGT95A1 [Hieracium pilosella]
Unigene26743_All	473	91	257	36.4697	104.352	1.51669	Up	4.07e-20	6.09e-18	K01537|1|2e-48|189|vvi:100247373|Ca2+-transporting ATPase [EC:3.6.3.8]	GO:0009532//plastid stroma;GO:0031224//intrinsic to membrane;GO:0009528//plastid inner membrane	GO:0046914//transition metal ion binding;GO:0005515//protein binding;GO:0019829//cation-transporting ATPase activity;GO:0046873//metal ion transmembrane transporter activity;GO:0005261//cation channel activity;GO:0032559;GO:0016836//hydro-lyase activity	GO:0006816//calcium ion transport;GO:0010035//response to inorganic substance;GO:0009206	gi|359480619|ref|XP_003632502.1|/4.85456e-48/PREDICTED: calcium-transporting ATPase 2, plasma membrane-type-like [Vitis vinifera]
CL9705	1787	219	618	23.2312	66.4192	1.51554	Up	4.38e-46	1.65e-43	-	-	-	-	-
Unigene51397_All	378	36	101	18.0536	51.3168	1.50715	Up	1.09e-08	7.04e-07	K01183|1|3e-63|237|pop:POPTR_1116414|chitinase [EC:3.2.1.14]	GO:0030312//external encapsulating structure	GO:0004553//hydrolase activity, hydrolyzing O-glycosyl compounds;GO:0030247//polysaccharide binding	GO:0009793//embryo development ending in seed dormancy;GO:0033554//cellular response to stress;GO:0006026	gi|116109611|gb|ABJ74186.1|/4.78857e-70/chitinase-like protein [Artemisia annua]
CL4157	955	59	165	11.7112	33.1826	1.50254	Up	2.82e-13	2.82e-11	-	-	-	-	-
Unigene2081_All	692	24	67	6.57442	18.5951	1.49999	Up	3.67e-06	0.000171474	-	-	-	-	-
CL4737	720	28	78	7.37187	20.8062	1.49691	Up	5.98e-07	3.11e-05	-	-	-	-	-
Unigene11129_All	886	69	192	14.7628	41.6195	1.4953	Up	4.09e-15	4.63e-13	-	-	-	-	gi|359473665|ref|XP_003631341.1|/1.1922e-14/PREDICTED: LOW QUALITY PROTEIN: ankyrin repeat-containing protein At3g12360-like [Vitis vinifera]
CL14171	2226	229	636	19.5013	54.8734	1.49254	Up	2.35e-46	8.92e-44	-	-	-	-	-
Unigene14743_All	697	69	191	18.7659	52.6296	1.48776	Up	6.07e-15	6.82e-13	-	-	-	-	gi|147777381|emb|CAN67198.1|/4.02715e-19/hypothetical protein VITISV_001853 [Vitis vinifera]
CL10686	1094	67	185	11.6094	32.4776	1.48415	Up	1.8e-14	1.95e-12	-	-	-	-	-
CL2270	1623	1969	5431	229.974	642.674	1.48261	Up	0	0	-	-	-	-	-
Unigene18088_All	924	161	444	33.0298	92.287	1.48236	Up	1.51e-32	3.62e-30	-	GO:0043231//intracellular membrane-bounded organelle	-	GO:0010035//response to inorganic substance;GO:0006950//response to stress;GO:0009987//cellular process;GO:0042126//nitrate metabolic process	gi|359473951|ref|XP_003631380.1|/6.7783e-08/PREDICTED: LOW QUALITY PROTEIN: protein NLP7-like [Vitis vinifera]
CL6176	1181	235	648	37.7199	105.379	1.48219	Up	9.92e-47	3.79e-44	-	-	-	-	-
CL11372	847	61	168	13.6521	38.0939	1.48044	Up	3.14e-13	3.12e-11	-	-	-	-	-
CL14305	430	32	88	14.107	39.3046	1.47829	Up	1.47e-07	8.28e-06	-	-	-	-	-
Unigene28993_All	713	144	395	38.2847	106.399	1.47464	Up	6.39e-29	1.37e-26	K13422|1|1e-23|107|mtr:MTR_5g030430|transcription factor MYC2	GO:0043231//intracellular membrane-bounded organelle	GO:0016628//oxidoreductase activity, acting on the CH-CH group of donors, NAD or NADP as acceptor	GO:0008152//metabolic process	gi|225470922|ref|XP_002264409.1|/1.29569e-52/PREDICTED: transcription factor bHLH13 [Vitis vinifera]
Unigene21579_All	2162	311	853	27.2682	75.7745	1.47449	Up	1.66e-60	8.93e-58	-	-	-	-	gi|357462067|ref|XP_003601315.1|/3.98209e-99/hypothetical protein MTR_3g079340 [Medicago truncatula]
CL14730	723	31	85	8.12785	22.5793	1.47405	Up	2.55e-07	1.38e-05	-	-	-	-	-
CL9236	939	160	438	32.3003	89.5856	1.47172	Up	8.36e-32	1.99e-29	-	-	-	-	-
CL6129	1766	1771	4848	190.099	527.232	1.47169	Up	0	0	-	-	-	-	-
CL1608	1224	128	349	19.8235	54.7613	1.46594	Up	1.59e-25	3.01e-23	-	-	-	-	-
Unigene53536_All	580	25	68	8.1708	22.517	1.46247	Up	4.71e-06	0.000216082	-	-	-	-	-
Unigene23639_All	495	28	76	10.7227	29.4875	1.45943	Up	1.33e-06	6.58e-05	K04733|1|1e-34|143|smo:SELMODRAFT_230241|interleukin-1 receptor-associated kinase 4 [EC:2.7.11.1]	-	GO:0004713//protein tyrosine kinase activity;GO:0032559	GO:0006464//cellular protein modification process	gi|297734240|emb|CBI15487.3|/1.23703e-79/unnamed protein product [Vitis vinifera]
CL14940	1054	59	160	10.6112	29.1547	1.45814	Up	2.04e-12	1.89e-10	-	-	-	-	-
Unigene28179_All	265	93	252	66.5257	182.635	1.45698	Up	1.06e-18	1.5e-16	K05681|1|9e-06|46.6|cme:CMS467C|ATP-binding cassette, subfamily G (WHITE), member 2	GO:0031090//organelle membrane;GO:0009526//plastid envelope	GO:0004721//phosphoprotein phosphatase activity;GO:0017111//nucleoside-triphosphatase activity;GO:0015604//organic phosphonate transmembrane transporter activity;GO:0015405;GO:0032559;GO:0046915//transition metal ion transmembrane transporter activity;GO:0031559//oxidosqualene cyclase activity	GO:0015691//cadmium ion transport;GO:0015893//drug transport;GO:0050832//defense response to fungus;GO:0006796//phosphate-containing compound metabolic process;GO:0009207;GO:0016104//triterpenoid biosynthetic process;GO:0071365//cellular response to auxin stimulus;GO:0009814//defense response, incompatible interaction;GO:0006464//cellular protein modification process;GO:0019762//glucosinolate cat…	gi|359482570|ref|XP_002278313.2|/4.48402e-39/PREDICTED: ABC transporter G family member 29-like [Vitis vinifera]
CL2981	1039	60	161	10.9468	29.7605	1.44289	Up	2.59e-12	2.39e-10	-	-	-	-	-
Unigene8292_All	1286	41	110	6.04359	16.4279	1.44267	Up	7.62e-09	4.98e-07	-	-	GO:0016740//transferase activity	-	gi|356523749|ref|XP_003530497.1|/0/PREDICTED: uncharacterized protein LOC100817409 [Glycine max]
Unigene160_All	1583	50	134	5.98744	16.2575	1.44109	Up	1.83e-10	1.44e-08	K14664|1|0.0|645|vvi:100264396|IAA-amino acid hydrolase [EC:3.5.1.-]	GO:0031410//cytoplasmic vesicle	GO:0016810//hydrolase activity, acting on carbon-nitrogen (but not peptide) bonds;GO:0070011	GO:0042445//hormone metabolic process;GO:0002831//regulation of response to biotic stimulus	gi|359492536|ref|XP_002284503.2|/0/PREDICTED: IAA-amino acid hydrolase ILR1-like 6-like [Vitis vinifera]
Unigene3477_All	686	31	83	8.56623	23.2372	1.4397	Up	5.62e-07	2.93e-05	K14652|1|2e-59|226|rcu:RCOM_0338130|3,4-dihydroxy 2-butanone 4-phosphate synthase / GTP cyclohydrolase II [EC:4.1.99.12 3.5.4.25]	GO:0009536//plastid	GO:0003933//GTP cyclohydrolase activity;GO:0046914//transition metal ion binding;GO:0016830//carbon-carbon lyase activity	GO:0006771//riboflavin metabolic process	gi|298561264|dbj|BAJ09646.1|/1.02367e-59/GTP cyclohydrolase II/3,4-dihydroxy-2-butanone 4-phosphate synthase [Nicotiana benthamiana]
Unigene6380_All	1598	398	1058	47.2127	127.157	1.42936	Up	2.65e-71	1.68e-68	K10775|1|0.0|798|vvi:100241377|phenylalanine ammonia-lyase [EC:4.3.1.24]	GO:0044424//intracellular part	GO:0016840	GO:0006558//L-phenylalanine metabolic process	gi|306922308|dbj|BAJ17655.1|/0/phenylalanine ammonia lyase [Gynura bicolor]
CL10094	803	489	1297	115.437	310.209	1.42613	Up	1.04e-86	8.81e-84	-	-	-	-	-
Unigene2863_All	414	28	74	12.8206	34.329	1.42096	Up	2.94e-06	0.000139176	-	GO:0005618//cell wall	-	GO:0009725//response to hormone stimulus	gi|255545766|ref|XP_002513943.1|/4.9453e-35/conserved hypothetical protein [Ricinus communis]
Unigene11911_All	481	165	435	65.0266	173.69	1.41741	Up	5.92e-30	1.32e-27	-	-	GO:0017111//nucleoside-triphosphatase activity	-	gi|255549840|ref|XP_002515971.1|/4.54277e-44/ATP-binding cassette transporter, putative [Ricinus communis]
Unigene14467_All	394	249	656	119.8	319.77	1.41641	Up	2.75e-44	9.62e-42	K09872|1|2e-49|192|rcu:RCOM_1356060|aquaporin PIP	GO:0031224//intrinsic to membrane	-	GO:0006810//transport	gi|349891782|gb|AEQ20672.1|/1.32507e-51/PIP2;1 [Karelinia caspia]
CL494	1019	139	366	25.8579	68.9821	1.41562	Up	2.07e-25	3.91e-23	-	-	-	-	-
Unigene17022_All	681	123	323	34.2382	91.093	1.41174	Up	1.6e-22	2.7e-20	-	-	-	GO:0009414//response to water deprivation	gi|350535092|ref|NP_001234431.1|/2.04844e-52/late embryogenesis (Lea)-like protein [Solanum lycopersicum]
Unigene14538_All	455	45	118	18.7479	49.8081	1.40965	Up	4.07e-09	2.78e-07	-	GO:0016020//membrane	-	-	gi|357514321|ref|XP_003627449.1|/2.39256e-14/Pectinesterase [Medicago truncatula]
CL10952	755	37	97	9.28982	24.6748	1.40932	Up	9.98e-08	5.76e-06	-	-	-	-	-
Unigene28254_All	226	126	330	105.685	280.437	1.4079	Up	6.9e-23	1.18e-20	-	-	-	-	gi|351725191|ref|NP_001235804.1|/7.43933e-07/uncharacterized protein LOC100306235 [Glycine max]
CL10197	584	31	81	10.0624	26.638	1.40451	Up	1.23e-06	6.1e-05	-	-	-	-	-
CL14829	763	258	672	64.0984	169.151	1.39995	Up	1.47e-44	5.18e-42	-	-	-	-	-
Unigene14278_All	1174	187	487	30.1944	79.6692	1.39974	Up	9.59e-33	2.32e-30	-	-	GO:0016758//transferase activity, transferring hexosyl groups	GO:0006665//sphingolipid metabolic process	gi|356496124|ref|XP_003516920.1|/1.70405e-129/PREDICTED: uncharacterized protein LOC100814250 [Glycine max]
Unigene43757_All	239	25	65	19.8287	52.233	1.39737	Up	1.54e-05	0.000630255	-	GO:0031090//organelle membrane;GO:0009536//plastid	-	-	gi|356563940|ref|XP_003550215.1|/2.62318e-07/PREDICTED: putative nuclease HARBI1-like [Glycine max]
Unigene50386_All	217	37	96	32.3217	84.9652	1.39437	Up	1.47e-07	8.29e-06	-	-	-	GO:0042742//defense response to bacterium;GO:0010033//response to organic substance	gi|297736638|emb|CBI25509.3|/2.17484e-22/unnamed protein product [Vitis vinifera]
Unigene8510_All	392	27	70	13.0566	34.2959	1.39326	Up	7.52e-06	0.000328527	-	-	-	-	-
Unigene33772_All	259	46	119	33.6675	88.2423	1.39012	Up	5.09e-09	3.43e-07	K09286|1|2e-18|88.6|aly:ARALYDRAFT_470149|EREBP-like factor	GO:0043231//intracellular membrane-bounded organelle	GO:0003676//nucleic acid binding;GO:0001071//nucleic acid binding transcription factor activity	GO:0006351//transcription, DNA-dependent;GO:0006950//response to stress	gi|292668889|gb|ADE41099.1|/5.891e-28/AP2 domain class transcription factor [Malus x domestica]
CL8590	1600	99	256	11.7292	30.7291	1.3895	Up	9.04e-18	1.21e-15	-	-	-	-	-
Unigene26695_All	1038	26	67	4.74819	12.3967	1.38451	Up	1.3e-05	0.000540351	K14181|1|3e-100|363|vvi:100256880|valencene synthase [EC:4.2.3.73];K12929|2|1e-74|278|rcu:RCOM_1574190|casbene synthase [EC:4.2.3.8];K14184|5|2e-68|257|ath:AT5G23960|alpha-humulene/beta-caryophyllene synthase [EC:4.2.3.- 4.2.3.57]	-	GO:0046872//metal ion binding;GO:0016829//lyase activity	-	gi|391358399|gb|AFM43738.1|/2.06518e-136/terpene synthase 5 [Matricaria chamomilla var. recutita]
Unigene27150_All	2071	59	152	5.40038	14.0959	1.38414	Up	4.44e-11	3.73e-09	K00928|1|0.0|753|rcu:RCOM_1445440|aspartate kinase [EC:2.7.2.4]	-	GO:0031406//carboxylic acid binding;GO:0016774//phosphotransferase activity, carboxyl group as acceptor	GO:0008652//cellular amino acid biosynthetic process;GO:0006796//phosphate-containing compound metabolic process	gi|255543571|ref|XP_002512848.1|/0/aspartate kinase, putative [Ricinus communis]
Unigene1201_All	498	33	85	12.5614	32.7808	1.38386	Up	8.87e-07	4.52e-05	-	-	-	-	-
Unigene28992_All	855	151	387	33.4783	86.931	1.37664	Up	9.84e-26	1.89e-23	K01090|1|2e-15|81.3|sbi:SORBI_01g038410|protein phosphatase [EC:3.1.3.16];K14497|2|4e-15|80.1|sbi:SORBI_09g029080|protein phosphatase 2C [EC:3.1.3.16]	GO:0043234//protein complex;GO:0043231//intracellular membrane-bounded organelle	GO:0043169//cation binding;GO:0004721//phosphoprotein phosphatase activity	GO:0006464//cellular protein modification process	gi|255573107|ref|XP_002527483.1|/8.20159e-98/protein phosphatase 2c, putative [Ricinus communis]
Unigene11445_All	422	48	123	21.5616	55.9786	1.37641	Up	3.69e-09	2.52e-07	-	-	-	-	gi|383932350|gb|AFH57272.1|/9.54951e-26/PLATZ [Gossypium hirsutum]
Unigene52601_All	278	41	105	27.9571	72.5394	1.37555	Up	5.23e-08	3.12e-06	-	-	GO:0016787//hydrolase activity	-	gi|15625495|gb|AAL04119.1|AF409131_1/1.05481e-24/lectin [Sambucus nigra]
Unigene29581_All	635	25	64	7.46309	19.3569	1.375	Up	2.26e-05	0.000895872	K04078|1|8e-43|171|vvi:100265504|chaperonin GroES	GO:0044424//intracellular part	GO:0046914//transition metal ion binding;GO:0005515//protein binding;GO:0032559	GO:0006950//response to stress;GO:0044267//cellular protein metabolic process	gi|225440109|ref|XP_002282838.1|/8.24623e-42/PREDICTED: 10 kDa chaperonin [Vitis vinifera]
Unigene17336_All	1351	166	424	23.2919	60.2754	1.37174	Up	6.73e-28	1.4e-25	K13422|1|3e-34|144|ppp:PHYPADRAFT_164647|transcription factor MYC2	GO:0043231//intracellular membrane-bounded organelle	GO:0001071//nucleic acid binding transcription factor activity	GO:0009725//response to hormone stimulus;GO:0006351//transcription, DNA-dependent;GO:0006950//response to stress	gi|225470922|ref|XP_002264409.1|/4.02906e-117/PREDICTED: transcription factor bHLH13 [Vitis vinifera]
CL12324	1589	29	74	3.4596	8.94412	1.37033	Up	5.4e-06	0.000245021	-	-	-	-	-
Unigene2688_All	473	62	158	24.8475	64.1543	1.36844	Up	2.74e-11	2.33e-09	K04711|1|6e-66|247|pop:POPTR_752844|dihydroceramidase [EC:3.5.1.-]	GO:0031224//intrinsic to membrane;GO:0043231//intracellular membrane-bounded organelle	GO:0016810//hydrolase activity, acting on carbon-nitrogen (but not peptide) bonds	GO:0046519	gi|224055853|ref|XP_002298686.1|/5.70798e-65/predicted protein [Populus trichocarpa]
CL15123	1303	64	163	9.31082	24.0255	1.36759	Up	1.36e-11	1.18e-09	-	-	-	-	-
CL540	2657	223	565	15.9098	40.8401	1.36007	Up	3.52e-36	9.52e-34	-	-	-	-	-
Unigene17132_All	394	45	114	21.6505	55.5697	1.3599	Up	1.86e-08	1.17e-06	-	-	-	-	gi|225439414|ref|XP_002263907.1|/4.9225e-14/PREDICTED: uncharacterized protein LOC100247091 [Vitis vinifera]
Unigene3207_All	1682	72	182	8.11445	20.7814	1.35673	Up	1.22e-12	1.16e-10	K11818|1|3e-116|417|ath:AT4G31500|cytochrome P450, family 83, subfamily B, polypeptide 1 [EC:1.14.-.-];K00517|3|6e-111|399|ath:AT3G26300|[EC:1.14.-.-]	-	GO:0016491//oxidoreductase activity;GO:0005506//iron ion binding	-	gi|225458055|ref|XP_002278300.1|/4.03475e-157/PREDICTED: cytochrome P450 83B1 [Vitis vinifera]
Unigene20734_All	649	133	336	38.8472	99.4316	1.35589	Up	4.56e-22	7.43e-20	K01834|1|6e-34|142|vvi:100245371|2,3-bisphosphoglycerate-dependent phosphoglycerate mutase [EC:5.4.2.1];K03036|2|2e-13|73.9|aly:ARALYDRAFT_336019|26S proteasome regulatory subunit N6	-	-	-	gi|86156028|gb|ABC86745.1|/5.03355e-34/pollen-specific protein [Vitis pseudoreticulata]
Unigene12527_All	416	27	68	12.3033	31.3939	1.35144	Up	1.62e-05	0.000658606	K05283|1|7e-11|63.9|aly:ARALYDRAFT_354960|phosphatidylinositol glycan, class W [EC:2.3.-.-];K15277|2|3e-08|55.5|ota:Ot17g00560|solute carrier family 35 (adenosine 3'-phospho 5'-phosphosulfate transporter), member B3;K11982|3|3e-08|55.1|mtr:MTR_6g079660|E3 ubiquitin-protein ligase RNF115/126 [EC:6.3.2.19];K06058|5|8e-08|53.9|smo:SELMODRAFT_73860|deltex	-	GO:0046872//metal ion binding	-	gi|388495660|gb|AFK35896.1|/2.45851e-13/unknown [Lotus japonicus]
Unigene27992_All	525	27	68	9.74893	24.8759	1.35144	Up	1.62e-05	0.000658132	K08472|1|4e-58|221|aly:ARALYDRAFT_495453|mlo protein	GO:0031224//intrinsic to membrane	-	GO:0009987//cellular process;GO:0006950//response to stress	gi|356549739|ref|XP_003543248.1|/2.69436e-70/PREDICTED: MLO-like protein 11-like [Glycine max]
CL10512	1272	517	1302	77.047	196.586	1.35135	Up	2.47e-80	1.89e-77	-	-	-	-	-
Unigene7095_All	280	41	103	27.7574	70.6495	1.34781	Up	1.11e-07	6.39e-06	-	-	-	-	gi|297744348|emb|CBI37318.3|/9.55306e-10/unnamed protein product [Vitis vinifera]
Unigene8267_All	1824	249	624	25.8778	65.7036	1.34426	Up	4.16e-39	1.24e-36	-	-	-	-	gi|356529396|ref|XP_003533280.1|/2.28965e-36/PREDICTED: putative UPF0481 protein At3g02645-like [Glycine max]
CL4488	622	50	125	15.2381	38.5966	1.34079	Up	5.62e-09	3.76e-07	-	-	-	-	-
Unigene6450_All	959	40	100	7.90667	20.0268	1.34079	Up	1.91e-07	1.06e-05	K14487|1|1e-155|547|rcu:RCOM_0174110|auxin responsive GH3 gene family	-	-	-	gi|41393668|gb|AAS02074.1|/3.92323e-155/auxin and ethylene responsive GH3-like protein [Capsicum chinense]
Unigene9636_All	759	28	70	6.99308	17.7127	1.34079	Up	1.37e-05	0.000563246	-	GO:0043231//intracellular membrane-bounded organelle	-	-	gi|225459284|ref|XP_002285786.1|/2.15897e-48/PREDICTED: uncharacterized protein LOC100252301 [Vitis vinifera]
Unigene24091_All	1753	50	125	5.4068	13.6949	1.34079	Up	5.62e-09	3.75e-07	K00423|1|2e-163|574|aly:ARALYDRAFT_892557|L-ascorbate oxidase [EC:1.10.3.3]	-	GO:0016682//oxidoreductase activity, acting on diphenols and related substances as donors, oxygen as acceptor;GO:0046914//transition metal ion binding	GO:0008152//metabolic process	gi|356543694|ref|XP_003540295.1|/0/PREDICTED: L-ascorbate oxidase homolog [Glycine max]
Unigene47322_All	957	202	502	40.0121	100.745	1.33219	Up	2.27e-31	5.35e-29	K12450|1|3e-92|336|gmx:100785885|UDP-glucose 4,6-dehydratase [EC:4.2.1.76]	GO:0000267//cell fraction	GO:0016857//racemase and epimerase activity, acting on carbohydrates and derivatives;GO:0016616//oxidoreductase activity, acting on the CH-OH group of donors, NAD or NADP as acceptor;GO:0048037//cofactor binding;GO:0016836//hydro-lyase activity	GO:0010191;GO:0009226//nucleotide-sugar biosynthetic process;GO:0051553;GO:0003006//developmental process involved in reproduction;GO:0009734//auxin mediated signaling pathway;GO:0033692//cellular polysaccharide biosynthetic process	gi|356556634|ref|XP_003546628.1|/3.06016e-91/PREDICTED: probable rhamnose biosynthetic enzyme 1-like [Glycine max]
CL1700	920	274	680	56.4566	141.955	1.33022	Up	8.19e-42	2.71e-39	-	-	-	-	-
Unigene15244_All	1747	52	129	5.64239	14.1816	1.32965	Up	4.03e-09	2.75e-07	K00820|1|0.0|826|vvi:100249999|glucosamine--fructose-6-phosphate aminotransferase (isomerizing) [EC:2.6.1.16]	GO:0044424//intracellular part	GO:0030246//carbohydrate binding;GO:0008483//transaminase activity	GO:0005975//carbohydrate metabolic process	gi|359487320|ref|XP_003633566.1|/0/PREDICTED: glucosamine--fructose-6-phosphate aminotransferase [isomerizing] 2 [Vitis vinifera]
Unigene13950_All	828	1236	3056	282.97	708.847	1.32483	Up	1.9e-180	5.12e-177	K05681|1|8e-10|62.4|cme:CMS467C|ATP-binding cassette, subfamily G (WHITE), member 2;K12843|2|2e-09|61.2|vvi:100248403|U4/U6 small nuclear ribonucleoprotein PRP3	-	GO:0016787//hydrolase activity	-	gi|224070967|ref|XP_002303308.1|/1.83579e-115/predicted protein [Populus trichocarpa]
CL12647	2012	475	1171	44.7526	111.779	1.3206	Up	5.62e-70	3.5e-67	-	-	-	-	-
Unigene5786_All	630	199	489	59.8777	149.073	1.31593	Up	4.68e-30	1.05e-27	-	GO:0031225//anchored to membrane;GO:0005618//cell wall	-	-	gi|388506782|gb|AFK41457.1|/9.37685e-22/unknown [Medicago truncatula]
Unigene1932_All	1021	416	1019	77.236	191.681	1.31136	Up	1.74e-60	9.3e-58	-	-	-	-	gi|390430817|gb|AFL91226.1|/1.16235e-67/Kunitz-like protease inhibitor, partial [Helianthus annuus]
CL214	535	58	142	20.5507	50.9758	1.31063	Up	1.02e-09	7.34e-08	-	-	-	-	-
Unigene14912_All	688	38	93	10.47	25.9612	1.31009	Up	8.14e-07	4.17e-05	K01951|1|2e-06|50.4|rcu:RCOM_0651320|GMP synthase (glutamine-hydrolysing) [EC:6.3.5.2]	-	-	-	gi|224103849|ref|XP_002313218.1|/2.21364e-78/predicted protein [Populus trichocarpa]
Unigene32182_All	326	117	286	68.0332	168.492	1.30837	Up	4.44e-18	6.04e-16	-	-	-	-	gi|224121708|ref|XP_002330633.1|/2.47724e-10/predicted protein [Populus trichocarpa]
Unigene4453_All	226	39	95	32.7121	80.7318	1.30331	Up	6.86e-07	3.55e-05	K01183|1|3e-17|84.7|ath:AT3G54420|chitinase [EC:3.2.1.14]	GO:0005576//extracellular region;GO:0030312//external encapsulating structure	GO:0004553//hydrolase activity, hydrolyzing O-glycosyl compounds;GO:0030247//polysaccharide binding	GO:0009793//embryo development ending in seed dormancy;GO:0033554//cellular response to stress;GO:0006026	gi|261824327|gb|ACX94236.1|/2.46506e-18/chitinase [Lactuca sativa]
CL11336	1822	533	1297	55.4538	136.717	1.30183	Up	1.17e-75	8.52e-73	-	-	-	-	-
CL3975	684	72	175	19.9539	49.1373	1.30015	Up	1.58e-11	1.37e-09	-	-	-	-	-
CL10833	1667	49	119	5.57202	13.7101	1.29897	Up	2.89e-08	1.78e-06	-	-	-	-	-
Unigene18426_All	778	92	223	22.4161	55.0497	1.2962	Up	3.09e-14	3.28e-12	-	-	-	-	gi|388520595|gb|AFK48359.1|/7.64173e-12/unknown [Lotus japonicus]
Unigene27113_All	1247	62	150	9.42492	23.1023	1.29348	Up	5.2e-10	3.87e-08	-	GO:0005618//cell wall;GO:0043231//intracellular membrane-bounded organelle	-	-	gi|359479522|ref|XP_002274491.2|/3.59501e-141/PREDICTED: uncharacterized protein LOC100245043 [Vitis vinifera]
Unigene9160_All	735	41	99	10.5742	25.8689	1.29066	Up	4.87e-07	2.55e-05	K00422|1|5e-16|82.8|vvi:100256583|polyphenol oxidase [EC:1.10.3.1]	-	-	-	gi|353228391|emb|CBZ41491.1|/3.28366e-38/polyphenol oxidase precursor (chloroplast) [Taraxacum officinale]
Unigene22952_All	793	29	70	6.9323	16.9533	1.29016	Up	2.42e-05	0.000952363	-	GO:0044432//endoplasmic reticulum part	GO:0005515//protein binding;GO:0003824//catalytic activity	GO:0044267//cellular protein metabolic process;GO:0009408//response to heat;GO:0000904//cell morphogenesis involved in differentiation	gi|297829424|ref|XP_002882594.1|/3.48916e-76/DNAJ heat shock N-terminal domain-containing protein [Arabidopsis lyrata subsp. lyrata]
CL11221	738	206	497	52.9131	129.339	1.28946	Up	1.26e-29	2.78e-27	-	-	-	-	-
CL7984	1856	2237	5392	228.476	557.958	1.28811	Up	2.19e-303	1.13e-299	-	-	-	-	-
CL5400	1379	65	156	8.93514	21.7265	1.28189	Up	3.13e-10	2.4e-08	-	-	-	-	-
CL6056	1084	324	777	56.6589	137.664	1.28078	Up	6.34e-45	2.28e-42	-	-	-	-	-
CL12070	1332	58	139	8.25422	20.042	1.27982	Up	3.03e-09	2.09e-07	-	-	-	-	-
Unigene1968_All	807	43	103	10.1006	24.5128	1.2791	Up	3.45e-07	1.83e-05	-	-	-	-	gi|255587677|ref|XP_002534353.1|/8.34591e-41/conserved hypothetical protein [Ricinus communis]
CL5022	1341	192	459	27.1409	65.7376	1.27625	Up	4.5e-27	9.15e-25	-	-	-	-	-
Unigene22142_All	524	36	86	13.0234	31.5208	1.2752	Up	3.44e-06	0.00016172	K08286|1|1e-35|147|ath:AT4G28490|protein-serine/threonine kinase [EC:2.7.11.-]	GO:0071944//cell periphery;GO:0016020//membrane	GO:0016301//kinase activity	GO:0050896//response to stimulus;GO:0006468//protein phosphorylation;GO:0032501//multicellular organismal process;GO:0032502//developmental process	gi|359492994|ref|XP_002283604.2|/1.99818e-65/PREDICTED: receptor-like protein kinase HAIKU2-like [Vitis vinifera]
Unigene17019_All	579	127	303	41.5793	100.506	1.27335	Up	2.43e-18	3.35e-16	-	-	GO:0046914//transition metal ion binding	-	gi|88683126|emb|CAJ77497.1|/2.15295e-32/putative dicyanin blue copper protein precursor [Solanum tuberosum]
Unigene17934_All	547	34	81	11.7827	28.4399	1.27125	Up	7e-06	0.000308464	-	-	-	-	gi|255542702|ref|XP_002512414.1|/3.72971e-12/conserved hypothetical protein [Ricinus communis]
CL2808	1029	34	81	6.26348	15.1182	1.27125	Up	7e-06	0.000308224	-	-	-	-	-
Unigene23699_All	851	106	252	23.6118	56.8723	1.26822	Up	2.04e-15	2.36e-13	K14508|1|7e-70|261|rcu:RCOM_1047190|regulatory protein NPR1	-	-	-	gi|49182284|gb|AAT57642.1|/1.2814e-127/NIM1-like protein 1 [Helianthus annuus]
Unigene17249_All	1162	93	221	15.1715	36.5272	1.2676	Up	1.09e-13	1.11e-11	K13258|1|7e-81|299|gmx:547489|2-hydroxyisoflavanone dehydratase [EC:4.2.1.105];K14493|2|3e-31|134|aly:ARALYDRAFT_477795|gibberellin receptor GID1 [EC:3.-.-.-]	-	-	-	gi|82697977|gb|ABB89023.1|/2.07868e-95/CXE carboxylesterase [Actinidia eriantha]
CL9874	378	34	80	17.0506	40.6469	1.25332	Up	1e-05	0.000428311	-	-	-	-	-
Unigene26514_All	329	37	87	21.3186	50.7871	1.25235	Up	4.13e-06	0.00019163	K13424|1|7e-33|136|vvi:100243352|WRKY transcription factor 33	-	-	-	gi|183979108|emb|CAP08303.1|/6.91549e-32/DNA-binding protein [Vitis thunbergii]
CL9809	2067	214	501	19.6257	46.5508	1.24606	Up	2.2e-28	4.61e-26	-	-	-	-	-
CL6043	1526	88	206	10.9315	25.9264	1.24593	Up	1.48e-12	1.4e-10	-	-	-	-	-
Unigene37023_All	286	42	98	27.8378	65.8097	1.24125	Up	1.2e-06	5.99e-05	K01058|1|2e-14|75.5|gmx:100800549|phospholipase A1 [EC:3.1.1.32]	-	GO:0004091//carboxylesterase activity	GO:0044238//primary metabolic process	gi|359483651|ref|XP_003632993.1|/2.40449e-37/PREDICTED: LOW QUALITY PROTEIN: phospholipase A1-Igamma1, chloroplastic-like [Vitis vinifera]
CL6817	2130	4360	10148	388.025	915.02	1.23766	Up	0	0	-	-	-	-	-
CL7518	1299	89	205	12.9877	30.3092	1.22261	Up	3.53e-12	3.21e-10	-	-	-	-	-
Unigene52392_All	293	33	76	21.35	49.8168	1.22239	Up	2.45e-05	0.000961401	-	-	-	-	-
CL3727	730	110	253	28.5642	66.5622	1.22049	Up	1.17e-14	1.29e-12	-	-	-	-	-
Unigene18502_All	1281	167	384	24.7127	57.5721	1.22012	Up	1.86e-21	2.98e-19	-	GO:0031090//organelle membrane;GO:0009534//chloroplast thylakoid	-	-	gi|359475519|ref|XP_002269364.2|/9.29907e-100/PREDICTED: uncharacterized protein At3g49720-like [Vitis vinifera]
Unigene16198_All	253	84	193	62.9377	146.51	1.219	Up	1.68e-11	1.45e-09	-	GO:0043231//intracellular membrane-bounded organelle	-	-	gi|8778875|gb|AAF79874.1|AC000348_27/1.73314e-11/T7N9.16 [Arabidopsis thaliana]
Unigene24342_All	513	64	147	23.6491	55.0338	1.21853	Up	4.38e-09	2.98e-07	K14652|1|3e-58|222|pop:POPTR_1069506|3,4-dihydroxy 2-butanone 4-phosphate synthase / GTP cyclohydrolase II [EC:4.1.99.12 3.5.4.25]	GO:0043231//intracellular membrane-bounded organelle	GO:0003933//GTP cyclohydrolase activity;GO:0046914//transition metal ion binding;GO:0016830//carbon-carbon lyase activity	GO:0006771//riboflavin metabolic process	gi|224055964|ref|XP_002298707.1|/2.43842e-57/predicted protein [Populus trichocarpa]
Unigene20140_All	1549	216	496	26.4335	61.4979	1.21817	Up	3.44e-27	7.03e-25	-	-	GO:0005488//binding	GO:0044238//primary metabolic process;GO:0044260	gi|255586318|ref|XP_002533810.1|/1.75437e-34/nuclear receptor binding set domain containing protein 1, nsd, putative [Ricinus communis]
CL15087	1205	783	1797	123.176	286.412	1.21737	Up	6.47e-94	6.9e-91	-	-	-	-	-
Unigene18993_All	313	58	133	35.1266	81.6088	1.21616	Up	2.51e-08	1.55e-06	-	-	GO:0016747//transferase activity, transferring acyl groups other than amino-acyl groups	GO:0009628//response to abiotic stimulus	gi|255571835|ref|XP_002526860.1|/1.12222e-26/Anthocyanin 5-aromatic acyltransferase, putative [Ricinus communis]
Unigene3496_All	870	124	284	27.0181	62.6944	1.21441	Up	3.72e-16	4.59e-14	-	-	-	GO:0006950//response to stress	gi|5821136|dbj|BAA83710.1|/6.70447e-71/heat shock factor [Nicotiana tabacum]
CL3108	882	1823	4170	391.805	908.024	1.21259	Up	5e-214	1.57e-210	-	-	-	-	-
CL13482	1258	141	322	21.2467	49.1592	1.21023	Up	5.01e-18	6.77e-16	-	-	-	-	-
Unigene37624_All	268	53	121	37.4881	86.7122	1.2098	Up	1.21e-07	6.92e-06	-	-	-	-	gi|297733660|emb|CBI14907.3|/4.80399e-09/unnamed protein product [Vitis vinifera]
Unigene23385_All	634	46	105	13.7537	31.8075	1.20954	Up	8.39e-07	4.29e-05	K00430|1|5e-75|278|gmx:100820620|peroxidase [EC:1.11.1.7]	-	GO:0046872//metal ion binding;GO:0003824//catalytic activity	GO:0006950//response to stress;GO:0008152//metabolic process	gi|17066703|gb|AAL35364.1|AF442386_1/5.84151e-80/peroxidase [Capsicum annuum]
CL5945	2466	415	945	31.9012	73.5984	1.20606	Up	1.56e-49	6.69e-47	-	-	-	-	-
Unigene28933_All	839	65	148	14.686	33.8789	1.20595	Up	5.18e-09	3.49e-07	K10406|1|3e-06|50.4|pop:POPTR_569144|kinesin family member C2/C3	-	GO:0004672//protein kinase activity;GO:0032559	GO:0006464//cellular protein modification process;GO:0007167//enzyme linked receptor protein signaling pathway	gi|302143484|emb|CBI22045.3|/2.46139e-91/unnamed protein product [Vitis vinifera]
Unigene29130_All	1128	212	482	35.627	82.0668	1.20383	Up	5.25e-26	1.02e-23	K09422|1|7e-82|302|rcu:RCOM_1153840|myb proto-oncogene protein, plant	-	-	-	gi|346425871|gb|AEO27498.1|/1.14601e-159/MYB2 [Chrysanthemum x morifolium]
Unigene11299_All	1476	193	438	24.787	56.9925	1.20119	Up	1.06e-23	1.85e-21	-	-	GO:0005488//binding	-	gi|356531118|ref|XP_003534125.1|/1.44713e-123/PREDICTED: LOW QUALITY PROTEIN: annexin D5-like [Glycine max]
Unigene8108_All	794	109	247	26.0231	59.7456	1.19904	Up	5.47e-14	5.69e-12	-	-	-	-	gi|124359217|gb|ABN05728.1|/4.48604e-15/Octicosapeptide/Phox/Bem1p [Medicago truncatula]
Unigene14411_All	381	57	129	28.3597	65.0271	1.1972	Up	5.96e-08	3.53e-06	-	-	-	-	gi|224129230|ref|XP_002320533.1|/1.18885e-28/predicted protein [Populus trichocarpa]
Unigene31107_All	220	50	113	43.0824	98.6474	1.19518	Up	4.11e-07	2.17e-05	-	GO:0031224//intrinsic to membrane	GO:0017111//nucleoside-triphosphatase activity;GO:0032559	GO:0051234//establishment of localization;GO:0009207	gi|359482993|ref|XP_002285178.2|/1.49795e-31/PREDICTED: pleiotropic drug resistance protein 1 isoform 1 [Vitis vinifera]
Unigene18274_All	2789	343	773	23.313	53.2305	1.19112	Up	4.59e-40	1.4e-37	-	GO:0031090//organelle membrane;GO:0005773//vacuole	GO:0005262//calcium channel activity	GO:0010118//stomatal movement;GO:0019932//second-messenger-mediated signaling;GO:0009695//jasmonic acid biosynthetic process;GO:0032412//regulation of ion transmembrane transporter activity;GO:0032501//multicellular organismal process;GO:0006816//calcium ion transport	gi|302143292|emb|CBI21853.3|/0/unnamed protein product [Vitis vinifera]
CL13363	1056	61	137	10.9501	24.9165	1.18615	Up	2.93e-08	1.8e-06	-	-	-	-	-
Unigene20571_All	493	53	119	20.3789	46.3585	1.18576	Up	2.41e-07	1.31e-05	K13424|1|1e-38|156|pop:POPTR_663578|WRKY transcription factor 33	-	-	-	gi|283131248|dbj|BAI63296.1|/1.44932e-40/double WRKY type transfactor [Nicotiana benthamiana]
CL11709	793	66	148	15.777	35.8441	1.18392	Up	8.59e-09	5.59e-07	-	-	-	-	-
Unigene29332_All	446	62	139	26.3517	59.8563	1.1836	Up	2.45e-08	1.52e-06	K09286|1|5e-19|91.3|aly:ARALYDRAFT_494572|EREBP-like factor	-	GO:0003676//nucleic acid binding;GO:0001071//nucleic acid binding transcription factor activity	GO:0000160//two-component signal transduction system (phosphorelay);GO:0006351//transcription, DNA-dependent	gi|224125408|ref|XP_002329798.1|/4.59436e-20/AP2/ERF domain-containing transcription factor [Populus trichocarpa]
Unigene24890_All	310	75	168	45.8619	104.082	1.18236	Up	8.86e-10	6.4e-08	-	GO:0016020//membrane	GO:0005216//ion channel activity	-	gi|147225285|dbj|BAF62469.1|/6.19329e-17/hypothetical protein [Nicotiana tabacum]
Unigene29173_All	1338	605	1353	85.714	194.21	1.18001	Up	7.99e-68	4.81e-65	K05894|1|2e-154|543|osa:4345762|12-oxophytodienoic acid reductase [EC:1.3.1.42]	GO:0042579//microbody	GO:0016628//oxidoreductase activity, acting on the CH-CH group of donors, NAD or NADP as acceptor;GO:0000166//nucleotide binding	GO:0006633//fatty acid biosynthetic process	gi|194338415|gb|ACF49260.1|/0/12-oxophytodienoate reductase-like protein [Artemisia annua]
CL10767	1087	85	190	14.8232	33.5702	1.17932	Up	7.71e-11	6.23e-09	-	-	-	-	-
CL1823	1360	179	400	24.9498	56.4873	1.1789	Up	3.45e-21	5.47e-19	-	-	-	-	-
CL1660	1459	674	1506	87.5703	198.244	1.17876	Up	3.66e-75	2.59e-72	-	-	-	-	-
CL13723	1400	1108	2468	150.025	338.569	1.17424	Up	3.06e-121	4.44e-118	-	-	-	-	-
Unigene23477_All	341	160	356	88.9443	200.505	1.17267	Up	7.03e-19	1.01e-16	-	GO:0044464//cell part	GO:0017111//nucleoside-triphosphatase activity;GO:0015604//organic phosphonate transmembrane transporter activity;GO:0032559	GO:0009207	gi|224054398|ref|XP_002298240.1|/6.21091e-09/ABC transporter family, pleiotropic drug resistance protein [Populus trichocarpa]
Unigene36082_All	365	251	558	130.357	293.61	1.17144	Up	1.18e-28	2.48e-26	-	-	-	-	gi|356575621|ref|XP_003555937.1|/1.92847e-34/PREDICTED: uncharacterized protein LOC100792170 [Glycine max]
CL10318	1745	939	2087	102.005	229.698	1.17109	Up	2.17e-102	2.51e-99	-	-	-	-	-
CL57	1925	355	788	34.9583	78.6186	1.16924	Up	1.13e-39	3.41e-37	-	-	-	-	-
CL13171	806	87	193	20.4615	45.9888	1.16837	Up	7.57e-11	6.13e-09	-	-	-	-	-
CL7531	1285	87	193	12.8342	28.8459	1.16837	Up	7.57e-11	6.12e-09	-	-	-	-	-
CL6956	1248	435	965	66.0735	148.505	1.16837	Up	3.83e-48	1.55e-45	-	-	-	-	-
Unigene27381_All	702	75	166	20.2524	45.4151	1.16508	Up	1.73e-09	1.22e-07	K04733|1|6e-34|142|smo:SELMODRAFT_159261|interleukin-1 receptor-associated kinase 4 [EC:2.7.11.1];K13430|4|1e-32|137|zma:100283091|serine/threonine-protein kinase PBS1 [EC:2.7.11.1]	-	GO:0016301//kinase activity;GO:0004871//signal transducer activity;GO:0032559	GO:0006464//cellular protein modification process	gi|224059835|ref|XP_002299998.1|/5.41304e-96/predicted protein [Populus trichocarpa]
Unigene8219_All	1550	57	126	6.97101	15.6124	1.16325	Up	1.65e-07	9.27e-06	-	-	GO:0016798//hydrolase activity, acting on glycosyl bonds;GO:0043167//ion binding;GO:0005515//protein binding	GO:0044238//primary metabolic process	gi|356548252|ref|XP_003542517.1|/0/PREDICTED: glucan 1,3-beta-glucosidase A-like [Glycine max]
CL12485	1931	391	864	38.3837	85.9332	1.16272	Up	5.78e-43	1.97e-40	-	-	-	-	-
CL5061	1044	177	390	32.1385	71.7454	1.15858	Up	3.57e-20	5.37e-18	-	-	-	-	-
CL9650	720	100	220	26.3281	58.684	1.15636	Up	5.43e-12	4.86e-10	-	-	-	-	-
Unigene23132_All	1647	97	213	11.1643	24.8379	1.15366	Up	1.29e-11	1.12e-09	K14684|1|4e-33|141|cre:CHLREDRAFT_187064|solute carrier family 25 (mitochondrial phosphate transporter), member 23/24/25/41	GO:0019866//organelle inner membrane;GO:0031224//intrinsic to membrane	-	GO:0046907//intracellular transport	gi|225443377|ref|XP_002266396.1|/9.35768e-151/PREDICTED: protein brittle-1, chloroplastic/amyloplastic isoform 1 [Vitis vinifera]
CL5987	2153	699	1522	61.544	135.769	1.14146	Up	3.15e-72	2.07e-69	-	-	-	-	-
Unigene19954_All	653	85	185	24.6751	54.4112	1.14085	Up	4.06e-10	3.06e-08	K13448|1|4e-45|179|vvi:100251912|calcium-binding protein CML	-	GO:0046872//metal ion binding	GO:0000904//cell morphogenesis involved in differentiation;GO:0010038//response to metal ion	gi|1168782|sp|Q09011.1|CAST_SOLTU/8.36301e-45/RecName: Full=Calcium-binding protein CAST
Unigene14021_All	552	40	87	13.7364	30.2698	1.13988	Up	1.92e-05	0.000770483	-	-	-	-	gi|255567262|ref|XP_002524612.1|/1.43543e-19/hypothetical protein RCOM_1213740 [Ricinus communis]
Unigene21274_All	838	40	87	9.04833	19.9391	1.13988	Up	1.92e-05	0.000769937	-	GO:0016021//integral to membrane	GO:0016628//oxidoreductase activity, acting on the CH-CH group of donors, NAD or NADP as acceptor;GO:0016787//hydrolase activity	GO:0019637//organophosphate metabolic process	gi|358248084|ref|NP_001239809.1|/1.75579e-105/uncharacterized protein LOC100784929 [Glycine max]
Unigene3134_All	1685	46	100	5.175	11.398	1.13915	Up	4.6e-06	0.000210906	K15086|1|6e-132|469|rcu:RCOM_0906740|(3S)-linalool synthase [EC:4.2.3.25]	-	-	-	gi|291167243|gb|ADD81295.1|/2.80714e-150/linalool synthase [Actinidia polygama]
Unigene28817_All	1015	203	441	37.9125	83.4454	1.13816	Up	5.11e-22	8.3e-20	K13448|1|3e-79|293|vvi:100251852|calcium-binding protein CML	-	GO:0046872//metal ion binding	-	gi|225464942|ref|XP_002275521.1|/3.21522e-78/PREDICTED: probable calcium-binding protein CML48 [Vitis vinifera]
Unigene27379_All	976	41	89	7.96318	17.5134	1.13704	Up	1.6e-05	0.000653497	-	-	-	GO:0042221//response to chemical stimulus	gi|297611600|ref|NP_001067652.2|/1.2578e-07/Os11g0264300 [Oryza sativa Japonica Group]
Unigene23638_All	640	41	89	12.1438	26.7079	1.13704	Up	1.6e-05	0.000653025	-	GO:0016020//membrane	-	-	gi|224094686|ref|XP_002310199.1|/1.70123e-34/predicted protein [Populus trichocarpa]
Unigene131_All	2034	165	358	15.3775	33.8035	1.13635	Up	4.02e-18	5.48e-16	K15397|1|0.0|869|vvi:100266256|3-ketoacyl-CoA synthase [EC:2.3.1.-]	GO:0044464//cell part	GO:0016747//transferase activity, transferring acyl groups other than amino-acyl groups	GO:0009314//response to radiation;GO:0006950//response to stress;GO:0006631//fatty acid metabolic process	gi|186920382|gb|ACC95444.1|/0/beta-ketoacyl-CoA synthase [Helianthus annuus]
CL7952	761	125	271	31.1371	68.3934	1.13522	Up	4.64e-14	4.86e-12	-	-	-	-	-
CL8701	1610	90	195	10.5967	23.2615	1.13434	Up	1.66e-10	1.32e-08	-	-	-	-	-
CL10335	696	580	1256	157.969	346.585	1.13357	Up	2.82e-59	1.42e-56	-	-	-	-	-
Unigene13361_All	256	55	119	40.7263	89.2764	1.13232	Up	6.43e-07	3.34e-05	K10775|1|4e-32|134|gmx:100811101|phenylalanine ammonia-lyase [EC:4.3.1.24]	GO:0044424//intracellular part	GO:0016840	GO:0006558//L-phenylalanine metabolic process	gi|356572452|ref|XP_003554382.1|/5.69268e-31/PREDICTED: phenylalanine ammonia-lyase 1-like isoform 1 [Glycine max]
Unigene14767_All	646	472	1021	138.504	303.545	1.13198	Up	2.07e-48	8.44e-46	K12450|1|5e-65|245|aly:ARALYDRAFT_477021|UDP-glucose 4,6-dehydratase [EC:4.2.1.76];K12451|5|3e-63|239|vvi:100254814|3,5-epimerase/4-reductase [EC:5.1.3.- 1.1.1.-]	GO:0000267//cell fraction	GO:0016616//oxidoreductase activity, acting on the CH-OH group of donors, NAD or NADP as acceptor;GO:0048037//cofactor binding;GO:0016836//hydro-lyase activity	GO:0009226//nucleotide-sugar biosynthetic process;GO:0051553;GO:0009734//auxin mediated signaling pathway;GO:0033692//cellular polysaccharide biosynthetic process	gi|297839725|ref|XP_002887744.1|/4.68675e-64/RHM1/ROL1 [Arabidopsis lyrata subsp. lyrata]
Unigene8176_All	737	70	151	18.0046	39.3495	1.12798	Up	2.22e-08	1.38e-06	-	-	-	-	gi|1762945|gb|AAC49975.1|/1.05745e-60/ORF; able to induce HR-like lesions [Nicotiana tabacum]
CL12911	1471	421	907	54.2528	118.42	1.12614	Up	7.47e-43	2.53e-40	-	-	-	-	-
Unigene14259_All	1144	117	252	19.3871	42.3062	1.12577	Up	5.09e-13	5e-11	-	-	-	-	gi|296086141|emb|CBI31582.3|/3.77956e-25/unnamed protein product [Vitis vinifera]
Unigene8826_All	611	79	170	24.5097	53.4364	1.12447	Up	3.17e-09	2.18e-07	-	-	-	-	-
Unigene48057_All	230	41	88	33.7916	73.4826	1.12074	Up	2.23e-05	0.000885008	-	-	-	-	gi|225448453|ref|XP_002269430.1|/1.65871e-09/PREDICTED: zinc finger CCCH domain-containing protein 29-like [Vitis vinifera]
Unigene8002_All	883	363	779	77.9288	169.436	1.12051	Up	9.24e-37	2.59e-34	K05283|1|4e-26|116|aly:ARALYDRAFT_354960|phosphatidylinositol glycan, class W [EC:2.3.-.-];K15692|2|7e-10|62.8|smo:SELMODRAFT_66937|E3 ubiquitin-protein ligase RNF13 [EC:6.3.2.19];K11982|4|1e-08|58.5|ppp:PHYPADRAFT_169900|E3 ubiquitin-protein ligase RNF115/126 [EC:6.3.2.19]	-	-	-	gi|255587015|ref|XP_002534099.1|/4.49663e-54/ring finger protein, putative [Ricinus communis]
CL5096	1062	144	308	25.7034	55.7001	1.11572	Up	2.19e-15	2.53e-13	-	-	-	-	-
Unigene24147_All	1062	204	435	36.4131	78.6673	1.11131	Up	5.59e-21	8.83e-19	K07025|1|2e-127|453|gmx:100796466|putative hydrolase of the HAD superfamily	-	GO:0003824//catalytic activity	-	gi|225440392|ref|XP_002267559.1|/1.17165e-126/PREDICTED: uncharacterized protein LOC100232886 [Vitis vinifera]
Unigene1717_All	274	61	130	42.2019	91.1218	1.11049	Up	3e-07	1.62e-05	K08269|1|4e-12|67.8|mtr:MTR_3g095620|unc51-like kinase [EC:2.7.11.1];K13414|2|1e-11|66.2|vvi:100264291|mitogen-activated protein kinase kinase kinase 1, plant [EC:2.7.11.25]	-	GO:0004674//protein serine/threonine kinase activity;GO:0000166//nucleotide binding	-	gi|224081665|ref|XP_002306472.1|/8.38538e-22/predicted protein [Populus trichocarpa]
Unigene28979_All	914	46	98	9.54034	20.5925	1.11001	Up	8.9e-06	0.000384549	-	-	-	-	gi|147819065|emb|CAN64891.1|/1.87038e-18/hypothetical protein VITISV_016440 [Vitis vinifera]
Unigene31402_All	381	62	132	30.8474	66.5394	1.10906	Up	2.5e-07	1.36e-05	-	GO:0005618//cell wall	-	GO:0009725//response to hormone stimulus	gi|356552906|ref|XP_003544803.1|/8.20273e-30/PREDICTED: uncharacterized protein LOC100791695 [Glycine max]
Unigene8367_All	1267	95	202	14.2134	30.6199	1.10722	Up	1.79e-10	1.41e-08	-	-	-	-	gi|297737172|emb|CBI26373.3|/6.18291e-80/unnamed protein product [Vitis vinifera]
CL7172	1362	103	219	14.3355	30.8814	1.10715	Up	3.1e-11	2.63e-09	-	-	-	-	-
Unigene3336_All	936	50	106	10.1262	21.75	1.10292	Up	4.27e-06	0.000197776	K12655|1|6e-10|63.2|bdi:100823428|OTU domain-containing protein 5 [EC:3.1.2.15];K13717|2|6e-09|59.7|sbi:SORBI_06g032350|OTU domain-containing protein 3	-	-	-	gi|297741626|emb|CBI32758.3|/1.60318e-105/unnamed protein product [Vitis vinifera]
Unigene17294_All	1093	273	578	47.3473	101.563	1.10103	Up	5.68e-27	1.14e-24	K08235|1|6e-137|485|pop:POPTR_915608|xyloglucan:xyloglucosyl transferase [EC:2.4.1.207]	GO:0005576//extracellular region;GO:0030312//external encapsulating structure	GO:0016798//hydrolase activity, acting on glycosyl bonds;GO:0016758//transferase activity, transferring hexosyl groups	GO:0044042//glucan metabolic process	gi|118481085|gb|ABK92496.1|/4.91183e-136/unknown [Populus trichocarpa]
Unigene15228_All	1315	488	1032	70.3471	150.724	1.09935	Up	9.75e-47	3.75e-44	K01058|1|3e-28|124|pop:POPTR_918082|phospholipase A1 [EC:3.1.1.32]	GO:0009536//plastid	-	-	gi|224071449|ref|XP_002303465.1|/3.64458e-91/predicted protein [Populus trichocarpa]
Unigene20308_All	1397	140	296	18.997	40.6935	1.09903	Up	1.6e-14	1.75e-12	-	GO:0031225//anchored to membrane;GO:0031410//cytoplasmic vesicle	GO:0043167//ion binding;GO:0008422//beta-glucosidase activity	GO:0044238//primary metabolic process	gi|255568950|ref|XP_002525445.1|/0/Glucan endo-1,3-beta-glucosidase precursor, putative [Ricinus communis]
Unigene13183_All	457	44	93	18.2511	39.0838	1.09859	Up	1.78e-05	0.00071952	K04733|1|1e-11|66.6|ath:AT5G38990|interleukin-1 receptor-associated kinase 4 [EC:2.7.11.1]	-	GO:0004672//protein kinase activity;GO:0000166//nucleotide binding	-	gi|224120622|ref|XP_002330911.1|/4.18572e-14/predicted protein [Populus trichocarpa]
CL12949	1845	432	913	44.3854	95.0395	1.09844	Up	1.71e-41	5.59e-39	-	-	-	-	-
Unigene27819_All	470	93	196	37.5092	80.0918	1.09441	Up	4.86e-10	3.63e-08	-	-	-	GO:0009414//response to water deprivation;GO:0007275//multicellular organismal development;GO:0006979//response to oxidative stress	gi|363497938|gb|AEW24432.1|/3.10378e-15/late embryogenesis abundant protein 3L-1 [Camellia sinensis]
Unigene11326_All	1588	141	297	16.8314	35.9199	1.09363	Up	1.83e-14	1.99e-12	-	GO:0031225//anchored to membrane;GO:0043231//intracellular membrane-bounded organelle	-	GO:0048764	gi|225431865|ref|XP_002275330.1|/0/PREDICTED: COBRA-like protein 7 [Vitis vinifera]
Unigene362_All	611	76	160	23.579	50.2931	1.09286	Up	1.98e-08	1.24e-06	-	-	-	-	gi|111073733|dbj|BAF02555.1|/1.7939e-43/hypothetical protein [Nicotiana benthamiana]
CL2965	1112	141	296	24.0362	51.123	1.08876	Up	2.51e-14	2.68e-12	-	-	-	-	-
Unigene16225_All	295	64	134	41.1254	87.2394	1.08495	Up	3.31e-07	1.77e-05	-	-	-	-	-
Unigene22950_All	791	421	879	100.892	213.423	1.0809	Up	5.04e-39	1.49e-36	K09510|1|1e-15|81.6|olu:OSTLU_26706|DnaJ homolog subfamily B member 4;K03686|4|2e-14|77.4|gmx:100811006|molecular chaperone DnaJ	-	GO:0005515//protein binding	-	gi|388497224|gb|AFK36678.1|/6.82492e-40/unknown [Lotus japonicus]
Unigene17775_All	664	175	365	49.96	105.573	1.0794	Up	4.25e-17	5.5e-15	K05280|1|5e-47|185|mtr:MTR_3g025230|flavonoid 3'-monooxygenase [EC:1.14.13.21]	-	GO:0016491//oxidoreductase activity;GO:0005506//iron ion binding	GO:0008152//metabolic process	gi|14423327|gb|AAK62346.1|/4.34522e-105/elicitor-inducible cytochrome P450 [Nicotiana tabacum]
Unigene23619_All	723	49	102	12.8472	27.0952	1.07658	Up	9.78e-06	0.000418332	K14494|1|1e-18|91.7|smo:SELMODRAFT_437369|DELLA protein	GO:0043231//intracellular membrane-bounded organelle;GO:0044444//cytoplasmic part	-	GO:0042221//response to chemical stimulus	gi|224106455|ref|XP_002314172.1|/5.60375e-67/GRAS family transcription factor [Populus trichocarpa]
CL8996	1420	102	212	13.6165	28.6733	1.07435	Up	1.81e-10	1.42e-08	-	-	-	-	-
CL12298	934	51	106	10.3508	21.7966	1.07435	Up	6.77e-06	0.000300278	-	-	-	-	-
CL8839	2024	922	1913	86.3521	181.524	1.07186	Up	9.49e-82	7.35e-79	-	-	-	-	-
CL3385	1891	188	390	18.846	39.6098	1.0716	Up	5.7e-18	7.68e-16	-	-	-	-	-
CL2222	818	263	545	60.9473	127.96	1.07005	Up	1.93e-24	3.52e-22	-	-	-	-	-
Unigene44933_All	385	156	323	76.8097	161.128	1.06885	Up	4.39e-15	4.95e-13	-	-	-	-	gi|297817846|ref|XP_002876806.1|/9.39394e-10/hypothetical protein ARALYDRAFT_322561 [Arabidopsis lyrata subsp. lyrata]
CL12839	1005	250	514	47.1548	98.2261	1.0587	Up	9.06e-23	1.54e-20	-	-	-	-	-
CL614	1574	58	119	6.98515	14.5202	1.0557	Up	2.56e-06	0.000122603	-	-	-	-	-
CL1815	1082	279	572	48.8798	101.531	1.05461	Up	5.19e-25	9.66e-23	-	-	-	-	-
CL3198	1367	459	941	63.6497	132.206	1.05456	Up	4.42e-40	1.35e-37	-	-	-	-	-
CL10940	1341	177	362	25.0205	51.8453	1.0511	Up	2.58e-16	3.22e-14	-	-	-	-	-
CL11568	1368	465	951	64.4346	133.513	1.05107	Up	2.8e-40	8.64e-38	-	-	-	-	-
CL12104	2120	1153	2358	103.097	213.618	1.05103	Up	3.18e-97	3.53e-94	-	-	-	-	-
Unigene23213_All	1423	114	233	15.1863	31.4471	1.05016	Up	5.27e-11	4.36e-09	K00942|1|1e-145|514|vvi:100241746|guanylate kinase [EC:2.7.4.8]	-	GO:0016776//phosphotransferase activity, phosphate group as acceptor	GO:0009117//nucleotide metabolic process;GO:0006796//phosphate-containing compound metabolic process	gi|297739682|emb|CBI29864.3|/1.4235e-144/unnamed protein product [Vitis vinifera]
Unigene9013_All	742	73	149	18.6497	38.5667	1.0482	Up	1.64e-07	9.25e-06	-	-	-	-	gi|225425076|ref|XP_002271486.1|/4.35777e-38/PREDICTED: ankyrin repeat-containing protein At3g12360-like [Vitis vinifera]
Unigene6319_All	1599	205	418	24.3029	50.2062	1.04674	Up	1.73e-18	2.41e-16	K03320|1|0.0|699|mtr:MTR_1g045550|ammonium transporter, Amt family	GO:0016020//membrane	-	GO:0006810//transport	gi|397788014|gb|AFO66660.1|/0/AMT1;1 [Citrus trifoliata]
Unigene23408_All	393	55	112	26.5291	54.7337	1.04485	Up	6.08e-06	0.000272058	-	-	-	-	-
CL2579	973	1039	2115	202.421	417.472	1.04432	Up	1.66e-86	1.38e-83	-	-	-	-	-
Unigene25964_All	701	144	293	38.9401	80.2748	1.04369	Up	2.38e-13	2.39e-11	K00012|1|3e-106|382|mtr:MTR_7g012950|UDPglucose 6-dehydrogenase [EC:1.1.1.22]	GO:0030312//external encapsulating structure;GO:0044444//cytoplasmic part;GO:0043231//intracellular membrane-bounded organelle	GO:0000166//nucleotide binding;GO:0048037//cofactor binding;GO:0016616//oxidoreductase activity, acting on the CH-OH group of donors, NAD or NADP as acceptor	GO:0008152//metabolic process	gi|48093459|gb|AAT40106.1|/2.17334e-105/putative UDP-glucose dehydrogenase 2 [Nicotiana tabacum]
CL5436	1741	122	248	13.2835	27.3579	1.04232	Up	1.69e-11	1.46e-09	-	-	-	-	-
CL8679	974	359	729	69.8695	143.747	1.04079	Up	8.54e-31	1.99e-28	-	-	-	-	-
CL4985	1637	518	1047	59.9837	122.837	1.0341	Up	4.69e-43	1.61e-40	-	-	-	-	-
Unigene2267_All	388	50	101	24.4282	49.9942	1.03322	Up	2.09e-05	0.0008338	-	-	-	-	-
Unigene32015_All	377	104	210	52.2931	106.981	1.03267	Up	8.02e-10	5.81e-08	-	-	-	-	gi|255567218|ref|XP_002524590.1|/2.75721e-17/metal ion binding protein, putative [Ricinus communis]
Unigene21921_All	440	65	131	28.0035	57.1805	1.02991	Up	1.32e-06	6.51e-05	-	-	-	-	-
CL630	1722	689	1388	75.847	154.805	1.02929	Up	4.32e-56	2.09e-53	-	-	-	-	-
CL10191	1279	70	141	10.3748	21.1728	1.02913	Up	5.27e-07	2.75e-05	-	-	-	-	-
Unigene28903_All	652	77	155	22.387	45.6577	1.0282	Up	1.47e-07	8.29e-06	K00514|1|1e-16|84.7|rcu:RCOM_1428040|zeta-carotene desaturase [EC:1.3.5.6];K01206|2|2e-09|60.8|ath:AT1G67830|alpha-L-fucosidase [EC:3.2.1.51]	-	GO:0016787//hydrolase activity	-	gi|147819180|emb|CAN78085.1|/1.26821e-69/hypothetical protein VITISV_034041 [Vitis vinifera]
CL2606	1491	84	169	10.6796	21.769	1.02742	Up	4.09e-08	2.48e-06	-	-	-	-	-
CL8265	1283	104	209	15.3659	31.2859	1.02578	Up	1.09e-09	7.78e-08	-	-	-	-	-
Unigene23180_All	1682	54	108	6.08583	12.3318	1.01886	Up	1.36e-05	0.000561709	-	-	-	-	gi|147861251|emb|CAN81475.1|/1.6649e-102/hypothetical protein VITISV_039649 [Vitis vinifera]
Unigene12235_All	1066	56	112	9.95825	20.1786	1.01886	Up	9.39e-06	0.000403114	-	-	-	-	gi|147767796|emb|CAN76054.1|/1.17079e-26/hypothetical protein VITISV_036406 [Vitis vinifera]
Unigene17118_All	809	756	1508	177.144	358	1.01504	Up	1.9e-59	9.7e-57	K03671|1|4e-20|96.7|gmx:100499871|thioredoxin 1	-	-	-	gi|356564319|ref|XP_003550402.1|/4.05795e-19/PREDICTED: thioredoxin H-type [Glycine max]
CL6594	1238	659	1312	100.906	203.537	1.01228	Up	1e-51	4.49e-49	-	-	-	-	-
CL9979	1859	1129	2246	115.124	232.039	1.01117	Up	4.18e-87	3.64e-84	-	-	-	-	-
Unigene11554_All	326	169	336	98.2701	197.948	1.0103	Up	2.19e-14	2.35e-12	-	-	-	-	-
Unigene20861_All	667	195	387	55.4193	111.433	1.00772	Up	2.79e-16	3.47e-14	K08486|1|2e-50|197|aly:ARALYDRAFT_897385|syntaxin 1B/2/3	GO:0043234//protein complex;GO:0016020//membrane	GO:0005515//protein binding	GO:0051707//response to other organism;GO:0009725//response to hormone stimulus;GO:0009626//plant-type hypersensitive response;GO:0010185;GO:0016044//cellular membrane organization;GO:0006605//protein targeting;GO:0007165//signal transduction	gi|4206787|gb|AAD11808.1|/3.11175e-58/syntaxin-related protein Nt-syr1 [Nicotiana tabacum]
CL495	1791	172	341	18.2048	36.5669	1.00622	Up	1.72e-14	1.88e-12	-	-	-	-	-
CL8159	698	867	1717	235.459	472.438	1.00465	Up	2.49e-66	1.45e-63	-	-	-	-	-
CL6785	2514	244	483	18.3983	36.8987	1.004	Up	7.9e-20	1.17e-17	-	-	-	-	-
CL5943	787	480	949	115.616	231.591	1.00223	Up	2.66e-37	7.57e-35	-	-	-	-	-
Unigene25834_All	998	521	1030	98.96	198.215	1.00215	Up	2.46e-40	7.66e-38	K00924|1|4e-09|60.5|ath:AT5G22850|[EC:2.7.1.-]	GO:0044464//cell part	GO:0004175//endopeptidase activity	GO:0019538//protein metabolic process	gi|224065128|ref|XP_002301682.1|/3.11075e-110/predicted protein [Populus trichocarpa]
Unigene7973_All	863	159	314	34.9252	69.8793	1.0006	Up	2.39e-13	2.38e-11	-	-	-	-	gi|302142006|emb|CBI19209.3|/1.65445e-21/unnamed protein product [Vitis vinifera]
CL2186	1672	51	6	5.78211	0.689199	-3.0686	Down	4.27e-10	3.2e-08	-	-	-	-	-
CL14411	1789	48	6	5.08608	0.644126	-2.98114	Down	2.42e-09	1.68e-07	-	-	-	-	-
Unigene5602_All	462	35	7	14.3608	2.90995	-2.30307	Down	1.09e-05	0.000459563	-	-	-	-	-
CL5823	2084	36	8	3.27459	0.737262	-2.15107	Down	1.86e-05	0.000749293	-	-	-	-	-
Unigene51855_All	292	39	9	25.3183	5.91956	-2.09662	Down	1.14e-05	0.000478217	-	-	-	-	-
CL13658	905	46	11	9.63522	2.33439	-2.04527	Down	2.58e-06	0.000123101	-	-	-	-	-
Unigene13758_All	310	50	12	30.5746	7.43446	-2.04003	Down	9.65e-07	4.89e-05	-	-	-	-	-
CL4627	1862	52	13	5.2939	1.34089	-1.98114	Down	9.42e-07	4.78e-05	-	-	-	-	-
Unigene26066_All	1833	589	151	60.9123	15.8214	-1.94486	Down	7.49e-61	4.07e-58	K05280|1|4e-75|280|mtr:MTR_3g025230|flavonoid 3'-monooxygenase [EC:1.14.13.21];K13083|2|4e-74|277|mtr:MTR_144s0009|cytochrome P450, family 75, subfamily A (flavonoid 3',5'-hydroxylase) [EC:1.14.13.88]	-	-	-	gi|86279650|gb|ABC94480.1|/1.1857e-133/putative flavonoid 3'-hydroxylase cytochrome P450 [Artemisia annua]
Unigene14567_All	434	103	31	44.9883	13.7183	-1.71344	Down	3.32e-10	2.54e-08	-	-	-	-	-
Unigene8204_All	1921	313	102	30.8865	10.1977	-1.59873	Down	1.35e-25	2.57e-23	K14181|1|2e-129|461|vvi:100256880|valencene synthase [EC:4.2.3.73];K12929|2|7e-102|369|rcu:RCOM_1574190|casbene synthase [EC:4.2.3.8];K14184|5|7e-94|343|aly:ARALYDRAFT_348000|alpha-humulene/beta-caryophyllene synthase [EC:4.2.3.- 4.2.3.57]	GO:0044424//intracellular part	GO:0046872//metal ion binding;GO:0010334//sesquiterpene synthase activity	-	gi|8546578|emb|CAB94691.1|/0/amorpha-4,11-diene synthase [Artemisia annua]
Unigene17628_All	502	55	18	20.7688	6.8865	-1.59257	Down	1.43e-05	0.000586834	-	-	-	-	-
CL11843	550	259	89	89.2667	31.0783	-1.52222	Down	4.5e-20	6.71e-18	-	-	-	-	-
CL23	1136	78	31	13.0157	5.24099	-1.31235	Down	7.35e-06	0.000322712	-	-	-	-	-
Unigene13593_All	308	158	64	97.2431	39.9079	-1.28492	Down	3.06e-10	2.35e-08	-	-	-	-	-
Unigene5106_All	775	386	157	94.4143	38.907	-1.27898	Down	9.08e-23	1.54e-20	-	GO:0030312//external encapsulating structure	-	-	gi|15724357|gb|AAL06571.1|AF412119_1/2.42353e-34/At1g47960/T2J15_13 [Arabidopsis thaliana]
CL3088	1463	206	84	26.6916	11.0272	-1.27532	Down	8.57e-13	8.31e-11	-	-	-	-	-
CL6965	1614	78	32	9.16101	3.80782	-1.26654	Down	1.29e-05	0.000535938	-	-	-	-	-
Unigene22061_All	507	95	39	35.5196	14.7736	-1.26559	Down	1.47e-06	7.22e-05	-	-	-	-	gi|255568472|ref|XP_002525210.1|/1.86622e-09/zinc finger protein, putative [Ricinus communis]
Unigene14866_All	438	175	72	75.7384	31.571	-1.26243	Down	6.27e-11	5.15e-09	-	GO:0044464//cell part	-	-	gi|224111314|ref|XP_002315812.1|/2.54461e-31/hypothetical protein POPTRDRAFT_231473 [Populus trichocarpa]
Unigene16669_All	634	210	87	62.7888	26.3548	-1.25244	Down	1.08e-12	1.04e-10	-	-	-	-	gi|225429303|ref|XP_002270096.1|/6.36694e-54/PREDICTED: uncharacterized protein LOC100243866 [Vitis vinifera]
Unigene13966_All	1019	212	90	39.4379	16.9628	-1.21721	Down	2.65e-12	2.44e-10	K01097|1|2e-11|68.2|ppp:PHYPADRAFT_170201|N-acylneuraminate-9-phosphatase [EC:3.1.3.29]	GO:0043231//intracellular membrane-bounded organelle	GO:0016791//phosphatase activity	-	gi|255581482|ref|XP_002531548.1|/7.90155e-117/N-acylneuraminate-9-phosphatase, putative [Ricinus communis]
CL13720	725	89	38	23.2704	10.0664	-1.20895	Down	6.96e-06	0.00030697	-	-	-	-	-
Unigene9304_All	875	299	129	64.7762	28.3147	-1.19391	Down	2.69e-16	3.36e-14	-	-	-	-	-
Unigene12055_All	1829	97	42	10.0533	4.41027	-1.18874	Down	3.61e-06	0.000169391	K12823|1|1e-27|122|vvi:100260348|ATP-dependent RNA helicase DDX5/DBP2 [EC:3.6.4.13]	-	GO:0032559;GO:0042623//ATPase activity, coupled	-	gi|297733719|emb|CBI14966.3|/2.54269e-27/unnamed protein product [Vitis vinifera]
Unigene26180_All	1535	129	56	15.9307	7.00663	-1.18501	Down	9.56e-08	5.55e-06	K15078|1|4e-79|293|vvi:100250139|structure-specific endonuclease subunit SLX1 [EC:3.6.1.-];K15271|3|3e-75|280|rcu:RCOM_1095670|ATP-dependent DNA helicase HFM1/MER3 [EC:3.6.4.12]	-	-	-	gi|147816693|emb|CAN62262.1|/1.0791e-169/hypothetical protein VITISV_013985 [Vitis vinifera]
CL452	1111	287	125	48.9689	21.6086	-1.18026	Down	1.91e-15	2.22e-13	-	-	-	-	-
Unigene17279_All	1020	603	268	112.065	50.462	-1.15107	Down	1.31e-29	2.88e-27	K03686|1|2e-13|75.1|cre:CHLREDRAFT_55286|molecular chaperone DnaJ;K09510|3|4e-12|70.5|zma:100282636|DnaJ homolog subfamily B member 4;K09517|5|5e-12|70.1|rcu:RCOM_1347490|DnaJ homolog subfamily B member 11	GO:0043231//intracellular membrane-bounded organelle	GO:0005515//protein binding	GO:0044267//cellular protein metabolic process;GO:0050896//response to stimulus	gi|255553998|ref|XP_002518039.1|/1.92037e-46/Chaperone protein dnaJ 20, chloroplast precursor, putative [Ricinus communis]
CL6314	1697	213	96	23.793	10.8647	-1.13089	Down	3.77e-11	3.18e-09	-	-	-	-	-
CL5620	1003	197	89	37.2321	17.0419	-1.12746	Down	2.25e-10	1.76e-08	-	-	-	-	-
CL4094	1244	406	184	61.8668	28.4071	-1.12291	Down	1.02e-19	1.5e-17	-	-	-	-	-
Unigene13646_All	810	141	64	32.9979	15.1749	-1.12069	Down	9.52e-08	5.53e-06	-	-	-	-	gi|225429303|ref|XP_002270096.1|/3.62714e-84/PREDICTED: uncharacterized protein LOC100243866 [Vitis vinifera]
CL8442	1023	125	57	23.1626	10.7011	-1.11403	Down	5.8e-07	3.02e-05	-	-	-	-	-
CL8021	2155	177	85	15.5696	7.57533	-1.03935	Down	1.84e-08	1.16e-06	-	-	-	-	-
CL878	619	102	49	31.2365	15.2032	-1.03886	Down	2.02e-05	0.000807715	-	-	-	-	-
Unigene2676_All	344	322	155	177.439	86.5372	-1.03593	Down	3.54e-14	3.72e-12	-	-	-	-	gi|255545646|ref|XP_002513883.1|/1.98633e-15/conserved hypothetical protein [Ricinus communis]
Unigene3924_All	397	109	53	52.0461	25.6398	-1.0214	Down	1.38e-05	0.000570398	-	-	-	-	-
CL103	940	148	72	29.846	14.7107	-1.02067	Down	4.05e-07	2.14e-05	-	-	-	-	-
Unigene25893_All	859	137	67	30.2329	14.98	-1.01308	Down	1.27e-06	6.31e-05	-	GO:0009536//plastid	GO:0046914//transition metal ion binding;GO:0016723//oxidoreductase activity, oxidizing metal ions, NAD or NADP as acceptor	GO:0022900//electron transport chain	gi|359486141|ref|XP_002266723.2|/2.66689e-80/PREDICTED: ferric reduction oxidase 7, chloroplastic-like [Vitis vinifera]
CL13885	579	220	108	72.0272	35.8241	-1.00761	Down	9.48e-10	6.82e-08	-	-	-	-	-
