# Supplementary material for: Gene expression profiles responses to aphid feeding in chrysanthemum (Chrysanthemum morifolium)
Source: BMC Genomics. 2014 Dec 2;15(1):1050. doi: 10.1186/1471-2164-15-1050 (PMC4265409; doi:10.1186/1471-2164-15-1050)
Supplement: Supplementary file 4 — Additional file 4: Table S3: Differentially expressed genes (DEGs) in the comparison between libraries Z and Y. Z: mock puncture treatment; Y: aphid infestation treatment. The criteria used for assigning significance were: P-value < 0.05, FDR ≤ 0.001, and estimated absolute |log2Ratio(Y/Z)| ≥ 1. Genes listed in descending order of absolute |log2Ratio(Y/Z)|. GeneIDs got from the Chrysanthemum Reference Sequence Database. Annotation of unigene sequences performed using BlastX (E < 10). The “GeneLength” column gives the length of exon sequence. Z- and Y-expression: frequency of unigene transcripts in libraries Z and Y, respectively. Z- and Y-RPKM: reads per kb per million reads for each unigene in libraries Z and Y, respectively. Log2Ratio(Y/Z): the ratio between the RPKM in Y and the RPKM in Z. KEGG: annotation according to the KEGG database by BLAST. Blast nr: identification of homologues in GenBank. GO Component, GO Function and Go Process: ontology information of Cellular Components, Molecular Function and Biological Processes of Gene-corresponding GO terms. “-”: no hit. (XLS 146 KB) [file 12864_2014_6725_MOESM4_ESM.xls]

## Sheet: Additional file 4 Table S3-Z-VS
GeneID	Gene_length	Z-Expression	Y-Expression	Z-RPKM	Y-RPKM	log2 Ratio(Y/Z)	Up-Down-Regulation(Y/Z)	P-value	FDR	KEGG Orthology	GO Component	GO Function	GO Process	Blast nr
Unigene31929_All	390	4	39	1.96981	19.7504	3.32575	Up	1.02338e-08	7.63721e-07	-	GO:0043231//intracellular membrane-bounded organelle	GO:0005515//protein binding	GO:0051707//response to other organism;GO:0031347//regulation of defense response;GO:0010467//gene expression;GO:0010033//response to organic substance	gi|17980964|gb|AAL50787.1|AF452177_1/1.65092e-09/WRKY transcription factor 60 [Arabidopsis thaliana]
Unigene29334_All	406	3	25	1.41914	12.1616	3.09924	Up	1.098e-05	0.000530036	-	-	GO:0004553//hydrolase activity, hydrolyzing O-glycosyl compounds	GO:0009056//catabolic process	gi|356545663|ref|XP_003541256.1|/4.0824e-45/PREDICTED: putative endo-1,3(4)-beta-glucanase 2-like [Glycine max]
Unigene57080_All	214	6	38	5.38477	35.0708	2.70331	Up	3.38476e-07	2.07095e-05	-	-	-	-	-
Unigene22508_All	247	5	29	3.88779	23.1887	2.5764	Up	1.56346e-05	0.000728985	K13418|1|3e-06|48.1|ath:AT1G71830|somatic embryogenesis receptor kinase 1 [EC:2.7.10.1 2.7.11.1];K13416|2|4e-06|47.8|ath:AT4G33430|brassinosteroid insensitive 1-associated receptor kinase 1 [EC:2.7.10.1 2.7.11.1];K13429|5|7e-06|47.0|rcu:RCOM_1115620|chitin elicitor receptor kinase 1	-	GO:0004672//protein kinase activity;GO:0000166//nucleotide binding	GO:0009753//response to jasmonic acid stimulus;GO:0006950//response to stress;GO:0009751//response to salicylic acid stimulus;GO:0009987//cellular process;GO:0051707//response to other organism;GO:0008152//metabolic process	gi|224055897|ref|XP_002298697.1|/4.57963e-20/predicted protein [Populus trichocarpa]
CL7755	1045	14	80	2.57301	15.1199	2.55492	Up	4.78854e-13	5.46586e-11	-	-	-	-	-
Unigene8358_All	1260	1120	6312	170.717	989.401	2.53495	Up	0	0	-	-	-	-	gi|357514961|ref|XP_003627769.1|/4.86062e-69/Pierisin [Medicago truncatula]
Unigene51376_All	202	11	58	10.4585	56.7091	2.4389	Up	2.25376e-09	1.82532e-07	-	-	-	-	-
Unigene32633_All	412	6	31	2.79694	14.8607	2.40958	Up	1.67658e-05	0.000775282	-	-	-	-	gi|148285686|gb|ABQ57537.1|/1.34673e-32/NBS-LRR resistance-like protein RGC109 [Helianthus tuberosus]
Unigene16329_All	362	7	35	3.71381	19.0957	2.36228	Up	5.91486e-06	0.000299998	K13424|1|3e-09|58.2|aly:ARALYDRAFT_482857|WRKY transcription factor 33	-	GO:0005488//binding;GO:0001071//nucleic acid binding transcription factor activity	GO:0009719;GO:0009743//response to carbohydrate stimulus;GO:0002218//activation of innate immune response;GO:0009627//systemic acquired resistance;GO:0006351//transcription, DNA-dependent	gi|297820398|ref|XP_002878082.1|/2.71324e-20/WRKY DNA-binding protein 70 [Arabidopsis lyrata subsp. lyrata]
Unigene476_All	967	68	325	13.5055	66.3794	2.29718	Up	4.36948e-43	2.24667e-40	-	-	-	-	gi|224088031|ref|XP_002308298.1|/1.47029e-24/predicted protein [Populus trichocarpa]
Unigene55750_All	289	16	73	10.6329	49.8886	2.23017	Up	1.91819e-10	1.73116e-08	-	GO:0016020//membrane	GO:0016740//transferase activity	GO:0009798//axis specification;GO:0003006//developmental process involved in reproduction;GO:0044237//cellular metabolic process;GO:0006950//response to stress;GO:0009790//embryo development	gi|255542014|ref|XP_002512071.1|/7.47673e-15/protein with unknown function [Ricinus communis]
Unigene17506_All	350	9	41	4.9386	23.1362	2.22798	Up	2.11128e-06	0.000114105	-	-	GO:0032559;GO:0042623//ATPase activity, coupled	-	gi|357128360|ref|XP_003565841.1|/8.2863e-14/PREDICTED: uncharacterized protein LOC100831422 [Brachypodium distachyon]
Unigene35666_All	250	17	73	13.0599	57.6712	2.14271	Up	5.2896e-10	4.54687e-08	-	-	-	-	-
CL15205	1417	22	92	2.98183	12.8231	2.10448	Up	5.11422e-12	5.37761e-10	-	-	-	-	-
Unigene32329_All	274	15	61	10.5141	43.9699	2.0642	Up	3.10396e-08	2.1691e-06	-	-	GO:0005488//binding	GO:0006952//defense response;GO:0051707//response to other organism;GO:0050789//regulation of biological process	gi|297842781|ref|XP_002889272.1|/2.61879e-07/WRKY DNA-binding protein 40 [Arabidopsis lyrata subsp. lyrata]
Unigene38035_All	233	21	84	17.3098	71.2032	2.04035	Up	1.03563e-10	9.57783e-09	-	-	-	-	-
Unigene14378_All	480	69	274	27.6082	112.742	2.02986	Up	1.62094e-31	5.221e-29	K13426|1|7e-12|67.8|ath:AT4G23550|WRKY transcription factor 29;K13425|4|1e-08|57.4|aly:ARALYDRAFT_490447|WRKY transcription factor 22	-	GO:0001071//nucleic acid binding transcription factor activity;GO:0003677//DNA binding	GO:0009719;GO:0009743//response to carbohydrate stimulus;GO:0002218//activation of innate immune response;GO:0009627//systemic acquired resistance;GO:0006351//transcription, DNA-dependent	gi|17385638|dbj|BAA87069.2|/9.83623e-68/elicitor-induced DNA-binding protein homolog [Matricaria chamomilla]
Unigene4509_All	249	39	149	30.0812	118.185	1.97412	Up	3.0829e-17	4.7208e-15	-	-	GO:0046914//transition metal ion binding;GO:0001071//nucleic acid binding transcription factor activity	GO:0006351//transcription, DNA-dependent	gi|373839318|gb|AEY76110.1|/1.96922e-31/Cys2/His2-type zinc finger protein [Chrysanthemum x morifolium]
Unigene49088_All	282	28	106	19.0695	74.2391	1.96092	Up	1.43727e-12	1.59193e-10	K05658|1|6e-10|60.5|vvi:100262734|ATP-binding cassette, subfamily B (MDR/TAP), member 1;K14500|2|1e-08|56.2|sbi:SORBI_01g048160|BR-signaling kinase [EC:2.7.11.1]	-	GO:0004672//protein kinase activity;GO:0000166//nucleotide binding	-	gi|356558419|ref|XP_003547504.1|/3.73924e-22/PREDICTED: serine/threonine-protein kinase At5g01020-like [Glycine max]
Unigene38044_All	220	51	193	44.5223	173.265	1.96038	Up	1.04516e-21	2.06982e-19	-	-	-	-	gi|224056180|ref|XP_002298742.1|/3.13067e-21/predicted protein [Populus trichocarpa]
Unigene14680_All	486	65	244	25.6866	99.1584	1.94872	Up	7.68086e-27	1.90475e-24	K02370|1|1e-13|73.6|ppp:PHYPADRAFT_146391|alpha-1,4-N-acetylglucosaminyltransferase EXTL3 [EC:2.4.1.223 2.4.1.224]	GO:0005789//endoplasmic reticulum membrane	GO:0008375//acetylglucosaminyltransferase activity	-	gi|255584380|ref|XP_002532924.1|/3.01397e-64/transferase, transferring glycosyl groups, putative [Ricinus communis]
Unigene25356_All	240	40	150	32.0095	123.44	1.94724	Up	4.65888e-17	7.05694e-15	-	-	-	-	gi|307136124|gb|ADN33970.1|/8.15439e-09/lipase [Cucumis melo subsp. melo]
Unigene50618_All	345	46	163	25.6076	93.3135	1.86552	Up	1.82845e-17	2.83082e-15	-	-	GO:0005488//binding	-	gi|356536294|ref|XP_003536674.1|/2.66599e-36/PREDICTED: uncharacterized protein LOC100810724 [Glycine max]
Unigene6575_All	584	99	350	32.5576	118.367	1.8622	Up	1.14172e-35	4.32348e-33	K09422|1|9e-54|207|pop:POPTR_574574|myb proto-oncogene protein, plant	GO:0043231//intracellular membrane-bounded organelle	GO:0003676//nucleic acid binding	-	gi|23307803|gb|AAN17830.1|/9.2222e-55/Myb-like protein P [Saussurea medusa]
Unigene7659_All	348	12	42	6.62265	23.8367	1.8477	Up	2.11124e-05	0.000955	-	-	-	-	gi|46389753|dbj|BAD15107.1|/1.6717e-22/hypothetical protein [Nicotiana tabacum]
Unigene25665_All	532	144	499	51.9853	185.253	1.83332	Up	3.9793e-49	2.56345e-46	K01530|1|4e-75|278|vvi:100256123|phospholipid-translocating ATPase [EC:3.6.3.1]	GO:0031224//intrinsic to membrane	GO:0042625//ATPase activity, coupled to transmembrane movement of ions;GO:0046872//metal ion binding;GO:0005548//phospholipid transporter activity;GO:0005515//protein binding;GO:0032559	GO:0009206;GO:0006869//lipid transport	gi|225423808|ref|XP_002280467.1|/4.15303e-74/PREDICTED: putative phospholipid-transporting ATPase 9-like isoform 2 [Vitis vinifera]
CL14412	788	147	508	35.8279	127.325	1.82936	Up	7.71374e-50	5.14663e-47	-	-	-	-	-
Unigene35349_All	285	18	62	12.1299	42.9658	1.82462	Up	2.72446e-07	1.69282e-05	K00924|1|3e-07|51.6|aly:ARALYDRAFT_313416|[EC:2.7.1.-];K04733|2|1e-06|49.7|smo:SELMODRAFT_230241|interleukin-1 receptor-associated kinase 4 [EC:2.7.11.1]	-	GO:0004672//protein kinase activity;GO:0032559	GO:0009753//response to jasmonic acid stimulus;GO:0006464//cellular protein modification process;GO:0006950//response to stress;GO:0009751//response to salicylic acid stimulus;GO:0051707//response to other organism	gi|298205260|emb|CBI17319.3|/2.32894e-32/unnamed protein product [Vitis vinifera]
Unigene22169_All	573	67	225	22.4569	77.554	1.78804	Up	2.67378e-22	5.42942e-20	K13457|1|5e-11|65.5|osa:4342596|disease resistance protein RPM1;K13459|2|3e-10|63.2|ath:AT4G26090|disease resistance protein RPS2	-	GO:0000166//nucleotide binding	-	gi|359480461|ref|XP_002268207.2|/7.15232e-57/PREDICTED: probable disease resistance protein At5g66900-like [Vitis vinifera]
Unigene25636_All	370	35	116	18.1675	61.9202	1.76905	Up	4.89774e-12	5.15966e-10	K08486|1|1e-39|159|aly:ARALYDRAFT_897385|syntaxin 1B/2/3	GO:0043234//protein complex;GO:0016020//membrane	GO:0005515//protein binding	GO:0051707//response to other organism;GO:0009725//response to hormone stimulus;GO:0009626//plant-type hypersensitive response;GO:0010185;GO:0016044//cellular membrane organization;GO:0006605//protein targeting;GO:0007165//signal transduction	gi|4206787|gb|AAD11808.1|/1.04811e-40/syntaxin-related protein Nt-syr1 [Nicotiana tabacum]
Unigene27371_All	541	113	373	40.1154	136.172	1.7632	Up	2.81516e-35	1.038e-32	-	-	-	-	gi|23307803|gb|AAN17830.1|/5.22249e-11/Myb-like protein P [Saussurea medusa]
Unigene7360_All	338	131	431	74.4362	251.847	1.75847	Up	2.31194e-40	1.12672e-37	K13424|1|2e-33|138|rcu:RCOM_0849600|WRKY transcription factor 33	-	-	-	gi|390430511|gb|AFL91073.1|/4.13253e-45/WRKY 7 transcription factor, partial [Helianthus annuus]
CL6300	1687	622	1993	70.8117	233.329	1.7203	Up	8.57814e-175	4.00635e-171	-	-	-	-	-
Unigene48944_All	290	19	60	12.583	40.8629	1.69931	Up	1.48973e-06	8.27474e-05	-	-	GO:0046872//metal ion binding	-	gi|225426659|ref|XP_002281372.1|/6.54993e-11/PREDICTED: zinc finger A20 and AN1 domain-containing stress-associated protein 1-like [Vitis vinifera]
Unigene34030_All	211	110	347	100.124	324.805	1.69778	Up	2.60312e-31	8.19617e-29	-	-	-	-	-
Unigene33597_All	372	20	63	10.3256	33.4483	1.6957	Up	8.40038e-07	4.85861e-05	-	-	-	-	gi|255566448|ref|XP_002524209.1|/7.76259e-28/ESC, putative [Ricinus communis]
Unigene26865_All	1456	90	282	11.8716	38.2529	1.68805	Up	1.51692e-25	3.55715e-23	-	-	-	-	gi|255581570|ref|XP_002531590.1|/1.66872e-140/calmodulin binding protein, putative [Ricinus communis]
Unigene7196_All	332	18	56	10.4127	33.3139	1.67778	Up	4.12104e-06	0.000213263	K12135|1|5e-09|57.4|aly:ARALYDRAFT_488429|zinc finger protein CONSTANS	GO:0044464//cell part	GO:0046914//transition metal ion binding	-	gi|224126851|ref|XP_002319942.1|/2.14725e-25/predicted protein [Populus trichocarpa]
Unigene31402_All	381	132	408	66.5394	211.5	1.66838	Up	1.12446e-35	4.2871e-33	-	GO:0005618//cell wall	-	GO:0009725//response to hormone stimulus	gi|356552906|ref|XP_003544803.1|/8.20273e-30/PREDICTED: uncharacterized protein LOC100791695 [Glycine max]
Unigene53643_All	525	23	71	8.41392	26.7101	1.66653	Up	2.34766e-07	1.47175e-05	K04733|1|5e-32|135|ath:AT5G38990|interleukin-1 receptor-associated kinase 4 [EC:2.7.11.1];K00924|4|1e-27|120|ath:AT3G55450|[EC:2.7.1.-]	GO:0044463;GO:0044459//plasma membrane part	GO:0016301//kinase activity	GO:0000904//cell morphogenesis involved in differentiation	gi|356528188|ref|XP_003532687.1|/4.1326e-34/PREDICTED: receptor-like protein kinase FERONIA-like [Glycine max]
Unigene41647_All	233	22	67	18.1341	56.793	1.64701	Up	6.43094e-07	3.78993e-05	K13412|1|2e-06|48.5|rcu:RCOM_1577820|calcium-dependent protein kinase [EC:2.7.11.1]	-	-	-	gi|224090238|ref|XP_002308958.1|/4.97853e-06/calcium dependent protein kinase 8 [Populus trichocarpa]
Unigene12209_All	786	123	367	30.0547	92.2188	1.61747	Up	6.37588e-31	1.96339e-28	K13424|1|3e-08|44.3|zma:100281160|WRKY transcription factor 33	-	GO:0001071//nucleic acid binding transcription factor activity;GO:0043565//sequence-specific DNA binding	GO:0009267//cellular response to starvation;GO:0009743//response to carbohydrate stimulus;GO:0006355//regulation of transcription, DNA-dependent	gi|383282325|gb|AFH01342.1|/1.95185e-34/WRKY4 transcription factor, partial [Gossypium hirsutum]
CL11633	262	35	104	25.6564	78.3986	1.61151	Up	9.36252e-10	7.89056e-08	-	-	-	-	-
Unigene40843_All	311	31	92	19.1439	58.4257	1.60972	Up	9.01974e-09	6.79451e-07	-	-	-	-	-
Unigene14567_All	434	31	92	13.7183	41.8672	1.60972	Up	9.01974e-09	6.80365e-07	-	-	-	-	-
Unigene36228_All	507	55	163	20.8346	63.4974	1.60772	Up	1.85247e-14	2.3436e-12	K13416|1|4e-06|48.9|ath:AT4G33430|brassinosteroid insensitive 1-associated receptor kinase 1 [EC:2.7.10.1 2.7.11.1]	-	GO:0004672//protein kinase activity;GO:0000166//nucleotide binding	GO:0009753//response to jasmonic acid stimulus;GO:0006950//response to stress;GO:0009751//response to salicylic acid stimulus;GO:0009987//cellular process;GO:0051707//response to other organism	gi|356522982|ref|XP_003530121.1|/8.07631e-21/PREDICTED: receptor like protein kinase S.2-like [Glycine max]
Unigene31022_All	328	82	243	48.0142	146.322	1.60761	Up	7.87898e-21	1.51225e-18	K03013|1|2e-06|48.9|vvi:100258335|DNA-directed RNA polymerases I, II, and III subunit RPABC1	-	-	-	gi|359496922|ref|XP_003635372.1|/7.66372e-23/PREDICTED: probable disease resistance protein At5g66900-like [Vitis vinifera]
Unigene11510_All	515	41	121	15.29	46.4039	1.60166	Up	4.83496e-11	4.63206e-09	-	-	-	-	gi|356498365|ref|XP_003518023.1|/2.5059e-25/PREDICTED: uncharacterized protein LOC100795798 [Glycine max]
Unigene55981_All	236	28	82	22.7864	68.6243	1.59055	Up	7.58122e-08	5.0164e-06	K01365|1|8e-23|103|mtr:MTR_4g107930|cathepsin L [EC:3.4.22.15]	-	GO:0016491//oxidoreductase activity;GO:0070011	GO:0008152//metabolic process	gi|319826926|gb|ADV74756.1|/1.13618e-26/cysteine protease [Lactuca sativa]
Unigene6707_All	380	24	70	12.1299	36.3823	1.58467	Up	7.42266e-07	4.34241e-05	K14553|1|6e-06|47.4|aly:ARALYDRAFT_488236|U3 small nucleolar RNA-associated protein 18	-	-	-	gi|297742407|emb|CBI34556.3|/4.07654e-37/unnamed protein product [Vitis vinifera]
Unigene56309_All	209	25	72	22.9733	68.0397	1.56642	Up	6.39364e-07	3.77589e-05	-	-	GO:0004674//protein serine/threonine kinase activity;GO:0032559	GO:0006464//cellular protein modification process	gi|255585618|ref|XP_002533496.1|/2.20539e-06/serine/threonine protein kinase, putative [Ricinus communis]
Unigene29359_All	664	129	370	37.3122	110.055	1.5605	Up	1.15844e-29	3.27904e-27	-	GO:0005887//integral to plasma membrane	GO:0005267//potassium channel activity	GO:0030001//metal ion transport	gi|147225285|dbj|BAF62469.1|/3.99671e-82/hypothetical protein [Nicotiana tabacum]
Unigene41938_All	330	108	307	62.855	183.739	1.54756	Up	1.34202e-24	2.96117e-22	K13424|1|2e-21|99.0|rcu:RCOM_0664190|WRKY transcription factor 33	-	-	-	gi|193884353|dbj|BAE46417.2|/1.10664e-21/double WRKY type transfactor [Solanum tuberosum]
Unigene3633_All	771	266	755	66.2608	193.405	1.5454	Up	5.5169e-58	4.61485e-55	-	-	-	-	gi|224096812|ref|XP_002310746.1|/9.96396e-57/nbs-lrr resistance protein [Populus trichocarpa]
Unigene17386_All	532	119	336	42.9601	124.739	1.53785	Up	1.5269e-26	3.7369e-24	-	-	GO:0043169//cation binding	GO:0006812//cation transport	gi|225426154|ref|XP_002278542.1|/3.27728e-26/PREDICTED: uncharacterized protein LOC100258716 [Vitis vinifera]
Unigene27247_All	1311	135	381	19.777	57.3982	1.53718	Up	7.24626e-30	2.08265e-27	K07297|1|7e-125|445|vvi:100262689|adiponectin receptor	GO:0016020//membrane	-	GO:0006970//response to osmotic stress;GO:0009719;GO:0034285	gi|225446239|ref|XP_002263728.1|/7.2523e-124/PREDICTED: ADIPOR-like receptor CG5315-like [Vitis vinifera]
Unigene5868_All	661	122	342	35.4477	102.188	1.52746	Up	9.769e-27	2.40133e-24	K01530|1|6e-82|301|rcu:RCOM_1464220|phospholipid-translocating ATPase [EC:3.6.3.1]	GO:0031224//intrinsic to membrane;GO:0009526//plastid envelope	GO:0042625//ATPase activity, coupled to transmembrane movement of ions;GO:0046872//metal ion binding;GO:0005548//phospholipid transporter activity;GO:0032559	GO:0009206;GO:0006869//lipid transport	gi|255546923|ref|XP_002514519.1|/5.65808e-81/Phospholipid-transporting ATPase, putative [Ricinus communis]
Unigene8811_All	457	125	350	52.5319	151.261	1.52578	Up	2.77544e-27	7.10272e-25	-	-	GO:0003824//catalytic activity	-	gi|356510760|ref|XP_003524102.1|/1.28617e-55/PREDICTED: reticuline oxidase-like protein-like [Glycine max]
CL7172	1362	219	605	30.8814	87.7313	1.50635	Up	3.8826e-45	2.22041e-42	-	-	-	-	-
Unigene35556_All	290	37	102	24.5038	69.467	1.50332	Up	8.4127e-09	6.36288e-07	K08900|1|9e-17|83.2|smo:SELMODRAFT_75451|mitochondrial chaperone BCS1	GO:0044464//cell part	GO:0017111//nucleoside-triphosphatase activity;GO:0032559	-	gi|56542467|gb|AAV92898.1|/2.5519e-39/Avr9/Cf-9 rapidly elicited protein 102, partial [Nicotiana tabacum]
Unigene51181_All	202	24	66	22.8186	64.531	1.49978	Up	3.93736e-06	0.000204513	K13424|1|9e-20|84.7|rcu:RCOM_0849600|WRKY transcription factor 33	GO:0043231//intracellular membrane-bounded organelle	GO:0001071//nucleic acid binding transcription factor activity;GO:0003677//DNA binding	GO:0006952//defense response;GO:0009700//indole phytoalexin biosynthetic process;GO:0009743//response to carbohydrate stimulus;GO:0006970//response to osmotic stress;GO:0006351//transcription, DNA-dependent	gi|255571505|ref|XP_002526700.1|/1.24179e-18/transcription factor, putative [Ricinus communis]
Unigene21496_All	716	38	104	10.193	28.6877	1.49286	Up	7.182e-09	5.45414e-07	K05283|1|1e-07|54.7|aly:ARALYDRAFT_354960|phosphatidylinositol glycan, class W [EC:2.3.-.-];K11982|2|3e-06|50.1|rcu:RCOM_1031870|E3 ubiquitin-protein ligase RNF115/126 [EC:6.3.2.19]	GO:0016020//membrane	-	GO:0010033//response to organic substance;GO:0009987//cellular process	gi|225451024|ref|XP_002284899.1|/5.69468e-40/PREDICTED: E3 ubiquitin-protein ligase ATL6 isoform 1 [Vitis vinifera]
Unigene32423_All	263	219	597	159.926	448.327	1.48715	Up	9.37958e-44	5.00646e-41	K09843|1|3e-44|174|mtr:MTR_8g072260|(+)-abscisic acid 8'-hydroxylase [EC:1.14.13.93]	-	GO:0016491//oxidoreductase activity;GO:0005506//iron ion binding	GO:0008152//metabolic process	gi|169659105|dbj|BAG12743.1|/3.09809e-48/ABA 8-oxidase [Lactuca sativa]
Unigene22759_All	248	25	68	19.3606	54.1544	1.48396	Up	3.34756e-06	0.000175176	-	GO:0031225//anchored to membrane;GO:0043231//intracellular membrane-bounded organelle	-	GO:0048764	gi|225431865|ref|XP_002275330.1|/5.0589e-11/PREDICTED: COBRA-like protein 7 [Vitis vinifera]
CL12502	1095	25	68	4.38486	12.2651	1.48396	Up	3.34756e-06	0.00017534	-	-	-	-	-
CL6990	764	39	106	9.80395	27.4024	1.48287	Up	6.12336e-09	4.69472e-07	-	-	-	-	-
Unigene1836_All	408	324	880	152.516	425.989	1.48186	Up	2.39808e-63	2.44364e-60	-	-	GO:0005488//binding	GO:0006952//defense response;GO:0009743//response to carbohydrate stimulus	gi|15225637|ref|NP_181543.1|/3.70411e-22/zinc finger CCCH domain-containing protein 29 [Arabidopsis thaliana]
CL5838	293	92	249	60.3045	167.845	1.47679	Up	5.42306e-19	9.35186e-17	-	-	-	-	-
Unigene962_All	237	27	73	21.8799	60.8346	1.47529	Up	1.60873e-06	8.87413e-05	-	-	-	-	gi|357436159|ref|XP_003588355.1|/8.10476e-41/Mitochondrial protein, putative [Medicago truncatula]
Unigene123_All	2221	78	210	6.7449	18.6744	1.46919	Up	3.87754e-16	5.51565e-14	K14157|1|0.0|886|vvi:100268037|alpha-aminoadipic semialdehyde synthase [EC:1.5.1.8 1.5.1.9]	-	GO:0004753//saccharopine dehydrogenase activity	GO:0008152//metabolic process	gi|359484440|ref|XP_003633109.1|/0/PREDICTED: alpha-aminoadipic semialdehyde synthase-like [Vitis vinifera]
Unigene7627_All	273	29	78	20.4016	56.4297	1.46777	Up	7.74024e-07	4.51407e-05	-	-	-	-	-
CL5413	1321	25	67	3.63469	10.0172	1.46258	Up	5.01976e-06	0.000255989	-	-	-	-	-
CL3088	1463	84	225	11.0272	30.3749	1.46181	Up	4.55836e-17	6.9234e-15	-	-	-	-	-
Unigene42567_All	241	71	190	56.581	155.709	1.46046	Up	1.27015e-14	1.6327e-12	-	-	-	-	-
Unigene36164_All	230	138	369	115.234	316.865	1.4593	Up	6.04212e-27	1.50502e-24	-	-	-	-	gi|439489|dbj|BAA05077.1|/2.92791e-06/zinc-finger DNA binding protein [Petunia x hybrida]
Unigene22346_All	277	65	173	45.0675	123.351	1.45261	Up	2.39604e-13	2.80933e-11	-	-	-	-	-
Unigene16722_All	334	56	149	32.2011	88.1081	1.45216	Up	1.09571e-11	1.11653e-09	K08486|1|3e-34|140|aly:ARALYDRAFT_897385|syntaxin 1B/2/3	GO:0043234//protein complex;GO:0016023//cytoplasmic membrane-bounded vesicle;GO:0016020//membrane	GO:0005515//protein binding	GO:0051707//response to other organism;GO:0009725//response to hormone stimulus;GO:0009626//plant-type hypersensitive response;GO:0010185;GO:0016044//cellular membrane organization;GO:0006605//protein targeting;GO:0007165//signal transduction;GO:0000904//cell morphogenesis involved in differentiation	gi|4206787|gb|AAD11808.1|/2.28084e-35/syntaxin-related protein Nt-syr1 [Nicotiana tabacum]
Unigene14547_All	336	76	201	43.4414	118.15	1.44347	Up	3.82604e-15	5.09336e-13	-	-	-	-	gi|584825|sp|P37707.1|B2_DAUCA/1.52636e-39/RecName: Full=B2 protein
Unigene994_All	322	129	341	76.942	209.158	1.44275	Up	1.26817e-24	2.80926e-22	K01530|1|3e-43|171|vvi:100256123|phospholipid-translocating ATPase [EC:3.6.3.1]	GO:0031224//intrinsic to membrane	GO:0042625//ATPase activity, coupled to transmembrane movement of ions;GO:0046872//metal ion binding;GO:0005548//phospholipid transporter activity;GO:0005515//protein binding;GO:0032559	GO:0009206;GO:0006869//lipid transport	gi|225423808|ref|XP_002280467.1|/4.20105e-42/PREDICTED: putative phospholipid-transporting ATPase 9-like isoform 2 [Vitis vinifera]
Unigene16579_All	407	135	356	63.7043	172.755	1.43927	Up	1.501e-25	3.5346e-23	-	-	-	-	gi|255576505|ref|XP_002529144.1|/5.19269e-08/conserved hypothetical protein [Ricinus communis]
Unigene56231_All	322	103	270	61.4343	165.609	1.43066	Up	1.37494e-19	2.48577e-17	-	GO:0044424//intracellular part;GO:0016020//membrane	-	-	gi|359488563|ref|XP_002275111.2|/5.53788e-10/PREDICTED: uncharacterized protein At2g33490-like [Vitis vinifera]
Unigene41060_All	257	55	144	41.1016	110.664	1.42891	Up	4.1897e-11	4.05547e-09	K14494|1|2e-16|81.6|rcu:RCOM_0826140|DELLA protein	-	-	-	gi|80975674|gb|ABB54445.1|/8.22021e-30/GRAS transcription factor [Capsicum annuum]
Unigene36710_All	213	38	98	34.2637	90.8704	1.40713	Up	7.77248e-08	5.13689e-06	K07195|1|1e-14|76.3|vvi:100267121|exocyst complex component 7	GO:0044444//cytoplasmic part;GO:0043234//protein complex;GO:0043231//intracellular membrane-bounded organelle	-	GO:0006887//exocytosis	gi|356541262|ref|XP_003539098.1|/1.62295e-17/PREDICTED: uncharacterized protein LOC100808078 [Glycine max]
Unigene9732_All	276	50	127	34.7929	90.8805	1.38518	Up	1.45669e-09	1.20236e-07	K00666|1|4e-28|120|sbi:SORBI_10g012080|fatty-acyl-CoA synthase [EC:6.2.1.-];K01904|2|1e-15|79.7|ppp:PHYPADRAFT_209184|4-coumarate--CoA ligase [EC:6.2.1.12]	-	GO:0003824//catalytic activity	-	gi|406821147|gb|AFS60176.1|/5.76116e-39/cinnamate:CoA ligase [Hypericum calycinum]
Unigene4299_All	287	36	91	24.0907	62.6233	1.37822	Up	3.50006e-07	2.13916e-05	-	-	GO:0004702//receptor signaling protein serine/threonine kinase activity;GO:0032559	GO:0006464//cellular protein modification process	gi|359472840|ref|XP_003631201.1|/7.24921e-18/PREDICTED: cysteine-rich receptor-like protein kinase 10-like [Vitis vinifera]
Unigene45737_All	811	82	203	19.4188	49.4369	1.34813	Up	6.3785e-14	7.85677e-12	-	GO:0043231//intracellular membrane-bounded organelle	-	GO:0010035//response to inorganic substance;GO:0006950//response to stress;GO:0009987//cellular process;GO:0042126//nitrate metabolic process	gi|224072246|ref|XP_002303671.1|/5.15604e-22/predicted protein [Populus trichocarpa]
Unigene11157_All	793	139	344	33.6644	85.6764	1.34767	Up	1.5325e-22	3.1929e-20	-	-	-	-	gi|302142368|emb|CBI19571.3|/6.46282e-22/unnamed protein product [Vitis vinifera]
Unigene24890_All	310	168	415	104.082	264.401	1.345	Up	8.61014e-27	2.12579e-24	-	GO:0016020//membrane	GO:0005216//ion channel activity	-	gi|147225285|dbj|BAF62469.1|/6.19329e-17/hypothetical protein [Nicotiana tabacum]
Unigene37669_All	216	453	1118	402.786	1022.27	1.34369	Up	3.18758e-69	3.80102e-66	K13426|1|4e-07|51.2|rcu:RCOM_1689100|WRKY transcription factor 29	-	-	GO:0006351//transcription, DNA-dependent	gi|211909307|gb|ACJ12926.1|/1.07437e-37/WRKY transcription factor 1 [Artemisia annua]
Unigene7984_All	754	39	96	9.93397	25.1464	1.33991	Up	3.02306e-07	1.86389e-05	-	-	-	-	gi|225469636|ref|XP_002265147.1|/9.66192e-33/PREDICTED: uncharacterized protein LOC100252669 [Vitis vinifera]
Unigene7140_All	415	33	81	15.272	38.549	1.33581	Up	2.73056e-06	0.000145332	-	-	-	-	gi|255548906|ref|XP_002515509.1|/3.22036e-18/conserved hypothetical protein [Ricinus communis]
CL7760	2788	113	277	7.78422	19.6229	1.33391	Up	3.48106e-18	5.70456e-16	-	-	-	-	-
Unigene44150_All	952	45	110	9.07832	22.8209	1.32986	Up	4.92356e-08	3.33262e-06	-	GO:0043231//intracellular membrane-bounded organelle	-	GO:0010035//response to inorganic substance;GO:0006950//response to stress;GO:0009987//cellular process;GO:0042126//nitrate metabolic process	gi|356574499|ref|XP_003555384.1|/2.42668e-32/PREDICTED: protein NLP6-like [Glycine max]
CL9064	708	43	105	11.6645	29.2909	1.32833	Up	1.02065e-07	6.66694e-06	-	-	-	-	-
CL12384	815	41	100	9.66175	24.2336	1.32665	Up	2.11798e-07	1.33373e-05	-	-	-	-	-
CL6314	1697	96	232	10.8647	27.0011	1.31337	Up	3.83978e-15	5.09954e-13	-	-	-	-	-
Unigene37858_All	277	149	359	103.309	255.971	1.30902	Up	1.69701e-22	3.52255e-20	-	-	-	-	gi|356575726|ref|XP_003555988.1|/6.20431e-25/PREDICTED: zinc finger protein ZAT10-like [Glycine max]
Unigene4090_All	454	204	491	86.2987	213.6	1.3075	Up	3.92298e-30	1.14512e-27	-	-	-	-	gi|359472678|ref|XP_002279572.2|/2.82624e-15/PREDICTED: uncharacterized protein LOC100245576 [Vitis vinifera]
CL5561	1451	261	628	34.5464	85.4808	1.30706	Up	4.62328e-38	1.91935e-35	-	-	-	-	-
Unigene50087_All	256	85	204	63.7689	157.386	1.30338	Up	2.38346e-13	2.80044e-11	K01365|1|2e-12|68.6|rcu:RCOM_1043080|cathepsin L [EC:3.4.22.15]	-	GO:0016628//oxidoreductase activity, acting on the CH-CH group of donors, NAD or NADP as acceptor;GO:0004175//endopeptidase activity	GO:0019538//protein metabolic process	gi|319826926|gb|ADV74756.1|/1.45437e-18/cysteine protease [Lactuca sativa]
Unigene27364_All	2052	1955	4684	182.978	450.833	1.30092	Up	3.86002e-270	2.70419e-266	-	-	-	GO:0000741//karyogamy;GO:0009743//response to carbohydrate stimulus	gi|255546139|ref|XP_002514129.1|/4.1914e-159/calmodulin binding protein, putative [Ricinus communis]
CL14052	296	345	826	223.85	551.143	1.29989	Up	4.0525e-49	2.58094e-46	-	-	-	-	-
Unigene37869_All	340	683	1627	385.808	945.115	1.29261	Up	3.38154e-94	8.23993e-91	-	-	-	-	gi|211909307|gb|ACJ12926.1|/1.36769e-48/WRKY transcription factor 1 [Artemisia annua]
Unigene9200_All	1617	184	437	21.8543	53.3762	1.28828	Up	2.02816e-26	4.89949e-24	K11446|1|5e-26|117|pop:POPTR_413516|histone demethylase JARID1 [EC:1.14.11.-]	-	-	GO:0009743//response to carbohydrate stimulus	gi|225427118|ref|XP_002276932.1|/1.02854e-109/PREDICTED: uncharacterized protein LOC100266131 [Vitis vinifera]
Unigene27661_All	320	32	76	19.2057	46.9072	1.28828	Up	1.00432e-05	0.000489029	-	-	-	-	gi|255565723|ref|XP_002523851.1|/2.48868e-18/conserved hypothetical protein [Ricinus communis]
Unigene38300_All	300	82	194	52.4955	127.719	1.28271	Up	1.73099e-12	1.90596e-10	-	-	-	-	gi|255571859|ref|XP_002526872.1|/3.00383e-27/conserved hypothetical protein [Ricinus communis]
CL452	1111	125	295	21.6086	52.4426	1.27914	Up	3.7378e-18	6.07203e-16	-	-	-	-	-
Unigene23348_All	528	293	691	106.577	258.476	1.27813	Up	2.41812e-40	1.16831e-37	-	-	-	-	gi|359473294|ref|XP_002274433.2|/2.26238e-40/PREDICTED: uncharacterized protein LOC100257102 [Vitis vinifera]
CL16	499	98	231	37.7186	91.4298	1.27739	Up	1.64613e-14	2.09201e-12	-	-	-	-	-
Unigene1430_All	217	1551	3651	1372.72	3322.98	1.27544	Up	1.1018e-204	5.61368e-201	-	-	-	-	-
Unigene11326_All	1588	297	697	35.9199	86.6879	1.27105	Up	2.4246e-40	1.16142e-37	-	GO:0031225//anchored to membrane;GO:0043231//intracellular membrane-bounded organelle	-	GO:0048764	gi|225431865|ref|XP_002275330.1|/0/PREDICTED: COBRA-like protein 7 [Vitis vinifera]
CL8803	1936	123	288	12.202	29.3808	1.26776	Up	1.55617e-17	2.4294e-15	-	-	-	-	-
Unigene27780_All	261	427	999	314.208	755.964	1.2666	Up	9.03192e-57	7.33614e-54	-	-	-	-	-
Unigene5424_All	567	92	215	31.1627	74.8913	1.26498	Up	2.014e-13	2.39141e-11	-	-	-	-	gi|225440562|ref|XP_002276542.1|/5.98208e-64/PREDICTED: uncharacterized protein LOC100246012 [Vitis vinifera]
Unigene13804_All	331	54	126	31.3325	75.1828	1.26274	Up	2.02378e-08	1.44304e-06	-	GO:0043231//intracellular membrane-bounded organelle	-	GO:0006970//response to osmotic stress	gi|225458824|ref|XP_002285282.1|/2.00046e-39/PREDICTED: interferon-related developmental regulator 1 [Vitis vinifera]
Unigene36413_All	301	34	79	21.6941	51.8366	1.25667	Up	1.00023e-05	0.00048746	-	GO:0031090//organelle membrane	GO:0016301//kinase activity;GO:0000166//nucleotide binding	GO:0009987//cellular process	gi|297847114|ref|XP_002891438.1|/4.49431e-07/hypothetical protein ARALYDRAFT_891670 [Arabidopsis lyrata subsp. lyrata]
Unigene21580_All	1422	164	381	22.15	52.9178	1.25644	Up	2.08402e-22	4.29408e-20	K13065|1|3e-20|98.2|ath:AT5G48930|shikimate O-hydroxycinnamoyltransferase [EC:2.3.1.133]	-	GO:0016740//transferase activity	-	gi|356496168|ref|XP_003516942.1|/6.81622e-164/PREDICTED: BAHD acyltransferase DCR-like [Glycine max]
CL24	735	36	83	9.40686	22.3032	1.24546	Up	6.89134e-06	0.000345461	-	-	-	-	-
CL1164	461	81	186	33.7453	79.6871	1.23966	Up	1.75651e-11	1.75479e-09	-	-	-	-	-
Unigene2904_All	459	88	202	36.8213	86.919	1.23913	Up	2.43388e-12	2.65383e-10	-	-	-	-	gi|224132690|ref|XP_002321385.1|/3.89959e-28/predicted protein [Populus trichocarpa]
CL13569	965	390	895	77.6188	183.177	1.23876	Up	2.35004e-49	1.53149e-46	-	-	-	-	-
CL8880	623	84	192	25.8953	60.868	1.23299	Up	1.01683e-11	1.03804e-09	-	-	-	-	-
Unigene12226_All	1621	505	1154	59.8326	140.604	1.23264	Up	1.19045e-62	1.1914e-59	-	-	GO:0016740//transferase activity	-	gi|357509679|ref|XP_003625128.1|/3.355e-169/Glycosyltransferase [Medicago truncatula]
Unigene9937_All	256	625	1427	468.889	1100.93	1.23141	Up	6.33664e-77	8.87842e-74	-	-	-	-	-
Unigene37863_All	499	377	860	145.101	340.388	1.23012	Up	5.42992e-47	3.23745e-44	-	-	-	-	gi|211909307|gb|ACJ12926.1|/7.89336e-18/WRKY transcription factor 1 [Artemisia annua]
Unigene13125_All	316	125	285	75.9718	178.129	1.22938	Up	1.27207e-16	1.86144e-14	-	-	-	-	gi|363806694|ref|NP_001242010.1|/2.33737e-16/uncharacterized protein LOC100796450 [Glycine max]
CL15302	376	104	237	53.1221	124.491	1.22865	Up	4.64688e-14	5.80032e-12	-	-	-	-	-
CL6363	1533	216	491	27.0608	63.258	1.22504	Up	2.25074e-27	5.78636e-25	-	-	-	-	-
Unigene2863_All	414	74	168	34.329	80.1466	1.22321	Up	2.56552e-10	2.28229e-08	-	GO:0005618//cell wall	-	GO:0009725//response to hormone stimulus	gi|255545766|ref|XP_002513943.1|/4.9453e-35/conserved hypothetical protein [Ricinus communis]
Unigene10297_All	283	221	499	149.981	348.249	1.21534	Up	1.81455e-27	4.68646e-25	-	-	-	-	gi|211909307|gb|ACJ12926.1|/5.01368e-35/WRKY transcription factor 1 [Artemisia annua]
Unigene2080_All	849	153	345	34.6109	80.2579	1.21341	Up	1.97951e-19	3.52195e-17	-	-	-	-	-
Unigene10463_All	288	45	101	30.0089	69.2636	1.20671	Up	1.27998e-06	7.20245e-05	-	-	-	-	-
Unigene24460_All	699	37	83	10.1661	23.4518	1.20594	Up	1.16378e-05	0.000558427	-	-	-	-	-
Unigene9457_All	626	84	188	25.7712	59.3143	1.20262	Up	4.0777e-11	3.95389e-09	K00666|1|1e-56|217|sbi:SORBI_10g012080|fatty-acyl-CoA synthase [EC:6.2.1.-];K10526|2|6e-12|68.9|vvi:100243654|OPC-8:0 CoA ligase 1 [EC:6.2.1.-];K01904|4|2e-10|63.5|bdi:100845934|4-coumarate--CoA ligase [EC:6.2.1.12]	-	GO:0003824//catalytic activity	-	gi|224077380|ref|XP_002305237.1|/2.52581e-96/acyl:coa ligase acetate-coa synthetase-like protein [Populus trichocarpa]
Unigene23443_All	361	136	304	72.3538	166.319	1.20081	Up	4.8251e-17	7.28902e-15	-	-	-	-	-
CL10041	3373	5049	11279	287.487	660.435	1.19992	Up	0	0	-	-	-	-	-
Unigene24059_All	2054	62	138	5.79724	13.2695	1.19468	Up	1.88932e-08	1.35579e-06	K13459|1|1e-11|70.1|vvi:100254298|disease resistance protein RPS2;K13457|3|4e-09|62.0|osa:4342596|disease resistance protein RPM1;K13460|4|2e-08|59.7|ath:AT1G12220|disease resistance protein RPS5	-	-	-	gi|255567754|ref|XP_002524855.1|/2.89601e-59/ATP binding protein, putative [Ricinus communis]
Unigene7885_All	390	212	471	104.4	238.524	1.19201	Up	2.80516e-25	6.46976e-23	-	-	GO:0005488//binding	-	gi|225450747|ref|XP_002279245.1|/2.89394e-30/PREDICTED: F-box protein PP2-B15 [Vitis vinifera]
Unigene37992_All	503	77	171	29.4003	67.1435	1.19142	Up	4.1618e-10	3.62186e-08	K04733|1|7e-38|154|pop:POPTR_878434|interleukin-1 receptor-associated kinase 4 [EC:2.7.11.1];K00924|2|2e-34|143|osa:4337593|[EC:2.7.1.-];K05658|4|6e-33|137|vvi:100262734|ATP-binding cassette, subfamily B (MDR/TAP), member 1	GO:0043231//intracellular membrane-bounded organelle	GO:0004672//protein kinase activity;GO:0032559	GO:0006464//cellular protein modification process	gi|296083955|emb|CBI24343.3|/1.69855e-39/unnamed protein product [Vitis vinifera]
Unigene26338_All	392	444	983	217.534	495.272	1.18698	Up	1.27158e-50	8.90823e-48	-	GO:0043234//protein complex	GO:0043169//cation binding;GO:0004721//phosphoprotein phosphatase activity	GO:0051704;GO:0006464//cellular protein modification process	gi|224089434|ref|XP_002308720.1|/2.97675e-35/predicted protein [Populus trichocarpa]
Unigene26384_All	405	54	119	25.6076	58.0321	1.18028	Up	2.36428e-07	1.47886e-05	-	-	-	GO:0006952//defense response;GO:0033554//cellular response to stress;GO:0006970//response to osmotic stress;GO:0009696//salicylic acid metabolic process	gi|211953321|gb|ACJ13822.1|/3.41904e-68/necrotic spotted lesions 1 [Helianthus petiolaris]
Unigene19441_All	264	80	176	58.199	131.669	1.17785	Up	3.35398e-10	2.94169e-08	-	-	-	-	-
Unigene14705_All	574	61	134	20.4102	46.1072	1.1757	Up	4.51972e-08	3.0816e-06	K13416|1|2e-11|67.0|rcu:RCOM_1534760|brassinosteroid insensitive 1-associated receptor kinase 1 [EC:2.7.10.1 2.7.11.1];K00924|2|2e-11|67.0|ath:AT3G55450|[EC:2.7.1.-]	-	GO:0004702//receptor signaling protein serine/threonine kinase activity;GO:0032559	GO:0006464//cellular protein modification process	gi|356528198|ref|XP_003532692.1|/5.38941e-44/PREDICTED: cysteine-rich receptor-like protein kinase 10-like [Glycine max]
Unigene12304_All	436	58	127	25.5488	57.5299	1.17105	Up	1.11537e-07	7.25186e-06	-	-	-	-	-
Unigene8419_All	395	135	295	65.6397	147.503	1.16811	Up	6.17866e-16	8.70058e-14	K13076|1|2e-34|141|vvi:100265385|delta8-fatty-acid desaturase [EC:1.14.19.4]	-	GO:0005506//iron ion binding;GO:0016705//oxidoreductase activity, acting on paired donors, with incorporation or reduction of molecular oxygen	GO:0006631//fatty acid metabolic process	gi|75319741|sp|Q43469.1|SLD1_HELAN/2.12042e-41/RecName: Full=Delta(8)-fatty-acid desaturase; AltName: Full=Delta(8)-sphingolipid desaturase
CL4366	1042	39	85	7.18831	16.1112	1.16434	Up	1.59425e-05	0.000741493	-	-	-	-	-
Unigene26681_All	631	64	139	19.4796	43.5072	1.15929	Up	3.61348e-08	2.50022e-06	-	-	-	-	gi|255541152|ref|XP_002511640.1|/1.37634e-41/conserved hypothetical protein [Ricinus communis]
Unigene44001_All	301	72	156	45.9405	102.361	1.15583	Up	5.75534e-09	4.44295e-07	-	-	-	-	gi|112821174|dbj|BAF03217.1|/1.89023e-13/hypothetical protein [Hordeum vulgare]
Unigene10700_All	297	127	274	82.1253	182.209	1.1497	Up	1.4322e-14	1.83259e-12	-	-	-	GO:0006950//response to stress;GO:0042221//response to chemical stimulus	gi|255571859|ref|XP_002526872.1|/2.38908e-13/conserved hypothetical protein [Ricinus communis]
Unigene25045_All	579	47	101	15.5901	34.4524	1.14397	Up	3.46296e-06	0.000180541	-	-	-	-	gi|356494914|ref|XP_003516326.1|/1.05129e-87/PREDICTED: DUF246 domain-containing protein At1g04910-like [Glycine max]
Unigene20766_All	933	42	90	8.64564	19.0518	1.13989	Up	1.26154e-05	0.000599686	K01193|1|7e-104|375|vvi:100241232|beta-fructofuranosidase [EC:3.2.1.26]	GO:0043231//intracellular membrane-bounded organelle	GO:0004558//alpha-glucosidase activity	GO:0044238//primary metabolic process	gi|19913128|emb|CAD12104.1|/1.63118e-142/beta-fructofuranosidase [Cichorium intybus]
Unigene20540_All	901	192	411	40.9266	90.0934	1.13838	Up	8.57392e-21	1.64002e-18	-	-	-	GO:0006351//transcription, DNA-dependent	gi|312282767|dbj|BAJ34249.1|/4.01424e-50/unnamed protein product [Thellungiella halophila]
Unigene5923_All	441	414	884	180.298	395.904	1.13477	Up	1.20358e-42	6.07699e-40	-	-	-	-	-
CL5620	1003	89	190	17.0419	37.4135	1.13447	Up	2.38216e-10	2.12255e-08	-	-	-	-	-
Unigene38505_All	226	552	1169	469.094	1021.6	1.12288	Up	6.33202e-55	4.86134e-52	-	-	-	-	-
CL14933	216	52	110	46.2359	100.581	1.12127	Up	1.86353e-06	0.000101597	-	-	-	-	-
Unigene27422_All	822	124	262	28.9721	62.9514	1.11958	Up	1.78884e-13	2.12857e-11	K13420|1|2e-20|97.4|osa:4337016|LRR receptor-like serine/threonine-protein kinase FLS2 [EC:2.7.11.1]	GO:0016020//membrane	GO:0003824//catalytic activity	-	gi|225458279|ref|XP_002281409.1|/6.31711e-44/PREDICTED: probable LRR receptor-like serine/threonine-protein kinase At2g16250-like [Vitis vinifera]
Unigene4188_All	329	704	1470	410.967	882.465	1.10252	Up	1.16892e-66	1.28455e-63	-	-	-	-	gi|45533925|gb|AAS67334.1|/1.49914e-10/hin1-like protein [Solanum tuberosum]
CL12617	1931	409	854	40.679	87.3477	1.10248	Up	1.85885e-39	8.53929e-37	-	-	-	-	-
Unigene36593_All	267	58	121	41.7202	89.5056	1.10123	Up	8.23818e-07	4.77465e-05	K00423|1|1e-24|109|smo:SELMODRAFT_104957|L-ascorbate oxidase [EC:1.10.3.3]	-	GO:0046914//transition metal ion binding;GO:0016682//oxidoreductase activity, acting on diphenols and related substances as donors, oxygen as acceptor	GO:0008152//metabolic process	gi|350537917|ref|NP_001234829.1|/3.09519e-40/ascorbate oxidase precursor [Solanum lycopersicum]
Unigene19868_All	1373	1604	3346	224.369	481.317	1.10111	Up	5.19086e-149	1.81826e-145	K15172|1|2e-28|125|vcn:VOLCADRAFT_106802|transcription elongation factor SPT5	-	-	GO:0006351//transcription, DNA-dependent;GO:0006952//defense response;GO:0009743//response to carbohydrate stimulus	gi|147791077|emb|CAN68018.1|/2.39652e-141/hypothetical protein VITISV_014472 [Vitis vinifera]
Unigene10221_All	622	227	473	70.0915	150.192	1.0995	Up	1.72864e-22	3.57497e-20	K08679|1|4e-62|235|pop:POPTR_578682|UDP-glucuronate 4-epimerase [EC:5.1.3.6]	-	GO:0048037//cofactor binding;GO:0016857//racemase and epimerase activity, acting on carbohydrates and derivatives	GO:0006139//nucleobase-containing compound metabolic process	gi|224142327|ref|XP_002324510.1|/4.40003e-61/predicted protein [Populus trichocarpa]
Unigene25235_All	215	805	1674	719.096	1537.78	1.09659	Up	5.16662e-75	6.89436e-72	-	-	-	-	-
Unigene7078_All	449	103	214	44.0576	94.1334	1.09532	Up	6.31532e-11	5.96867e-09	-	-	GO:0016740//transferase activity	-	gi|356504769|ref|XP_003521167.1|/1.8312e-64/PREDICTED: uncharacterized glycosyltransferase AGO61-like [Glycine max]
Unigene26392_All	672	130	270	37.1538	79.3543	1.0948	Up	2.1127e-13	2.48753e-11	-	-	-	-	-
Unigene13036_All	306	356	738	223.439	476.333	1.09209	Up	7.90106e-34	2.82048e-31	-	-	-	-	-
Unigene34162_All	261	129	267	94.9246	202.044	1.08982	Up	3.50302e-13	4.05634e-11	K12581|1|2e-11|65.5|zma:100216888|CCR4-NOT transcription complex subunit 7/8	GO:0043231//intracellular membrane-bounded organelle	GO:0004518//nuclease activity	GO:0016070//RNA metabolic process	gi|229560489|gb|ACQ77596.1|/3.45845e-12/CCR4-NOT [Dimocarpus longan]
Unigene17807_All	431	1891	3913	842.644	1793.12	1.08948	Up	5.53308e-171	2.21501e-167	-	GO:0031090//organelle membrane;GO:0009536//plastid	GO:0016787//hydrolase activity	-	gi|255550093|ref|XP_002516097.1|/3.21425e-58/conserved hypothetical protein [Ricinus communis]
Unigene22490_All	223	60	124	51.6745	109.823	1.08766	Up	7.77932e-07	4.53214e-05	K08679|1|4e-39|157|zma:100274751|UDP-glucuronate 4-epimerase [EC:5.1.3.6]	-	GO:0048037//cofactor binding;GO:0016857//racemase and epimerase activity, acting on carbohydrates and derivatives	GO:0006139//nucleobase-containing compound metabolic process	gi|226505638|ref|NP_001142515.1|/4.79254e-38/uncharacterized protein LOC100274751 [Zea mays]
Unigene48057_All	230	88	181	73.4826	155.427	1.08076	Up	2.77772e-09	2.23033e-07	-	-	-	-	gi|225448453|ref|XP_002269430.1|/1.65871e-09/PREDICTED: zinc finger CCCH domain-containing protein 29-like [Vitis vinifera]
Unigene27379_All	976	89	183	17.5134	37.032	1.08032	Up	2.2996e-09	1.85976e-07	-	-	-	GO:0042221//response to chemical stimulus	gi|297611600|ref|NP_001067652.2|/1.2578e-07/Os11g0264300 [Oryza sativa Japonica Group]
Unigene13966_All	1019	90	185	16.9628	35.857	1.07988	Up	1.90385e-09	1.55315e-07	K01097|1|2e-11|68.2|ppp:PHYPADRAFT_170201|N-acylneuraminate-9-phosphatase [EC:3.1.3.29]	GO:0043231//intracellular membrane-bounded organelle	GO:0016791//phosphatase activity	-	gi|255581482|ref|XP_002531548.1|/7.90155e-117/N-acylneuraminate-9-phosphatase, putative [Ricinus communis]
CL8804	1229	367	753	57.3514	121.009	1.07722	Up	9.26924e-34	3.28794e-31	-	-	-	-	-
Unigene1509_All	503	60	123	22.9094	48.2962	1.07597	Up	1.07303e-06	6.11157e-05	K09422|1|4e-45|178|vvi:100256383|myb proto-oncogene protein, plant	GO:0043231//intracellular membrane-bounded organelle	GO:0003676//nucleic acid binding	-	gi|225447697|ref|XP_002272704.1|/3.90673e-44/PREDICTED: myb-related protein Myb4 [Vitis vinifera]
Unigene28564_All	239	325	666	261.165	550.367	1.07543	Up	5.66774e-30	1.63736e-27	-	-	-	-	-
Unigene23619_All	723	102	209	27.0952	57.0932	1.07528	Up	1.98046e-10	1.77592e-08	K14494|1|1e-18|91.7|smo:SELMODRAFT_437369|DELLA protein	GO:0043231//intracellular membrane-bounded organelle;GO:0044444//cytoplasmic part	-	GO:0042221//response to chemical stimulus	gi|224106455|ref|XP_002314172.1|/5.60375e-67/GRAS family transcription factor [Populus trichocarpa]
Unigene19598_All	473	104	213	42.2281	88.9395	1.07462	Up	1.35888e-10	1.24442e-08	K01090|1|1e-07|53.9|sbi:SORBI_01g038410|protein phosphatase [EC:3.1.3.16]	GO:0043234//protein complex	GO:0004721//phosphoprotein phosphatase activity;GO:0043169//cation binding	GO:0006464//cellular protein modification process	gi|75301248|sp|Q8LAY8.1|P2C69_ARATH/1.52315e-17/RecName: Full=Probable protein phosphatase 2C 69; Short=AtPP2C69
Unigene24398_All	769	366	748	91.408	192.111	1.07154	Up	2.83932e-33	9.88383e-31	-	-	-	-	-
Unigene17433_All	423	328	669	148.923	312.365	1.06866	Up	8.26284e-30	2.36271e-27	K07761|1|6e-48|187|ath:AT1G59970|gelatinase A [EC:3.4.24.24]	GO:0031224//intrinsic to membrane;GO:0044421//extracellular region part	GO:0046914//transition metal ion binding;GO:0004175//endopeptidase activity	GO:0019538//protein metabolic process	gi|225424789|ref|XP_002267298.1|/1.11591e-50/PREDICTED: metalloendoproteinase 1-like [Vitis vinifera]
CL9529	1930	568	1157	56.5224	118.4	1.06678	Up	3.51026e-50	2.39918e-47	-	-	-	-	-
CL2976	1462	167	340	21.9381	45.9312	1.06604	Up	7.37692e-16	1.03619e-13	-	-	-	-	-
Unigene31419_All	204	314	639	295.617	618.653	1.0654	Up	2.06242e-28	5.58398e-26	-	-	-	-	gi|359482285|ref|XP_003632749.1|/8.41271e-14/PREDICTED: uncharacterized protein LOC100267578 [Vitis vinifera]
Unigene15300_All	525	91	185	33.2898	69.5967	1.06394	Up	2.96596e-09	2.37129e-07	K04733|1|4e-31|132|aly:ARALYDRAFT_916421|interleukin-1 receptor-associated kinase 4 [EC:2.7.11.1];K13417|3|1e-27|120|ath:AT2G13790|somatic embryogenesis receptor kinase 4 [EC:2.7.10.1 2.7.11.1];K13430|5|8e-27|117|zma:100283091|serine/threonine-protein kinase PBS1 [EC:2.7.11.1]	GO:0031410//cytoplasmic vesicle;GO:0016020//membrane	GO:0004672//protein kinase activity;GO:0032559	GO:0043401//steroid hormone mediated signaling pathway;GO:0001558//regulation of cell growth;GO:0000902//cell morphogenesis;GO:0007275//multicellular organismal development;GO:0006464//cellular protein modification process	gi|359488508|ref|XP_002277565.2|/1.2024e-33/PREDICTED: receptor-like protein kinase FERONIA-like [Vitis vinifera]
Unigene15407_All	885	182	369	39.4964	82.3492	1.06003	Up	6.11222e-17	9.06242e-15	-	GO:0009536//plastid	-	-	gi|255559237|ref|XP_002520639.1|/2.75974e-112/conserved hypothetical protein [Ricinus communis]
Unigene29623_All	630	76	154	23.1688	48.2788	1.05921	Up	6.97732e-08	4.64423e-06	-	-	-	-	-
Unigene8839_All	376	349	705	178.265	370.32	1.05475	Up	1.07069e-30	3.24361e-28	-	-	-	-	gi|356528098|ref|XP_003532642.1|/1.36522e-24/PREDICTED: reticuline oxidase-like protein-like [Glycine max]
Unigene1059_All	452	107	216	45.4648	94.3825	1.05377	Up	1.97753e-10	1.77613e-08	-	-	-	-	gi|359807622|ref|NP_001240908.1|/2.6549e-26/uncharacterized protein LOC100792704 [Glycine max]
Unigene21442_All	735	129	260	33.7079	69.8654	1.05149	Up	3.15154e-12	3.37721e-10	-	-	-	-	-
Unigene29632_All	735	557	1117	145.545	300.152	1.04423	Up	6.68618e-47	3.94449e-44	K14494|1|3e-38|156|ppp:PHYPADRAFT_235432|DELLA protein	GO:0044424//intracellular part	GO:0060089	GO:0023052//signaling;GO:0009639//response to red or far red light	gi|255576316|ref|XP_002529051.1|/8.46272e-111/Chitin-inducible gibberellin-responsive protein, putative [Ricinus communis]
CL631	2132	338	677	30.448	62.7159	1.04248	Up	5.1624e-29	1.43944e-26	-	-	-	-	-
CL8513	279	74	148	50.9398	104.769	1.04035	Up	1.90853e-07	1.20726e-05	-	-	-	-	-
Unigene21808_All	303	58	116	36.7633	75.6121	1.04035	Up	4.07312e-06	0.000210978	K05391|1|3e-34|141|mtr:MTR_3g091080|cyclic nucleotide gated channel, other eukaryote	GO:0031224//intrinsic to membrane	GO:0005249//voltage-gated potassium channel activity;GO:0005515//protein binding;GO:0005217//intracellular ligand-gated ion channel activity;GO:0000166//nucleotide binding	GO:0070838//divalent metal ion transport	gi|357463865|ref|XP_003602214.1|/3.65108e-33/Cyclic nucleotide-gated ion channel [Medicago truncatula]
Unigene5870_All	580	79	158	26.1595	53.8028	1.04035	Up	7.36852e-08	4.8872e-06	K03283|1|4e-49|192|osa:4334598|heat shock 70kDa protein 1/8	GO:0005840//ribosome;GO:0030312//external encapsulating structure;GO:0031981//nuclear lumen;GO:0009536//plastid;GO:0031090//organelle membrane;GO:0005576//extracellular region	GO:0019899//enzyme binding;GO:0000166//nucleotide binding	GO:0006952//defense response;GO:0051707//response to other organism;GO:0010038//response to metal ion;GO:0044267//cellular protein metabolic process	gi|218193998|gb|EEC76425.1|/3.70412e-48/hypothetical protein OsI_14101 [Oryza sativa Indica Group]
Unigene24291_All	925	1763	3525	366.05	752.651	1.03994	Up	4.35356e-143	1.35553e-139	K12581|1|2e-80|296|aly:ARALYDRAFT_902256|CCR4-NOT transcription complex subunit 7/8	GO:0043231//intracellular membrane-bounded organelle	GO:0000175//3'-5'-exoribonuclease activity;GO:0005488//binding	GO:0006950//response to stress;GO:0016070//RNA metabolic process	gi|224131812|ref|XP_002328114.1|/1.29055e-107/predicted protein [Populus trichocarpa]
Unigene15525_All	1148	66	131	11.0416	22.5375	1.02938	Up	1.19904e-06	6.78104e-05	K05666|1|4e-39|160|olu:OSTLU_35503|ATP-binding cassette, subfamily C (CFTR/MRP), member 2;K05658|2|2e-11|68.6|aly:ARALYDRAFT_494323|ATP-binding cassette, subfamily B (MDR/TAP), member 1	GO:0016020//membrane	GO:0017111//nucleoside-triphosphatase activity;GO:0016491//oxidoreductase activity;GO:0000166//nucleotide binding	GO:0009987//cellular process;GO:0006810//transport;GO:0008152//metabolic process	gi|255547892|ref|XP_002515003.1|/2.90363e-142/multidrug resistance-associated protein 2, 6 (mrp2, 6), abc-transoprter, putative [Ricinus communis]
Unigene37636_All	208	59	117	54.4776	111.096	1.02807	Up	4.5904e-06	0.000235594	-	GO:0044424//intracellular part	GO:0005319//lipid transporter activity;GO:0008289//lipid binding	GO:0006869//lipid transport	gi|255576457|ref|XP_002529120.1|/3.18701e-13/conserved hypothetical protein [Ricinus communis]
Unigene15925_All	250	101	200	77.5909	158.003	1.02599	Up	2.10678e-09	1.71122e-07	-	-	-	-	-
Unigene50386_All	217	96	190	84.9652	172.93	1.02524	Up	5.42368e-09	4.21011e-07	-	-	-	GO:0042742//defense response to bacterium;GO:0010033//response to organic substance	gi|297736638|emb|CBI25509.3|/2.17484e-22/unnamed protein product [Vitis vinifera]
CL3192	1363	143	283	20.1498	41.0078	1.02514	Up	1.05252e-12	1.17507e-10	-	-	-	-	-
Unigene5129_All	750	1916	3785	490.641	996.737	1.02255	Up	2.38216e-149	8.90054e-146	K08488|1|5e-22|102|ath:AT1G32270|syntaxin 7	GO:0031090//organelle membrane;GO:0009536//plastid	-	GO:0006952//defense response;GO:0002252;GO:0051707//response to other organism	gi|7417006|gb|AAF62403.1|AF212183_1/6.81958e-71/harpin inducing protein [Nicotiana tabacum]
Unigene15432_All	961	122	241	24.3818	49.5302	1.0225	Up	5.44382e-11	5.18876e-09	-	GO:0005618//cell wall	-	-	gi|224084630|ref|XP_002307366.1|/4.72328e-108/predicted protein [Populus trichocarpa]
CL10691	1793	155	306	16.6028	33.7068	1.02161	Up	1.50158e-13	1.80206e-11	-	-	-	-	-
CL6472	1005	763	1506	145.81	295.961	1.02132	Up	1.93099e-60	1.77413e-57	-	-	-	-	-
CL13243	1679	1099	2169	125.712	255.144	1.02119	Up	3.17826e-86	6.14226e-83	-	-	-	-	-
CL3872	257	71	140	53.0585	107.59	1.01989	Up	6.27336e-07	3.70876e-05	-	-	-	-	-
Unigene9506_All	774	398	784	98.7579	200.056	1.01843	Up	3.79896e-32	1.27493e-29	-	GO:0005618//cell wall;GO:0043231//intracellular membrane-bounded organelle;GO:0005576//extracellular region;GO:0016020//membrane	GO:0046993;GO:0050662//coenzyme binding	GO:0006950//response to stress;GO:0008152//metabolic process	gi|255564321|ref|XP_002523157.1|/2.21553e-88/Reticuline oxidase precursor, putative [Ricinus communis]
Unigene20543_All	354	449	883	243.597	492.644	1.01605	Up	7.3045e-36	2.82332e-33	-	-	-	-	gi|302399051|gb|ADL36820.1|/9.44698e-10/SCL domain class transcription factor [Malus x domestica]
Unigene5115_All	764	127	249	31.9257	64.3698	1.01167	Up	3.8886e-11	3.78362e-09	K05666|1|2e-51|200|olu:OSTLU_35503|ATP-binding cassette, subfamily C (CFTR/MRP), member 2;K02021|2|3e-18|90.1|vvi:100264781|putative ABC transport system ATP-binding protein;K05658|3|7e-18|89.0|smo:SELMODRAFT_184091|ATP-binding cassette, subfamily B (MDR/TAP), member 1	GO:0031224//intrinsic to membrane	GO:0017111//nucleoside-triphosphatase activity;GO:0015405;GO:0032559	GO:0006810//transport;GO:0009207	gi|359494168|ref|XP_002265605.2|/4.63198e-115/PREDICTED: ABC transporter C family member 3-like [Vitis vinifera]
Unigene24997_All	437	68	133	29.8853	60.1099	1.00817	Up	1.51119e-06	8.37729e-05	-	-	-	-	gi|302142506|emb|CBI19709.3|/2.30685e-24/unnamed protein product [Vitis vinifera]
Unigene10766_All	373	86	168	44.2812	88.9563	1.0064	Up	6.63e-08	4.42355e-06	K13448|1|1e-27|119|pop:POPTR_658975|calcium-binding protein CML	GO:0043231//intracellular membrane-bounded organelle	GO:0016628//oxidoreductase activity, acting on the CH-CH group of donors, NAD or NADP as acceptor;GO:0046872//metal ion binding	GO:0008152//metabolic process	gi|224111766|ref|XP_002315971.1|/1.91199e-26/predicted protein [Populus trichocarpa]
Unigene1201_All	498	85	166	32.7808	65.8347	1.006	Up	8.01656e-08	5.29197e-06	-	-	-	-	-
Unigene18088_All	924	444	866	92.287	185.107	1.00416	Up	1.46852e-34	5.34437e-32	-	GO:0043231//intracellular membrane-bounded organelle	-	GO:0010035//response to inorganic substance;GO:0006950//response to stress;GO:0009987//cellular process;GO:0042126//nitrate metabolic process	gi|359473951|ref|XP_003631380.1|/6.7783e-08/PREDICTED: LOW QUALITY PROTEIN: protein NLP7-like [Vitis vinifera]
Unigene36342_All	396	75	146	36.3744	72.8172	1.00136	Up	5.3757e-07	3.19492e-05	K00666|1|1e-21|99.4|sbi:SORBI_10g012080|fatty-acyl-CoA synthase [EC:6.2.1.-];K01897|2|3e-06|48.5|smo:SELMODRAFT_95195|long-chain acyl-CoA synthetase [EC:6.2.1.3]	-	GO:0003824//catalytic activity	-	gi|255570447|ref|XP_002526182.1|/1.12174e-50/AMP dependent ligase, putative [Ricinus communis]
Unigene8510_All	392	70	4	34.2959	2.01535	-4.08893	Down	1.72737e-16	2.50156e-14	-	-	-	-	-
CL1699	681	78	13	62.6796	3.77027	-4.05526	Down	2.69142e-12	2.91198e-10	-	-	-	-	-
Unigene50374_All	240	50	4	40.0118	3.29174	-3.60351	Down	3.93818e-11	3.82522e-09	-	-	-	-	-
Unigene13090_All	383	216	26	108.314	13.4076	-3.0141	Down	1.49526e-37	6.11693e-35	-	GO:0009536//plastid	GO:0046872//metal ion binding;GO:0016838//carbon-oxygen lyase activity, acting on phosphates	GO:0006644//phospholipid metabolic process;GO:0006950//response to stress	gi|75207042|sp|Q9SPN1.1|LLOS5_ARTAN/2.08111e-41/RecName: Full=R-linalool synthase QH5, chloroplastic; Flags: Precursor
Unigene25269_All	313	36	6	22.0896	3.78602	-2.54461	Down	2.52582e-06	0.000134947	-	-	-	-	gi|147865076|emb|CAN83233.1|/7.58836e-07/hypothetical protein VITISV_005768 [Vitis vinifera]
CL2165	576	152	26	50.6817	8.91512	-2.50714	Down	2.52358e-22	5.14306e-20	-	-	-	-	-
Unigene12736_All	433	52	9	23.0646	4.10517	-2.49017	Down	1.94271e-08	1.38877e-06	K13993|1|2e-19|92.8|pop:POPTR_769024|HSP20 family protein	-	-	-	gi|311779820|gb|ADQ08650.1|/1.18941e-20/chloroplast small heat shock protein 1 [Potentilla discolor]
CL6488	574	34	6	11.3762	2.0645	-2.46215	Down	7.3199e-06	0.000364986	-	-	-	-	-
Unigene27465_All	671	260	46	74.4184	13.5398	-2.45846	Down	2.44848e-36	9.66374e-34	K08241|1|2e-65|246|pop:POPTR_860577|jasmonate O-methyltransferase [EC:2.1.1.141]	-	GO:0008757//S-adenosylmethionine-dependent methyltransferase activity	GO:0006950//response to stress;GO:0009694//jasmonic acid metabolic process;GO:0008610//lipid biosynthetic process;GO:0007165//signal transduction	gi|225458203|ref|XP_002281579.1|/1.317e-64/PREDICTED: jasmonate O-methyltransferase [Vitis vinifera]
CL7328	798	323	58	77.7373	14.3549	-2.43706	Down	2.5209e-44	1.38514e-41	-	-	-	-	-
CL6139	457	94	17	39.504	7.34698	-2.42678	Down	7.42682e-14	9.06833e-12	-	-	-	-	-
CL4535	891	110	21	23.7107	4.65498	-2.34869	Down	1.95749e-15	2.65635e-13	-	-	-	-	-
CL11470	320	44	9	26.4078	5.5548	-2.24916	Down	1.20718e-06	6.8202e-05	-	-	-	-	-
CL14829	763	672	141	169.151	36.4981	-2.21242	Down	1.21758e-80	1.89553e-77	-	-	-	-	-
CL7639	849	37	8	8.36997	1.86105	-2.1691	Down	1.40994e-05	0.000664036	-	-	-	-	-
Unigene2605_All	483	192	43	76.3456	17.5832	-2.11835	Down	5.65876e-23	1.18781e-20	K12467|1|2e-25|112|ath:AT3G25810|myrcene/ocimene synthase [EC:4.2.3.15];K07385|3|4e-24|108|aly:ARALYDRAFT_664366|1,8-cineole synthase [EC:4.2.3.-]	GO:0009536//plastid	GO:0046872//metal ion binding;GO:0016838//carbon-oxygen lyase activity, acting on phosphates	GO:0006644//phospholipid metabolic process;GO:0006950//response to stress	gi|75207042|sp|Q9SPN1.1|LLOS5_ARTAN/9.06884e-77/RecName: Full=R-linalool synthase QH5, chloroplastic; Flags: Precursor
CL3717	1189	70	16	11.307	2.65775	-2.08893	Down	4.21962e-09	3.32614e-07	-	-	-	-	-
Unigene23047_All	853	52	12	11.708	2.77849	-2.07513	Down	4.94948e-07	2.951e-05	K14488|1|4e-47|186|pop:POPTR_818150|SAUR family protein	-	-	GO:0009725//response to hormone stimulus	gi|224080516|ref|XP_002306147.1|/4.24503e-46/SAUR family protein [Populus trichocarpa]
Unigene5532_All	474	50	12	20.2592	5.0001	-2.01854	Down	1.2893e-06	7.24762e-05	K03695|1|5e-27|118|bdi:100825913|ATP-dependent Clp protease ATP-binding subunit ClpB	-	GO:0017111//nucleoside-triphosphatase activity;GO:0032559	GO:0009642//response to light intensity;GO:0044267//cellular protein metabolic process;GO:0000302//response to reactive oxygen species	gi|297842179|ref|XP_002888971.1|/6.36973e-32/ATHSP101 [Arabidopsis lyrata subsp. lyrata]
CL11456	632	81	20	24.6149	6.25013	-1.97757	Down	1.0207e-09	8.53805e-08	-	-	-	-	-
CL14824	1210	172	43	27.3006	7.01874	-1.95965	Down	6.87408e-19	1.16042e-16	-	-	-	-	-
Unigene22420_All	207	100	25	92.7811	23.8532	-1.95965	Down	1.45029e-11	1.4619e-09	K12467|1|2e-19|91.7|aly:ARALYDRAFT_667687|myrcene/ocimene synthase [EC:4.2.3.15];K12742|2|3e-19|91.3|pop:POPTR_1111628|isoprene synthase [EC:4.2.3.27];K07385|3|7e-19|90.1|ath:AT3G25830|1,8-cineole synthase [EC:4.2.3.-]	GO:0009536//plastid	GO:0010333//terpene synthase activity;GO:0046872//metal ion binding	GO:0006644//phospholipid metabolic process;GO:0006950//response to stress	gi|75207042|sp|Q9SPN1.1|LLOS5_ARTAN/5.03731e-35/RecName: Full=R-linalool synthase QH5, chloroplastic; Flags: Precursor
Unigene27468_All	806	83	21	19.7776	5.14589	-1.94237	Down	1.00186e-09	8.40556e-08	-	-	-	GO:0050896//response to stimulus	gi|15787895|gb|AAL07539.1|/9.20611e-48/resistance gene analog NBS4 [Helianthus annuus]
Unigene51269_All	211	59	15	53.7031	14.0406	-1.9354	Down	2.9832e-07	1.8454e-05	-	-	-	-	-
CL10383	1551	971	253	120.237	32.217	-1.89998	Down	2.53394e-95	6.45521e-92	-	-	-	-	-
CL13721	830	115	30	26.6103	7.1387	-1.89825	Down	1.29794e-12	1.44331e-10	-	-	-	-	-
Unigene14467_All	394	656	173	319.77	86.7213	-1.88257	Down	3.40104e-64	3.59644e-61	K09872|1|2e-49|192|rcu:RCOM_1356060|aquaporin PIP	GO:0031224//intrinsic to membrane	-	GO:0006810//transport	gi|349891782|gb|AEQ20672.1|/1.32507e-51/PIP2;1 [Karelinia caspia]
Unigene10992_All	1092	176	47	30.9542	8.50063	-1.86449	Down	3.77762e-18	6.11898e-16	-	-	GO:0005488//binding	-	gi|351721742|ref|NP_001235940.1|/2.19483e-51/MYB transcription factor MYB127 [Glycine max]
CL6190	1095	399	107	69.9823	19.2995	-1.85843	Down	4.82654e-39	2.14685e-36	-	-	-	-	-
CL11299	1701	78	21	8.80684	2.43832	-1.85274	Down	9.75888e-09	7.32177e-07	-	-	-	-	-
CL11372	847	168	46	38.0939	10.7263	-1.82841	Down	5.66102e-17	8.46058e-15	-	-	-	-	-
CL10608	866	319	88	70.7461	20.0697	-1.81763	Down	1.21115e-30	3.61058e-28	-	-	-	-	-
Unigene9636_All	759	70	20	17.7127	5.20432	-1.76701	Down	1.48049e-07	9.52627e-06	-	GO:0043231//intracellular membrane-bounded organelle	-	-	gi|225459284|ref|XP_002285786.1|/2.15897e-48/PREDICTED: uncharacterized protein LOC100252301 [Vitis vinifera]
CL9874	378	80	23	40.6469	12.0174	-1.75802	Down	2.10358e-08	1.49613e-06	-	-	-	-	-
CL4157	955	165	48	33.1826	9.92691	-1.74101	Down	1.05689e-15	1.47347e-13	-	-	-	-	-
Unigene2607_All	403	53	16	25.2581	7.84135	-1.68757	Down	9.99852e-06	0.0004877	-	-	-	-	gi|255540357|ref|XP_002511243.1|/5.76297e-07/3'-N-debenzoyl-2'-deoxytaxol N-benzoyltransferase, putative [Ricinus communis]
CL10207	729	129	39	33.9854	10.5661	-1.68548	Down	4.3509e-12	4.6183e-10	-	-	-	-	-
Unigene24322_All	988	84	26	16.3287	5.19748	-1.65153	Down	3.87948e-08	2.6678e-06	-	GO:0043231//intracellular membrane-bounded organelle	GO:0005488//binding	-	gi|255550193|ref|XP_002516147.1|/1.04699e-17/conserved hypothetical protein [Ricinus communis]
CL2820	303	53	17	33.5941	11.0811	-1.60011	Down	2.1116e-05	0.000954392	-	-	-	-	-
CL10197	584	81	26	26.638	8.79299	-1.59906	Down	1.34614e-07	8.67176e-06	-	-	-	-	-
Unigene12601_All	951	61	20	12.3191	4.15361	-1.56846	Down	6.71168e-06	0.00033736	-	-	-	-	gi|121501703|gb|ABM55244.1|/5.27556e-19/polynucleotidyl transferase [Beta vulgaris]
Unigene160_All	1583	134	44	16.2575	5.48969	-1.56631	Down	2.12626e-11	2.11288e-09	K14664|1|0.0|645|vvi:100264396|IAA-amino acid hydrolase [EC:3.5.1.-]	GO:0031410//cytoplasmic vesicle	GO:0016810//hydrolase activity, acting on carbon-nitrogen (but not peptide) bonds;GO:0070011	GO:0042445//hormone metabolic process;GO:0002831//regulation of response to biotic stimulus	gi|359492536|ref|XP_002284503.2|/0/PREDICTED: IAA-amino acid hydrolase ILR1-like 6-like [Vitis vinifera]
CL1738	1624	623	205	73.677	24.9312	-1.56326	Down	2.08024e-47	1.26725e-44	-	-	-	-	-
Unigene25630_All	346	200	66	111.015	37.6742	-1.55911	Down	3.22594e-16	4.61219e-14	K09872|1|2e-33|138|ath:AT2G45960|aquaporin PIP	GO:0031225//anchored to membrane;GO:0009536//plastid	GO:0005372//water transmembrane transporter activity	GO:0006970//response to osmotic stress;GO:0042044//fluid transport	gi|196259702|dbj|BAG68659.1|/3.59045e-33/plasma membrane intrinsic protein [Tulipa gesneriana]
Unigene5037_All	1073	206	68	36.872	12.5166	-1.55869	Down	1.18015e-16	1.73145e-14	K13691|1|2e-41|168|pop:POPTR_718172|pathogen-inducible salicylic acid glucosyltransferase [EC:2.4.1.-];K13692|3|1e-39|161|ath:AT1G05560|UDP-glucose:(indol-3-yl)acetate beta-D-glucosyltransferase [EC:2.4.1.121]	-	GO:0016757//transferase activity, transferring glycosyl groups	-	gi|357491089|ref|XP_003615832.1|/3.99018e-74/Cytokinin-O-glucosyltransferase [Medicago truncatula]
Unigene2902_All	539	104	35	37.0573	12.8249	-1.53081	Down	6.80806e-09	5.19833e-07	-	GO:0005840//ribosome;GO:0044446//intracellular organelle part;GO:0016020//membrane;GO:0005634//nucleus	GO:0005488//binding	GO:0009987//cellular process;GO:0048513//organ development;GO:0009653//anatomical structure morphogenesis	gi|388520595|gb|AFK48359.1|/4.35203e-10/unknown [Lotus japonicus]
CL11148	1266	3312	1119	502.442	174.571	-1.52514	Down	1.55916e-235	9.70922e-232	-	-	-	-	-
CL33	763	105	36	26.4298	9.31867	-1.50397	Down	9.01358e-09	6.80817e-07	-	-	-	-	-
CL10279	818	272	94	63.8624	22.6961	-1.49252	Down	2.79204e-20	5.23344e-18	-	-	-	-	-
Unigene17052_All	775	303	105	75.088	26.7586	-1.48858	Down	2.45404e-22	5.01959e-20	-	GO:0009536//plastid	GO:0005488//binding	GO:0006355//regulation of transcription, DNA-dependent	gi|297733967|emb|CBI15214.3|/2.31409e-53/unnamed protein product [Vitis vinifera]
CL8813	1593	367	128	44.2466	15.8698	-1.47929	Down	1.70901e-26	4.14638e-24	-	-	-	-	-
CL11230	1276	508	179	76.4615	27.7063	-1.46452	Down	1.51799e-35	5.67171e-33	-	-	-	-	-
CL4184	1678	64	23	7.32517	2.70715	-1.43609	Down	1.53783e-05	0.000718229	-	-	-	-	-
Unigene24225_All	1095	77	28	13.5054	5.05033	-1.41908	Down	2.52826e-06	0.000134949	-	-	GO:0003677//DNA binding;GO:0001071//nucleic acid binding transcription factor activity	GO:0006351//transcription, DNA-dependent	gi|302398879|gb|ADL36734.1|/1.67663e-59/HSF domain class transcription factor [Malus x domestica]
CL10866	2111	261	95	23.7455	8.88815	-1.4177	Down	3.4249e-18	5.62899e-16	-	-	-	-	-
Unigene11345_All	1300	126	46	18.6147	6.98861	-1.41337	Down	1.78448e-09	1.46002e-07	-	GO:0016020//membrane	GO:0015205//nucleobase transmembrane transporter activity	GO:0051707//response to other organism;GO:0015851//nucleobase transport	gi|255557401|ref|XP_002519731.1|/5.55302e-116/purine transporter, putative [Ricinus communis]
CL5945	2466	945	347	73.5984	27.7915	-1.40503	Down	7.32816e-61	6.84511e-58	-	-	-	-	-
CL10767	1087	190	70	33.5702	12.7188	-1.40022	Down	2.04964e-13	2.42346e-11	-	-	-	-	-
Unigene15192_All	1451	65	24	8.60351	3.26678	-1.39706	Down	1.97293e-05	0.000898965	K10863|1|2e-08|58.9|ath:AT5G01310|aprataxin [EC:3.-.-.-]	GO:0043231//intracellular membrane-bounded organelle	GO:0001071//nucleic acid binding transcription factor activity	GO:0006351//transcription, DNA-dependent	gi|223702408|gb|ACN21635.1|/6.72826e-41/putative basic helix-loop-helix protein BHLH11 [Lotus japonicus]
Unigene3108_All	817	92	34	21.627	8.21926	-1.39575	Down	3.67408e-07	2.23092e-05	K13680|1|9e-28|122|vvi:100259738|beta-mannan synthase [EC:2.4.1.32]	-	GO:0016740//transferase activity	-	gi|109628383|gb|ABG34547.1|/4.08643e-27/cellulose synthase-like A1 [Pinus taeda]
CL11149	2083	420	157	38.7248	14.8863	-1.37928	Down	3.01504e-27	7.64606e-25	-	-	-	-	-
CL15479	1841	715	268	74.5902	28.7513	-1.37536	Down	4.80206e-45	2.7185e-42	-	-	-	-	-
Unigene3484_All	624	80	30	24.6227	9.49539	-1.37469	Down	2.81586e-06	0.000149588	-	-	-	-	gi|242087497|ref|XP_002439581.1|/1.83626e-06/hypothetical protein SORBIDRAFT_09g014230 [Sorghum bicolor]
CL12911	1471	907	341	118.42	45.7844	-1.37098	Down	2.06528e-56	1.63026e-53	-	-	-	-	-
Unigene33100_All	703	159	60	43.4382	16.8567	-1.36564	Down	4.40272e-11	4.247e-09	K09422|1|1e-52|204|rcu:RCOM_1312710|myb proto-oncogene protein, plant	GO:0043231//intracellular membrane-bounded organelle	GO:0003676//nucleic acid binding	-	gi|40643884|emb|CAD87009.1|/3.89007e-54/MYB9A protein [Gerbera hybrid cultivar]
Unigene14107_All	783	409	155	100.321	39.0972	-1.35948	Down	4.95532e-26	1.17678e-23	K03021|1|6e-07|52.8|ota:Ot01g06000|DNA-directed RNA polymerase III subunit RPC2 [EC:2.7.7.6]	GO:0031410//cytoplasmic vesicle	-	-	gi|296086714|emb|CBI32349.3|/1.37058e-93/unnamed protein product [Vitis vinifera]
Unigene11301_All	981	71	27	13.9001	5.43589	-1.35451	Down	1.30222e-05	0.000617453	K09286|1|1e-49|195|vvi:100252531|EREBP-like factor	-	-	-	gi|225429938|ref|XP_002283864.1|/5.07285e-49/PREDICTED: dehydration-responsive element-binding protein 3-like [Vitis vinifera]
CL3067	2674	369	141	26.503	10.4144	-1.34758	Down	2.40994e-23	5.0968e-21	-	-	-	-	-
CL14259	1766	1209	462	131.482	51.6687	-1.3475	Down	1.05032e-72	1.36896e-69	-	-	-	-	-
CL9373	2304	68	26	5.66834	2.22878	-1.34667	Down	2.17146e-05	0.000977506	-	-	-	-	-
Unigene1994_All	976	81	31	15.9391	6.27318	-1.3453	Down	3.54686e-06	0.000184743	K15400|1|2e-36|151|vvi:100245819|omega-hydroxypalmitate O-feruloyl transferase [EC:2.3.1.188]	-	-	-	gi|225448495|ref|XP_002272886.1|/1.49883e-93/PREDICTED: omega-hydroxypalmitate O-feruloyl transferase [Vitis vinifera]
Unigene45901_All	883	271	104	58.9438	23.2621	-1.34136	Down	1.95184e-17	3.01352e-15	K05894|1|1e-74|278|gmx:100803381|12-oxophytodienoic acid reductase [EC:1.3.1.42]	-	GO:0016628//oxidoreductase activity, acting on the CH-CH group of donors, NAD or NADP as acceptor;GO:0000166//nucleotide binding	GO:0009694//jasmonic acid metabolic process	gi|356497438|ref|XP_003517567.1|/1.1382e-73/PREDICTED: 12-oxophytodienoate reductase 2-like [Glycine max]
CL4495	1794	1587	613	169.896	67.4861	-1.33199	Down	3.17572e-93	7.41597e-90	-	-	-	-	-
CL1850	1003	156	61	29.8712	12.0117	-1.31432	Down	2.32792e-10	2.08083e-08	-	-	-	-	-
CL8702	1180	202	79	32.8775	13.2227	-1.31408	Down	5.3463e-13	6.07776e-11	-	-	-	-	-
Unigene8150_All	828	310	122	71.9053	29.1008	-1.30504	Down	5.62154e-19	9.60546e-17	-	-	GO:0016772//transferase activity, transferring phosphorus-containing groups;GO:0005488//binding	GO:0007049//cell cycle;GO:0006796//phosphate-containing compound metabolic process	gi|225453342|ref|XP_002271136.1|/9.78381e-77/PREDICTED: cyclin-U4-1 [Vitis vinifera]
Unigene23244_All	1156	132	53	21.9304	9.05512	-1.27612	Down	1.23183e-08	9.03638e-07	K01090|1|1e-100|364|rcu:RCOM_1053570|protein phosphatase [EC:3.1.3.16]	GO:0043234//protein complex	GO:0043169//cation binding;GO:0004721//phosphoprotein phosphatase activity;GO:0003676//nucleic acid binding	GO:0006464//cellular protein modification process	gi|388493030|gb|AFK34581.1|/9.41335e-141/unknown [Lotus japonicus]
Unigene15228_All	1315	1032	417	150.724	62.6306	-1.26697	Down	8.0278e-57	6.61644e-54	K01058|1|3e-28|124|pop:POPTR_918082|phospholipase A1 [EC:3.1.1.32]	GO:0009536//plastid	-	-	gi|224071449|ref|XP_002303465.1|/3.64458e-91/predicted protein [Populus trichocarpa]
CL626	1092	126	51	22.1604	9.22409	-1.26451	Down	3.316e-08	2.31151e-06	-	-	-	-	-
CL12032	1294	315	128	46.7526	19.5367	-1.25886	Down	2.70526e-18	4.47246e-16	-	-	-	-	-
Unigene21174_All	909	570	235	120.432	51.0599	-1.23795	Down	4.67988e-31	1.44908e-28	K13464|1|2e-20|98.2|vvi:100262965|jasmonate ZIM domain-containing protein	-	-	-	gi|386778767|gb|AFJ23868.1|/9.86279e-20/jasmonate ZIM-domain protein 2 [Vitis quinquangularis]
Unigene29618_All	882	80	33	17.4201	7.38961	-1.23718	Down	1.57648e-05	0.000733834	-	-	-	GO:0006950//response to stress;GO:0045333//cellular respiration	gi|356570816|ref|XP_003553580.1|/2.08628e-35/PREDICTED: uncharacterized protein LOC100808941 [Glycine max]
Unigene21408_All	361	140	58	74.4819	31.732	-1.23095	Down	1.1736e-08	8.67739e-07	-	-	-	-	gi|93280156|gb|ABF06706.1|/3.21249e-13/UP-9A [Nicotiana tabacum]
CL9416	2065	750	314	69.7543	30.0321	-1.21578	Down	2.94734e-39	1.34296e-36	-	-	-	-	-
Unigene23132_All	1647	213	90	24.8379	10.7926	-1.20251	Down	4.69492e-12	4.96466e-10	K14684|1|4e-33|141|cre:CHLREDRAFT_187064|solute carrier family 25 (mitochondrial phosphate transporter), member 23/24/25/41	GO:0019866//organelle inner membrane;GO:0031224//intrinsic to membrane	-	GO:0046907//intracellular transport	gi|225443377|ref|XP_002266396.1|/9.35768e-151/PREDICTED: protein brittle-1, chloroplastic/amyloplastic isoform 1 [Vitis vinifera]
CL10833	1667	119	51	13.7101	6.04242	-1.18204	Down	3.58702e-07	2.18516e-05	-	-	-	-	-
Unigene21071_All	1171	86	37	14.1049	6.24052	-1.17646	Down	1.67651e-05	0.000775888	K13496|1|1e-82|305|ath:AT2G36790|UDP-glucosyl transferase 73C [EC:2.4.1.-]	-	GO:0035251//UDP-glucosyltransferase activity	GO:0051553	gi|37993663|gb|AAR06917.1|/8.51618e-105/UDP-glycosyltransferase 73E1 [Stevia rebaudiana]
Unigene29382_All	499	120	52	46.186	20.5816	-1.1661	Down	4.27544e-07	2.56275e-05	-	-	-	-	-
Unigene17241_All	1785	359	156	38.6265	17.2609	-1.16209	Down	2.2517e-18	3.75585e-16	K09843|1|0.0|669|pop:POPTR_723222|(+)-abscisic acid 8'-hydroxylase [EC:1.14.13.93]	-	GO:0016709//oxidoreductase activity, acting on paired donors, with incorporation or reduction of molecular oxygen, NADH or NADPH as one donor, and incorporation of one atom of oxygen;GO:0005506//iron ion binding	GO:0006952//defense response;GO:0003006//developmental process involved in reproduction;GO:0009639//response to red or far red light;GO:0006714	gi|169659107|dbj|BAG12744.1|/0/ABA 8-oxidase [Lactuca sativa]
CL9238	929	223	97	46.1019	20.6221	-1.16064	Down	6.01952e-12	6.28238e-10	-	-	-	-	-
CL12885	695	385	168	106.391	47.742	-1.15605	Down	1.91232e-19	3.42415e-17	-	-	-	-	-
CL8687	818	201	88	47.1924	21.2474	-1.15127	Down	8.73128e-11	8.14217e-09	-	-	-	-	-
Unigene17887_All	678	107	47	30.3098	13.6913	-1.14653	Down	2.49852e-06	0.000133616	-	-	-	-	gi|356511947|ref|XP_003524683.1|/8.80221e-24/PREDICTED: uncharacterized protein LOC100818607 [Glycine max]
CL14395	1815	571	253	60.4212	27.5309	-1.134	Down	2.80538e-27	7.14671e-25	-	-	-	-	-
Unigene26177_All	1159	308	137	51.0384	23.346	-1.1284	Down	2.59922e-15	3.49336e-13	K12116|1|2e-153|540|pop:POPTR_822050|flavin-binding kelch repeat F-box protein 1	-	GO:0005488//binding;GO:0060089	GO:0009416//response to light stimulus;GO:0019941//modification-dependent protein catabolic process;GO:0009908//flower development;GO:0048511//rhythmic process;GO:0023052//signaling;GO:0006351//transcription, DNA-dependent	gi|309256357|gb|ADO61006.1|/8.8171e-163/flavin-binding kelch repeat F-box 1 [Helianthus annuus]
Unigene14254_All	1550	711	317	88.0983	40.3928	-1.12502	Down	3.66842e-33	1.26911e-30	K15400|1|9e-73|272|rcu:RCOM_1447050|omega-hydroxypalmitate O-feruloyl transferase [EC:2.3.1.188]	-	GO:0016746//transferase activity, transferring acyl groups	-	gi|84578877|dbj|BAE72881.1|/0/benzoyl CoA benzoic acid benzoyltransferase [Verbena x hybrida]
CL12122	1299	100	45	14.785	6.84194	-1.11165	Down	9.04646e-06	0.000445135	-	-	-	-	-
Unigene18274_All	2789	773	348	53.2305	24.6438	-1.11103	Down	3.16356e-35	1.15883e-32	-	GO:0031090//organelle membrane;GO:0005773//vacuole	GO:0005262//calcium channel activity	GO:0010118//stomatal movement;GO:0019932//second-messenger-mediated signaling;GO:0009695//jasmonic acid biosynthetic process;GO:0032412//regulation of ion transmembrane transporter activity;GO:0032501//multicellular organismal process;GO:0006816//calcium ion transport	gi|302143292|emb|CBI21853.3|/0/unnamed protein product [Vitis vinifera]
CL5346	1684	386	175	44.0225	20.5245	-1.1009	Down	3.89132e-18	6.28499e-16	-	-	-	-	-
CL2222	818	545	248	127.96	59.879	-1.09557	Down	8.73352e-25	1.95008e-22	-	-	-	-	-
Unigene18055_All	1020	98	45	18.4525	8.71342	-1.08251	Down	1.70492e-05	0.000787734	K15406|1|8e-72|268|ath:AT5G37300|wax-ester synthase / diacylglycerol O-acyltransferase [EC:2.3.1.75 2.3.1.20]	-	-	-	gi|224120784|ref|XP_002318416.1|/4.81599e-98/predicted protein [Populus trichocarpa]
CL2965	1112	296	136	51.123	24.1552	-1.08164	Down	6.77864e-14	8.33134e-12	-	-	-	-	-
Unigene29366_All	349	215	99	118.316	56.0255	-1.07849	Down	1.93488e-10	1.74341e-08	-	-	-	-	gi|224105765|ref|XP_002313925.1|/8.26711e-22/predicted protein [Populus trichocarpa]
CL12485	1931	864	398	85.9332	40.7077	-1.07791	Down	2.19998e-37	8.87035e-35	-	-	-	-	-
CL11153	1653	106	49	12.3158	5.85463	-1.07286	Down	8.92746e-06	0.000440052	-	-	-	-	-
CL7518	1299	205	95	30.3092	14.4441	-1.06927	Down	6.7108e-10	5.74209e-08	-	-	-	-	-
CL9375	683	215	100	60.4571	28.9171	-1.06399	Down	3.04052e-10	2.67934e-08	-	-	-	-	-
Unigene619_All	1411	109	51	14.8364	7.1387	-1.05541	Down	8.79626e-06	0.000433967	K08282|1|3e-39|161|ota:Ot16g02900|non-specific serine/threonine protein kinase [EC:2.7.11.1]	-	GO:0005488//binding	GO:0050794//regulation of cellular process	gi|225424899|ref|XP_002269901.1|/2.76518e-116/PREDICTED: protein TWIN LOV 1 [Vitis vinifera]
CL7952	761	271	127	68.3934	32.9606	-1.05311	Down	2.3262e-12	2.54633e-10	-	-	-	-	-
CL8610	1009	132	62	25.1254	12.136	-1.04985	Down	1.09471e-06	6.22244e-05	-	-	-	-	-
CL7723	1436	234	110	31.2962	15.1291	-1.04866	Down	8.42658e-11	7.87113e-09	-	-	-	-	-
CL13089	762	153	72	38.5626	18.6618	-1.04711	Down	1.6192e-07	1.0395e-05	-	-	-	-	-
Unigene250_All	1511	443	209	56.3079	27.3186	-1.04345	Down	5.3203e-19	9.20297e-17	K15172|1|4e-26|117|vcn:VOLCADRAFT_106802|transcription elongation factor SPT5	-	-	-	gi|356523868|ref|XP_003530556.1|/3.26341e-78/PREDICTED: zinc finger CCCH domain-containing protein 20-like [Glycine max]
CL2424	1749	451	213	49.5241	24.0528	-1.04192	Down	2.83852e-19	5.01845e-17	-	-	-	-	-
CL12175	1321	146	69	21.2266	10.3163	-1.04095	Down	3.54574e-07	2.16236e-05	-	-	-	-	-
CL8190	722	353	167	93.9003	45.6831	-1.03947	Down	2.32686e-15	3.14238e-13	-	-	-	-	-
Unigene9175_All	885	131	62	28.4287	13.8364	-1.03888	Down	1.48206e-06	8.24029e-05	-	-	GO:0003824//catalytic activity	-	gi|224080937|ref|XP_002306237.1|/1.74786e-90/predicted protein [Populus trichocarpa]
CL14173	1963	154	73	15.0671	7.34478	-1.03661	Down	1.86336e-07	1.18136e-05	-	-	-	-	-
CL14940	1054	160	76	29.1547	14.2413	-1.03365	Down	1.15055e-07	7.46325e-06	-	-	-	-	-
Unigene15477_All	910	119	57	25.1151	12.3711	-1.02158	Down	6.08112e-06	0.000307596	K01068|1|5e-64|242|aly:ARALYDRAFT_470104|palmitoyl-CoA hydrolase [EC:3.1.2.2];K01076|3|4e-54|209|ath:AT4G00520|[EC:3.1.2.-]	GO:0042579//microbody	GO:0000166//nucleotide binding	GO:0006732//coenzyme metabolic process	gi|225454216|ref|XP_002273474.1|/3.12891e-66/PREDICTED: acyl-coenzyme A thioesterase 8 [Vitis vinifera]
CL3098	807	309	149	73.5385	36.4661	-1.01194	Down	4.18618e-13	4.79784e-11	-	-	-	-	-
CL10263	1077	246	119	43.8681	21.8226	-1.00735	Down	1.18156e-10	1.08915e-08	-	-	-	-	-
Unigene24312_All	939	198	96	40.4976	20.1921	-1.00404	Down	8.36228e-09	6.3333e-07	-	-	-	-	gi|356575953|ref|XP_003556100.1|/2.6893e-84/PREDICTED: F-box/LRR-repeat protein At3g48880-like [Glycine max]
Unigene24886_All	509	202	98	76.219	38.0263	-1.00315	Down	6.06776e-09	4.65846e-07	-	-	GO:0005488//binding	-	gi|356502229|ref|XP_003519922.1|/4.34155e-38/PREDICTED: uncharacterized protein LOC100815157 [Glycine max]
CL7730	1076	142	69	25.3458	12.6652	-1.00087	Down	1.16375e-06	6.60145e-05	-	-	-	-	-
Unigene26135_All	1213	321	156	50.8246	25.4004	-1.00068	Down	2.45604e-13	2.87367e-11	K15032|1|6e-24|110|ppp:PHYPADRAFT_22863|mTERF domain-containing protein, mitochondrial;K15031|2|3e-23|107|aly:ARALYDRAFT_481036|transcription termination factor, mitochondrial	GO:0043231//intracellular membrane-bounded organelle	-	-	gi|359483906|ref|XP_003633033.1|/2.86197e-103/PREDICTED: uncharacterized protein LOC100853685 [Vitis vinifera]
CL12210	1446	144	70	19.126	9.56106	-1.00029	Down	9.8959e-07	5.67672e-05	-	-	-	-	-
