# Supplementary material for: Gene expression profiles responses to aphid feeding in chrysanthemum (Chrysanthemum morifolium)
Source: BMC Genomics. 2014 Dec 2;15(1):1050. doi: 10.1186/1471-2164-15-1050 (PMC4265409; doi:10.1186/1471-2164-15-1050)
Supplement: Supplementary file 5 — Additional file 5: Table S4: GO classification of differentially expressed genes (DEGs) in the comparison between library CK and Y. CK: control; Y: aphid infestation treatment. (XLS 56 KB) [file 12864_2014_6725_MOESM5_ESM.xls]

## Sheet: Additional file 5 Table S4-CK-V
Ontology	Class	Numbers_of_CK-VS-Y	Genes_of_CK-VS-Y
biological_process	biological regulation	57	Unigene25636_All;Unigene36350_All;Unigene56527_All;Unigene20861_All;Unigene16722_All;Unigene24165_All;Unigene27465_All;Unigene35054_All;Unigene18177_All;Unigene411_All;Unigene2355_All;Unigene17473_All;Unigene18279_All;Unigene2329_All;Unigene14378_All;Unigene17606_All;Unigene12209_All;Unigene17052_All;Unigene22350_All;Unigene4055_All;Unigene35501_All;Unigene17252_All;Unigene11536_All;Unigene15300_…
biological_process	cell killing	1	Unigene23108_All
biological_process	cellular component organization or biogenesis	28	Unigene43363_All;Unigene19954_All;Unigene16722_All;Unigene32395_All;Unigene20255_All;Unigene6200_All;Unigene25922_All;Unigene5370_All;Unigene27469_All;Unigene25845_All;Unigene27364_All;Unigene5318_All;Unigene8690_All;Unigene17253_All;Unigene28179_All;Unigene8068_All;Unigene17252_All;Unigene11536_All;Unigene15300_All;Unigene12462_All;Unigene18480_All;Unigene18177_All;Unigene18279_All;Unigene2329_A…
biological_process	cellular process	227	Unigene28179_All;Unigene51397_All;Unigene62_All;Unigene4453_All;Unigene11320_All;Unigene26384_All;Unigene17276_All;Unigene565_All;Unigene25636_All;Unigene36350_All;Unigene20861_All;Unigene16722_All;Unigene2355_All;Unigene56527_All;Unigene24165_All;Unigene27465_All;Unigene35054_All;Unigene18177_All;Unigene411_All;Unigene17473_All;Unigene18279_All;Unigene2329_All;Unigene26578_All;Unigene43363_All;U…
biological_process	death	12	Unigene25636_All;Unigene36350_All;Unigene20861_All;Unigene16722_All;Unigene2355_All;Unigene29722_All;Unigene21759_All;Unigene4877_All;Unigene6407_All;Unigene8971_All;Unigene3706_All;Unigene300_All
biological_process	developmental process	48	Unigene43363_All;Unigene19954_All;Unigene16722_All;Unigene32395_All;Unigene20255_All;Unigene11800_All;Unigene17252_All;Unigene11536_All;Unigene19974_All;Unigene15300_All;Unigene12462_All;Unigene3686_All;Unigene27819_All;Unigene16622_All;Unigene55750_All;Unigene2329_All;Unigene51397_All;Unigene4453_All;Unigene15338_All;Unigene12048_All;Unigene47322_All;Unigene21129_All;Unigene18480_All;Unigene1724…
biological_process	establishment of localization	56	Unigene11562_All;Unigene36710_All;Unigene12994_All;Unigene14695_All;Unigene8971_All;Unigene29098_All;Unigene9204_All;Unigene25636_All;Unigene36350_All;Unigene20861_All;Unigene16722_All;Unigene2355_All;Unigene28284_All;Unigene13213_All;Unigene28179_All;Unigene11537_All;Unigene26578_All;Unigene43558_All;Unigene49837_All;Unigene22969_All;Unigene17087_All;Unigene26743_All;Unigene17488_All;Unigene1738…
biological_process	growth	9	Unigene17252_All;Unigene11536_All;Unigene15300_All;Unigene12462_All;Unigene5544_All;Unigene6200_All;Unigene12869_All;Unigene25922_All;Unigene49355_All
biological_process	immune system process	9	Unigene25636_All;Unigene36350_All;Unigene20861_All;Unigene16722_All;Unigene2355_All;Unigene14378_All;Unigene28179_All;Unigene5129_All;Unigene20165_All
biological_process	localization	56	Unigene11562_All;Unigene36710_All;Unigene12994_All;Unigene14695_All;Unigene8971_All;Unigene29098_All;Unigene9204_All;Unigene25636_All;Unigene36350_All;Unigene20861_All;Unigene16722_All;Unigene2355_All;Unigene28284_All;Unigene13213_All;Unigene28179_All;Unigene11537_All;Unigene26578_All;Unigene43558_All;Unigene49837_All;Unigene22969_All;Unigene17087_All;Unigene26743_All;Unigene17488_All;Unigene1738…
biological_process	metabolic process	229	Unigene28179_All;Unigene22508_All;Unigene32423_All;Unigene9617_All;Unigene28696_All;Unigene28528_All;Unigene29520_All;Unigene18150_All;Unigene123_All;Unigene23385_All;Unigene55981_All;Unigene45792_All;Unigene11473_All;Unigene33444_All;Unigene21653_All;Unigene9506_All;Unigene23648_All;Unigene10766_All;Unigene36593_All;Unigene9648_All;Unigene24091_All;Unigene17775_All;Unigene29158_All;Unigene28993_…
biological_process	multi-organism process	28	Unigene3686_All;Unigene28179_All;Unigene50386_All;Unigene30324_All;Unigene590_All;Unigene15575_All;Unigene15480_All;Unigene22508_All;Unigene25636_All;Unigene32329_All;Unigene45678_All;Unigene35349_All;Unigene36350_All;Unigene20861_All;Unigene5870_All;Unigene16722_All;Unigene36228_All;Unigene5129_All;Unigene20967_All;Unigene411_All;Unigene29098_All;Unigene20165_All;Unigene2355_All;Unigene11886_All…
biological_process	multicellular organismal process	28	Unigene11800_All;Unigene17252_All;Unigene11536_All;Unigene19974_All;Unigene15300_All;Unigene12462_All;Unigene3686_All;Unigene27819_All;Unigene16622_All;Unigene55750_All;Unigene2329_All;Unigene22142_All;Unigene51071_All;Unigene21129_All;Unigene12255_All;Unigene51397_All;Unigene4453_All;Unigene30324_All;Unigene1105_All;Unigene25845_All;Unigene8056_All;Unigene11326_All;Unigene22759_All;Unigene14119_…
biological_process	negative regulation of biological process	4	Unigene29722_All;Unigene21759_All;Unigene4877_All;Unigene6407_All
biological_process	positive regulation of biological process	1	Unigene14378_All
biological_process	regulation of biological process	49	Unigene25636_All;Unigene36350_All;Unigene56527_All;Unigene20861_All;Unigene16722_All;Unigene24165_All;Unigene27465_All;Unigene35054_All;Unigene18177_All;Unigene411_All;Unigene2355_All;Unigene17473_All;Unigene18279_All;Unigene2329_All;Unigene14378_All;Unigene17606_All;Unigene12209_All;Unigene17052_All;Unigene17252_All;Unigene11536_All;Unigene15300_All;Unigene12462_All;Unigene5544_All;Unigene11800_…
biological_process	reproduction	17	Unigene3686_All;Unigene51397_All;Unigene4453_All;Unigene55750_All;Unigene16622_All;Unigene12048_All;Unigene47322_All;Unigene21129_All;Unigene18480_All;Unigene17241_All;Unigene46_All;Unigene24427_All;Unigene25845_All;Unigene5370_All;Unigene1105_All;Unigene14119_All;Unigene26177_All
biological_process	reproductive process	15	Unigene3686_All;Unigene51397_All;Unigene4453_All;Unigene55750_All;Unigene16622_All;Unigene12048_All;Unigene47322_All;Unigene21129_All;Unigene18480_All;Unigene17241_All;Unigene46_All;Unigene24427_All;Unigene1105_All;Unigene14119_All;Unigene26177_All
biological_process	response to stimulus	158	Unigene30324_All;Unigene27247_All;Unigene13804_All;Unigene16622_All;Unigene62_All;Unigene51181_All;Unigene26384_All;Unigene8360_All;Unigene2333_All;Unigene51397_All;Unigene4453_All;Unigene11320_All;Unigene25636_All;Unigene36350_All;Unigene20861_All;Unigene16722_All;Unigene2355_All;Unigene56527_All;Unigene24165_All;Unigene27465_All;Unigene35054_All;Unigene18177_All;Unigene411_All;Unigene17473_All;…
biological_process	rhythmic process	3	Unigene27156_All;Unigene15573_All;Unigene26177_All
biological_process	signaling	49	Unigene25636_All;Unigene36350_All;Unigene56527_All;Unigene20861_All;Unigene16722_All;Unigene24165_All;Unigene27465_All;Unigene35054_All;Unigene18177_All;Unigene411_All;Unigene2355_All;Unigene17473_All;Unigene18279_All;Unigene2329_All;Unigene17252_All;Unigene11536_All;Unigene15300_All;Unigene12462_All;Unigene5544_All;Unigene17606_All;Unigene29332_All;Unigene20692_All;Unigene22969_All;Unigene17145_…
cellular_component	cell	200	Unigene17488_All;Unigene15432_All;Unigene31402_All;Unigene2863_All;Unigene12398_All;Unigene5318_All;Unigene17876_All;Unigene9506_All;Unigene257_All;Unigene27113_All;Unigene20688_All;Unigene5786_All;Unigene32529_All;Unigene27469_All;Unigene37022_All;Unigene15002_All;Unigene17087_All;Unigene18088_All;Unigene37772_All;Unigene11326_All;Unigene6575_All;Unigene6095_All;Unigene16198_All;Unigene23619_All…
cellular_component	cell part	200	Unigene17488_All;Unigene15432_All;Unigene31402_All;Unigene2863_All;Unigene12398_All;Unigene5318_All;Unigene17876_All;Unigene9506_All;Unigene257_All;Unigene27113_All;Unigene20688_All;Unigene5786_All;Unigene32529_All;Unigene27469_All;Unigene37022_All;Unigene15002_All;Unigene17087_All;Unigene18088_All;Unigene37772_All;Unigene11326_All;Unigene6575_All;Unigene6095_All;Unigene16198_All;Unigene23619_All…
cellular_component	extracellular region	8	Unigene17433_All;Unigene7997_All;Unigene5870_All;Unigene26056_All;Unigene4453_All;Unigene9506_All;Unigene17253_All;Unigene20255_All
cellular_component	extracellular region part	1	Unigene17433_All
cellular_component	macromolecular complex	22	Unigene17488_All;Unigene11537_All;Unigene26578_All;Unigene5870_All;Unigene43558_All;Unigene25636_All;Unigene28992_All;Unigene3720_All;Unigene36178_All;Unigene36350_All;Unigene11562_All;Unigene20861_All;Unigene19598_All;Unigene26338_All;Unigene16722_All;Unigene36710_All;Unigene12994_All;Unigene2355_All;Unigene11292_All;Unigene9460_All;Unigene24131_All;Unigene5544_All
cellular_component	membrane	139	Unigene11537_All;Unigene26578_All;Unigene6200_All;Unigene25922_All;Unigene18177_All;Unigene18279_All;Unigene17087_All;Unigene43011_All;Unigene5318_All;Unigene4136_All;Unigene43757_All;Unigene17807_All;Unigene5870_All;Unigene9429_All;Unigene28179_All;Unigene11473_All;Unigene5129_All;Unigene20967_All;Unigene22545_All;Unigene36413_All;Unigene28884_All;Unigene19890_All;Unigene8303_All;Unigene9169_All…
cellular_component	membrane part	64	Unigene11537_All;Unigene26578_All;Unigene6200_All;Unigene25922_All;Unigene18177_All;Unigene18279_All;Unigene9460_All;Unigene24131_All;Unigene14039_All;Unigene21274_All;Unigene45792_All;Unigene3581_All;Unigene33745_All;Unigene14680_All;Unigene29359_All;Unigene43363_All;Unigene32395_All;Unigene37022_All;Unigene11326_All;Unigene2724_All;Unigene22759_All;Unigene20308_All;Unigene5786_All;Unigene20255_…
cellular_component	membrane-enclosed lumen	3	Unigene30324_All;Unigene17606_All;Unigene5870_All
cellular_component	organelle	144	Unigene32529_All;Unigene27469_All;Unigene37022_All;Unigene15002_All;Unigene17087_All;Unigene18088_All;Unigene37772_All;Unigene11326_All;Unigene6575_All;Unigene6095_All;Unigene16198_All;Unigene23619_All;Unigene24335_All;Unigene44150_All;Unigene28992_All;Unigene12869_All;Unigene3720_All;Unigene36178_All;Unigene24342_All;Unigene8690_All;Unigene11562_All;Unigene11490_All;Unigene45737_All;Unigene13804…
cellular_component	organelle part	32	Unigene11473_All;Unigene9460_All;Unigene24131_All;Unigene6200_All;Unigene25922_All;Unigene18177_All;Unigene18279_All;Unigene17087_All;Unigene43011_All;Unigene26578_All;Unigene5318_All;Unigene4136_All;Unigene43757_All;Unigene17807_All;Unigene5870_All;Unigene9429_All;Unigene28179_All;Unigene5129_All;Unigene20967_All;Unigene22545_All;Unigene36413_All;Unigene28884_All;Unigene19890_All;Unigene8303_All…
molecular_function	antioxidant activity	3	Unigene45792_All;Unigene33444_All;Unigene3581_All
molecular_function	binding	230	Unigene5870_All;Unigene20967_All;Unigene43616_All;Unigene9312_All;Unigene51389_All;Unigene50618_All;Unigene32329_All;Unigene454_All;Unigene27156_All;Unigene37247_All;Unigene7885_All;Unigene9143_All;Unigene8555_All;Unigene1836_All;Unigene19897_All;Unigene3706_All;Unigene32395_All;Unigene5307_All;Unigene24291_All;Unigene20165_All;Unigene20140_All;Unigene17473_All;Unigene15573_All;Unigene14039_All;U…
molecular_function	catalytic activity	293	Unigene27465_All;Unigene12318_All;Unigene24291_All;Unigene17506_All;Unigene12055_All;Unigene55750_All;Unigene41996_All;Unigene12226_All;Unigene22184_All;Unigene30864_All;Unigene8292_All;Unigene7078_All;Unigene18177_All;Unigene9355_All;Unigene21580_All;Unigene10068_All;Unigene18279_All;Unigene38824_All;Unigene1735_All;Unigene14418_All;Unigene14039_All;Unigene7032_All;Unigene11537_All;Unigene26578_…
molecular_function	enzyme regulator activity	1	Unigene5318_All
molecular_function	molecular transducer activity	23	Unigene56527_All;Unigene35054_All;Unigene29632_All;Unigene26177_All;Unigene13398_All;Unigene27381_All;Unigene27156_All;Unigene51071_All;Unigene29722_All;Unigene18099_All;Unigene21759_All;Unigene257_All;Unigene5544_All;Unigene21129_All;Unigene4877_All;Unigene3169_All;Unigene9169_All;Unigene24352_All;Unigene14705_All;Unigene17337_All;Unigene2581_All;Unigene11320_All;Unigene4299_All
molecular_function	nucleic acid binding transcription factor activity	17	Unigene14378_All;Unigene17606_All;Unigene12209_All;Unigene4509_All;Unigene33772_All;Unigene29332_All;Unigene14746_All;Unigene51181_All;Unigene19948_All;Unigene1105_All;Unigene17336_All;Unigene20692_All;Unigene24553_All;Unigene20165_All;Unigene24225_All;Unigene2384_All;Unigene9553_All
molecular_function	protein binding transcription factor activity	3	Unigene9553_All;Unigene17606_All;Unigene20165_All
molecular_function	receptor activity	2	Unigene9143_All;Unigene27008_All
molecular_function	structural molecule activity	2	Unigene9169_All;Unigene17488_All
molecular_function	transporter activity	33	Unigene24890_All;Unigene37636_All;Unigene11537_All;Unigene26578_All;Unigene17087_All;Unigene26743_All;Unigene5833_All;Unigene21808_All;Unigene5363_All;Unigene15146_All;Unigene29359_All;Unigene120_All;Unigene29158_All;Unigene994_All;Unigene22507_All;Unigene25665_All;Unigene5868_All;Unigene33966_All;Unigene28179_All;Unigene28284_All;Unigene13213_All;Unigene52931_All;Unigene5115_All;Unigene2445_All;…
