# Supplementary material for: Gene expression profiles responses to aphid feeding in chrysanthemum (Chrysanthemum morifolium)
Source: BMC Genomics. 2014 Dec 2;15(1):1050. doi: 10.1186/1471-2164-15-1050 (PMC4265409; doi:10.1186/1471-2164-15-1050)
Supplement: Supplementary file 6 — Additional file 6: Table S5: GO classification of differentially expressed genes (DEGs) in the comparison between library CK and Z. CK: control; Z: mock puncture treatment. (XLS 34 KB) [file 12864_2014_6725_MOESM6_ESM.xls]

## Sheet: Additional file 6 Table S5-CK-V
Ontology	Class	Numbers_of_CK-VS-Z	Genes_of_CK-VS-Z
biological_process	biological regulation	22	Unigene27465_All;Unigene24165_All;Unigene20861_All;Unigene17606_All;Unigene17252_All;Unigene11536_All;Unigene11800_All;Unigene51623_All;Unigene19852_All;Unigene18274_All;Unigene29332_All;Unigene5789_All;Unigene11862_All;Unigene24237_All;Unigene51933_All;Unigene16107_All;Unigene47322_All;Unigene14767_All;Unigene28933_All;Unigene160_All;Unigene22799_All;Unigene24335_All
biological_process	cellular component organization or biogenesis	11	Unigene22952_All;Unigene19954_All;Unigene25922_All;Unigene6200_All;Unigene27469_All;Unigene5318_All;Unigene11862_All;Unigene28179_All;Unigene17252_All;Unigene11536_All;Unigene20861_All
biological_process	cellular process	91	Unigene28179_All;Unigene51397_All;Unigene4453_All;Unigene20861_All;Unigene27465_All;Unigene24165_All;Unigene26578_All;Unigene22952_All;Unigene19954_All;Unigene17252_All;Unigene11536_All;Unigene22142_All;Unigene25922_All;Unigene6200_All;Unigene47322_All;Unigene14767_All;Unigene17876_All;Unigene15002_All;Unigene27009_All;Unigene18088_All;Unigene27992_All;Unigene26067_All;Unigene9169_All;Unigene338_…
biological_process	death	1	Unigene20861_All
biological_process	developmental process	18	Unigene23051_All;Unigene22952_All;Unigene19954_All;Unigene11800_All;Unigene19974_All;Unigene17252_All;Unigene11536_All;Unigene27819_All;Unigene51397_All;Unigene4453_All;Unigene12048_All;Unigene47322_All;Unigene22142_All;Unigene11326_All;Unigene1988_All;Unigene25922_All;Unigene6200_All;Unigene24237_All
biological_process	establishment of localization	17	Unigene20861_All;Unigene28179_All;Unigene11537_All;Unigene26578_All;Unigene18274_All;Unigene17087_All;Unigene26743_All;Unigene17715_All;Unigene16107_All;Unigene4058_All;Unigene23132_All;Unigene12173_All;Unigene5789_All;Unigene14467_All;Unigene6319_All;Unigene19852_All;Unigene31107_All
biological_process	growth	5	Unigene17252_All;Unigene11536_All;Unigene1988_All;Unigene25922_All;Unigene6200_All
biological_process	immune system process	2	Unigene20861_All;Unigene28179_All
biological_process	localization	18	Unigene20861_All;Unigene28179_All;Unigene11537_All;Unigene26578_All;Unigene18274_All;Unigene1988_All;Unigene17087_All;Unigene26743_All;Unigene17715_All;Unigene16107_All;Unigene4058_All;Unigene23132_All;Unigene12173_All;Unigene5789_All;Unigene14467_All;Unigene6319_All;Unigene19852_All;Unigene31107_All
biological_process	metabolic process	99	Unigene28179_All;Unigene9617_All;Unigene29520_All;Unigene29781_All;Unigene28993_All;Unigene24091_All;Unigene23385_All;Unigene17775_All;Unigene25964_All;Unigene11862_All;Unigene26578_All;Unigene17252_All;Unigene11536_All;Unigene22142_All;Unigene47322_All;Unigene14767_All;Unigene26067_All;Unigene9169_All;Unigene24165_All;Unigene338_All;Unigene4058_All;Unigene20443_All;Unigene11294_All;Unigene23639_…
biological_process	multi-organism process	6	Unigene28179_All;Unigene50386_All;Unigene45678_All;Unigene26067_All;Unigene20861_All;Unigene11862_All
biological_process	multicellular organismal process	10	Unigene11800_All;Unigene19974_All;Unigene17252_All;Unigene11536_All;Unigene27819_All;Unigene22142_All;Unigene18274_All;Unigene51397_All;Unigene4453_All;Unigene11326_All
biological_process	regulation of biological process	16	Unigene27465_All;Unigene24165_All;Unigene20861_All;Unigene17606_All;Unigene17252_All;Unigene11536_All;Unigene11800_All;Unigene18274_All;Unigene29332_All;Unigene47322_All;Unigene14767_All;Unigene28933_All;Unigene11862_All;Unigene160_All;Unigene22799_All;Unigene24335_All
biological_process	reproduction	4	Unigene51397_All;Unigene4453_All;Unigene12048_All;Unigene47322_All
biological_process	reproductive process	4	Unigene51397_All;Unigene4453_All;Unigene12048_All;Unigene47322_All
biological_process	response to stimulus	70	Unigene4058_All;Unigene51397_All;Unigene4453_All;Unigene20861_All;Unigene27465_All;Unigene24165_All;Unigene19954_All;Unigene22420_All;Unigene13090_All;Unigene2605_All;Unigene17606_All;Unigene3162_All;Unigene14746_All;Unigene19948_All;Unigene24337_All;Unigene25922_All;Unigene6200_All;Unigene9355_All;Unigene15002_All;Unigene45678_All;Unigene29618_All;Unigene26067_All;Unigene18088_All;Unigene33772_A…
biological_process	signaling	16	Unigene27465_All;Unigene24165_All;Unigene20861_All;Unigene17252_All;Unigene11536_All;Unigene17606_All;Unigene29332_All;Unigene47322_All;Unigene14767_All;Unigene18274_All;Unigene28933_All;Unigene22799_All;Unigene24335_All;Unigene338_All;Unigene4058_All;Unigene17876_All
cellular_component	cell	102	Unigene26067_All;Unigene12398_All;Unigene15432_All;Unigene17876_All;Unigene5318_All;Unigene2863_All;Unigene5786_All;Unigene27113_All;Unigene31402_All;Unigene27469_All;Unigene14746_All;Unigene19948_All;Unigene37022_All;Unigene33100_All;Unigene6095_All;Unigene11490_All;Unigene24335_All;Unigene4058_All;Unigene17087_All;Unigene19852_All;Unigene15002_All;Unigene8892_All;Unigene29781_All;Unigene18088_A…
cellular_component	cell part	102	Unigene26067_All;Unigene12398_All;Unigene15432_All;Unigene17876_All;Unigene5318_All;Unigene2863_All;Unigene5786_All;Unigene27113_All;Unigene31402_All;Unigene27469_All;Unigene14746_All;Unigene19948_All;Unigene37022_All;Unigene33100_All;Unigene6095_All;Unigene11490_All;Unigene24335_All;Unigene4058_All;Unigene17087_All;Unigene19852_All;Unigene15002_All;Unigene8892_All;Unigene29781_All;Unigene18088_A…
cellular_component	extracellular region	3	Unigene7997_All;Unigene4453_All;Unigene17294_All
cellular_component	macromolecular complex	5	Unigene11537_All;Unigene26578_All;Unigene12173_All;Unigene28992_All;Unigene20861_All
cellular_component	membrane	44	Unigene11537_All;Unigene26578_All;Unigene25922_All;Unigene6200_All;Unigene4136_All;Unigene9429_All;Unigene43011_All;Unigene17087_All;Unigene5318_All;Unigene28179_All;Unigene43757_All;Unigene18502_All;Unigene18274_All;Unigene16393_All;Unigene17811_All;Unigene9169_All;Unigene15146_All;Unigene17252_All;Unigene14169_All;Unigene11536_All;Unigene21289_All;Unigene11294_All;Unigene14538_All;Unigene22142_…
cellular_component	membrane part	21	Unigene11537_All;Unigene26578_All;Unigene25922_All;Unigene6200_All;Unigene21274_All;Unigene37022_All;Unigene2724_All;Unigene5786_All;Unigene20308_All;Unigene11326_All;Unigene3200_All;Unigene16107_All;Unigene17087_All;Unigene12173_All;Unigene5789_All;Unigene26743_All;Unigene14467_All;Unigene2688_All;Unigene27992_All;Unigene31107_All;Unigene23132_All
cellular_component	membrane-enclosed lumen	1	Unigene17606_All
cellular_component	organelle	68	Unigene26067_All;Unigene27469_All;Unigene14746_All;Unigene19948_All;Unigene37022_All;Unigene33100_All;Unigene6095_All;Unigene11490_All;Unigene24335_All;Unigene4058_All;Unigene17087_All;Unigene19852_All;Unigene15002_All;Unigene8892_All;Unigene29781_All;Unigene18088_All;Unigene28993_All;Unigene33772_All;Unigene28992_All;Unigene17336_All;Unigene2688_All;Unigene9636_All;Unigene27113_All;Unigene16198_…
cellular_component	organelle part	18	Unigene26067_All;Unigene18502_All;Unigene25922_All;Unigene6200_All;Unigene4136_All;Unigene26578_All;Unigene9429_All;Unigene43011_All;Unigene17087_All;Unigene5318_All;Unigene28179_All;Unigene43757_All;Unigene18274_All;Unigene26743_All;Unigene12048_All;Unigene23132_All;Unigene22952_All;Unigene17606_All
molecular_function	binding	88	Unigene9312_All;Unigene23051_All;Unigene20140_All;Unigene11299_All;Unigene1988_All;Unigene33100_All;Unigene33772_All;Unigene29332_All;Unigene44099_All;Unigene2751_All;Unigene338_All;Unigene17078_All;Unigene17087_All;Unigene14169_All;Unigene21289_All;Unigene26743_All;Unigene29581_All;Unigene22952_All;Unigene8219_All;Unigene22950_All;Unigene20861_All;Unigene17279_All;Unigene11862_All;Unigene5949_Al…
molecular_function	catalytic activity	129	Unigene27465_All;Unigene12055_All;Unigene4307_All;Unigene3108_All;Unigene30864_All;Unigene4417_All;Unigene41996_All;Unigene53864_All;Unigene9355_All;Unigene8292_All;Unigene11537_All;Unigene5949_All;Unigene11490_All;Unigene26578_All;Unigene9175_All;Unigene29781_All;Unigene22952_All;Unigene23385_All;Unigene24147_All;Unigene17087_All;Unigene26743_All;Unigene28179_All;Unigene18993_All;Unigene131_All;…
molecular_function	enzyme regulator activity	2	Unigene1988_All;Unigene5318_All
molecular_function	molecular transducer activity	2	Unigene27381_All;Unigene9169_All
molecular_function	nucleic acid binding transcription factor activity	6	Unigene17606_All;Unigene14746_All;Unigene19948_All;Unigene33772_All;Unigene17336_All;Unigene29332_All
molecular_function	protein binding transcription factor activity	1	Unigene17606_All
molecular_function	structural molecule activity	1	Unigene9169_All
molecular_function	transporter activity	10	Unigene24890_All;Unigene11537_All;Unigene26578_All;Unigene17087_All;Unigene26743_All;Unigene15146_All;Unigene28179_All;Unigene12173_All;Unigene23477_All;Unigene18274_All
