# Supplementary material for: Gene expression profiles responses to aphid feeding in chrysanthemum (Chrysanthemum morifolium)
Source: BMC Genomics. 2014 Dec 2;15(1):1050. doi: 10.1186/1471-2164-15-1050 (PMC4265409; doi:10.1186/1471-2164-15-1050)
Supplement: Supplementary file 7 — Additional file 7: Table S6: GO classification of differentially expressed genes (DEGs) in the comparison between library Z and Y. Z: mock puncture treatment; Y: aphid infestation treatment. (XLS 28 KB) [file 12864_2014_6725_MOESM7_ESM.xls]

## Sheet: Additional file 7 Table S6-Z-VS
Ontology	Class	Numbers_of_Z-VS-Y	Genes_of_Z-VS-Y
biological_process	biological regulation	13	Unigene25636_All;Unigene16722_All;Unigene27465_All;Unigene16329_All;Unigene14378_All;Unigene12209_All;Unigene17052_All;Unigene15300_All;Unigene32329_All;Unigene18274_All;Unigene619_All;Unigene31929_All;Unigene160_All
biological_process	cellular component organization or biogenesis	5	Unigene53643_All;Unigene16722_All;Unigene27364_All;Unigene15300_All;Unigene25636_All
biological_process	cellular process	64	Unigene26384_All;Unigene25636_All;Unigene16722_All;Unigene27465_All;Unigene53643_All;Unigene22508_All;Unigene36228_All;Unigene21496_All;Unigene45737_All;Unigene44150_All;Unigene36413_All;Unigene15525_All;Unigene18088_All;Unigene2902_All;Unigene35349_All;Unigene56309_All;Unigene4299_All;Unigene37992_All;Unigene26338_All;Unigene14705_All;Unigene19598_All;Unigene15300_All;Unigene23244_All;Unigene367…
biological_process	death	2	Unigene25636_All;Unigene16722_All
biological_process	developmental process	9	Unigene53643_All;Unigene16722_All;Unigene15300_All;Unigene55750_All;Unigene2902_All;Unigene17241_All;Unigene22759_All;Unigene11326_All;Unigene26177_All
biological_process	establishment of localization	17	Unigene36710_All;Unigene11345_All;Unigene25636_All;Unigene16722_All;Unigene18274_All;Unigene17386_All;Unigene25630_All;Unigene25665_All;Unigene5868_All;Unigene994_All;Unigene37636_All;Unigene23132_All;Unigene29359_All;Unigene21808_All;Unigene15525_All;Unigene5115_All;Unigene14467_All
biological_process	growth	1	Unigene15300_All
biological_process	immune system process	5	Unigene25636_All;Unigene16722_All;Unigene16329_All;Unigene14378_All;Unigene5129_All
biological_process	localization	17	Unigene36710_All;Unigene11345_All;Unigene25636_All;Unigene16722_All;Unigene18274_All;Unigene17386_All;Unigene25630_All;Unigene25665_All;Unigene5868_All;Unigene994_All;Unigene37636_All;Unigene23132_All;Unigene29359_All;Unigene21808_All;Unigene15525_All;Unigene5115_All;Unigene14467_All
biological_process	metabolic process	62	Unigene22508_All;Unigene55981_All;Unigene32423_All;Unigene123_All;Unigene36593_All;Unigene15525_All;Unigene9506_All;Unigene10766_All;Unigene31929_All;Unigene35349_All;Unigene56309_All;Unigene4299_All;Unigene37992_All;Unigene26338_All;Unigene14705_All;Unigene19598_All;Unigene15300_All;Unigene23244_All;Unigene12209_All;Unigene17052_All;Unigene15477_All;Unigene27465_All;Unigene5870_All;Unigene5532_A…
biological_process	multi-organism process	14	Unigene50386_All;Unigene31929_All;Unigene22508_All;Unigene32329_All;Unigene35349_All;Unigene25636_All;Unigene36228_All;Unigene16722_All;Unigene5870_All;Unigene5129_All;Unigene11345_All;Unigene16329_All;Unigene14378_All;Unigene26338_All
biological_process	multicellular organismal process	7	Unigene15300_All;Unigene55750_All;Unigene2902_All;Unigene18274_All;Unigene22759_All;Unigene11326_All;Unigene26177_All
biological_process	positive regulation of biological process	2	Unigene16329_All;Unigene14378_All
biological_process	regulation of biological process	13	Unigene25636_All;Unigene16722_All;Unigene27465_All;Unigene16329_All;Unigene14378_All;Unigene12209_All;Unigene17052_All;Unigene15300_All;Unigene32329_All;Unigene18274_All;Unigene619_All;Unigene31929_All;Unigene160_All
biological_process	reproduction	3	Unigene55750_All;Unigene17241_All;Unigene26177_All
biological_process	reproductive process	3	Unigene55750_All;Unigene17241_All;Unigene26177_All
biological_process	response to stimulus	49	Unigene27247_All;Unigene51181_All;Unigene13804_All;Unigene26384_All;Unigene25630_All;Unigene25636_All;Unigene16722_All;Unigene27465_All;Unigene5870_All;Unigene16329_All;Unigene14378_All;Unigene22508_All;Unigene55750_All;Unigene35349_All;Unigene36228_All;Unigene45737_All;Unigene44150_All;Unigene10700_All;Unigene24291_All;Unigene9506_All;Unigene18088_All;Unigene13090_All;Unigene2605_All;Unigene2242…
biological_process	rhythmic process	1	Unigene26177_All
biological_process	signaling	7	Unigene25636_All;Unigene16722_All;Unigene27465_All;Unigene15300_All;Unigene18274_All;Unigene29632_All;Unigene26177_All
cellular_component	cell	54	Unigene31402_All;Unigene2863_All;Unigene15432_All;Unigene9506_All;Unigene31929_All;Unigene6575_All;Unigene51181_All;Unigene22759_All;Unigene36710_All;Unigene45737_All;Unigene44150_All;Unigene11326_All;Unigene13804_All;Unigene37992_All;Unigene20766_All;Unigene34162_All;Unigene13966_All;Unigene1509_All;Unigene23619_All;Unigene24291_All;Unigene10766_All;Unigene18088_All;Unigene9636_All;Unigene24322_…
cellular_component	cell part	54	Unigene31402_All;Unigene2863_All;Unigene15432_All;Unigene9506_All;Unigene31929_All;Unigene6575_All;Unigene51181_All;Unigene22759_All;Unigene36710_All;Unigene45737_All;Unigene44150_All;Unigene11326_All;Unigene13804_All;Unigene37992_All;Unigene20766_All;Unigene34162_All;Unigene13966_All;Unigene1509_All;Unigene23619_All;Unigene24291_All;Unigene10766_All;Unigene18088_All;Unigene9636_All;Unigene24322_…
cellular_component	extracellular region	3	Unigene17433_All;Unigene5870_All;Unigene9506_All
cellular_component	extracellular region part	1	Unigene17433_All
cellular_component	macromolecular complex	8	Unigene5870_All;Unigene2902_All;Unigene25636_All;Unigene16722_All;Unigene36710_All;Unigene26338_All;Unigene19598_All;Unigene23244_All
cellular_component	membrane	32	Unigene36413_All;Unigene17807_All;Unigene5870_All;Unigene5129_All;Unigene18274_All;Unigene55750_All;Unigene25636_All;Unigene27247_All;Unigene21496_All;Unigene16722_All;Unigene56231_All;Unigene24890_All;Unigene27422_All;Unigene15300_All;Unigene15525_All;Unigene9506_All;Unigene2902_All;Unigene11345_All;Unigene14680_All;Unigene29359_All;Unigene53643_All;Unigene23132_All;Unigene22759_All;Unigene11326…
cellular_component	membrane part	14	Unigene14680_All;Unigene29359_All;Unigene53643_All;Unigene22759_All;Unigene11326_All;Unigene25630_All;Unigene25665_All;Unigene5868_All;Unigene994_All;Unigene17433_All;Unigene21808_All;Unigene5115_All;Unigene14467_All;Unigene23132_All
cellular_component	membrane-enclosed lumen	1	Unigene5870_All
cellular_component	organelle	45	Unigene31929_All;Unigene6575_All;Unigene51181_All;Unigene22759_All;Unigene36710_All;Unigene45737_All;Unigene44150_All;Unigene11326_All;Unigene13804_All;Unigene37992_All;Unigene20766_All;Unigene34162_All;Unigene13966_All;Unigene1509_All;Unigene23619_All;Unigene24291_All;Unigene9506_All;Unigene10766_All;Unigene18088_All;Unigene9636_All;Unigene24322_All;Unigene15192_All;Unigene33100_All;Unigene26135…
cellular_component	organelle part	9	Unigene2902_All;Unigene36413_All;Unigene17807_All;Unigene5870_All;Unigene5129_All;Unigene18274_All;Unigene14680_All;Unigene23132_All;Unigene5868_All
molecular_function	binding	67	Unigene5870_All;Unigene16329_All;Unigene32329_All;Unigene50618_All;Unigene1836_All;Unigene7885_All;Unigene24291_All;Unigene10992_All;Unigene24322_All;Unigene2902_All;Unigene17052_All;Unigene8150_All;Unigene26177_All;Unigene619_All;Unigene24886_All;Unigene6575_All;Unigene1509_All;Unigene33100_All;Unigene23244_All;Unigene31929_All;Unigene25665_All;Unigene25636_All;Unigene16722_All;Unigene994_All;Un…
molecular_function	catalytic activity	62	Unigene27465_All;Unigene24291_All;Unigene17506_All;Unigene55750_All;Unigene21580_All;Unigene12226_All;Unigene7078_All;Unigene3108_All;Unigene8811_All;Unigene9732_All;Unigene9457_All;Unigene27422_All;Unigene36342_All;Unigene9175_All;Unigene160_All;Unigene21071_All;Unigene13090_All;Unigene2605_All;Unigene35556_All;Unigene15525_All;Unigene5115_All;Unigene5532_All;Unigene29334_All;Unigene25665_All;Un…
molecular_function	molecular transducer activity	4	Unigene29632_All;Unigene26177_All;Unigene4299_All;Unigene14705_All
molecular_function	nucleic acid binding transcription factor activity	7	Unigene16329_All;Unigene14378_All;Unigene4509_All;Unigene12209_All;Unigene51181_All;Unigene24225_All;Unigene15192_All
molecular_function	transporter activity	11	Unigene24890_All;Unigene37636_All;Unigene11345_All;Unigene21808_All;Unigene29359_All;Unigene25630_All;Unigene25665_All;Unigene5868_All;Unigene994_All;Unigene5115_All;Unigene18274_All
